# Supplementary material for: In situ protein corona–camouflaged supramolecular assemblies remodel thrombotic microenvironment for improved arterial homeostasis
Source: Sci Adv. 2025 May 2;11(18):eadu6676. doi: 10.1126/sciadv.adu6676 (PMC12047436; doi:10.1126/sciadv.adu6676)
Supplement: Supplementary file 2 — Datasets S1 to S6 [file sciadv.adu6676_datasets_s1_to_s6.zip]

Archive with 6 entries (6 files):
- adu6676_dataset_s1.xlsx
- adu6676_dataset_s2.xls
- adu6676_dataset_s3.xls
- adu6676_dataset_s4.csv
- adu6676_dataset_s5.csv
- adu6676_dataset_s6.xls
