# Supplementary material for: In situ protein corona–camouflaged supramolecular assemblies remodel thrombotic microenvironment for improved arterial homeostasis
Source: Sci Adv. 2025 May 2;11(18):eadu6676. doi: 10.1126/sciadv.adu6676 (PMC12047436; doi:10.1126/sciadv.adu6676)
Supplement: Supplementary file 2 — Datasets S1 to S6 [file sciadv.adu6676_datasets_s1_to_s6.zip › adu6676_dataset_s1.xlsx]

## Sheet: Proteins
SUPPLEMENTARY DATASET 1: Proteins and relative abundances identified by LC-MS/MS
Accession	Description	Coverage [%]	# Peptides	# PSMs	# Unique Peptides	# AAs	MW [kDa]	calc. pI	Abundances (Grouped): baseline	Abundances (Grouped): 1 h	Abundances (Grouped): 4 h	Abundances (Grouped): 24 h
P07724	Albumin OS=Mus musculus OX=10090 GN=Alb PE=1 SV=3	79	49	490	49	608	68.6	6.07	1.25511e+10	1.43816e+10	1.44302e+10	1.07288e+10
Q61838	Pregnancy zone protein OS=Mus musculus OX=10090 GN=Pzp PE=1 SV=3	40	42	190	41	1495	165.7	6.68	4.83259e+08	4.49794e+08	3.39366e+08	2.29508e+08
Q921I1	Serotransferrin OS=Mus musculus OX=10090 GN=Tf PE=1 SV=1	65	43	221	42	697	76.7	7.18	9.89936e+08	1.22407e+09	1.0333e+09	1.13608e+09
P01027	Complement C3 OS=Mus musculus OX=10090 GN=C3 PE=1 SV=3	43	58	193	58	1663	186.4	6.73	2.34612e+08	2.62101e+08	2.52122e+08	4.94155e+08
A0A087WS56	Fibronectin OS=Mus musculus OX=10090 GN=Fn1 PE=1 SV=1	33	49	107	49	2266	249.4	5.82	5.96845e+07	5.88674e+07	6.40399e+07	2.36607e+08
P07759	Serine protease inhibitor A3K OS=Mus musculus OX=10090 GN=Serpina3k PE=1 SV=2	56	22	143	15	418	46.9	5.16	8.55487e+08	9.58288e+08	1.21843e+09	1.66339e+09
Q8K0E8	Fibrinogen beta chain OS=Mus musculus OX=10090 GN=Fgb PE=1 SV=1	59	25	114	25	481	54.7	7.08	2.95922e+08	2.97338e+08	2.97418e+08	8.49392e+08
Q00896	Alpha-1-antitrypsin 1-3 OS=Mus musculus OX=10090 GN=Serpina1c PE=1 SV=2	56	17	110	1	412	45.8	5.44	5.52494e+08	7.34391e+08	8.24537e+08	2.23071e+09
Q8VCM7	Fibrinogen gamma chain OS=Mus musculus OX=10090 GN=Fgg PE=1 SV=1	65	23	110	23	436	49.4	5.86	2.51989e+08	2.72944e+08	2.72457e+08	8.84788e+08
P22599	Alpha-1-antitrypsin 1-2 OS=Mus musculus OX=10090 GN=Serpina1b PE=1 SV=2	54	16	95	5	413	45.9	5.54	9.83104e+07	1.23348e+08	1.32862e+08	4.63038e+08
P07758	Alpha-1-antitrypsin 1-1 OS=Mus musculus OX=10090 GN=Serpina1a PE=1 SV=4	50	16	105	1	413	46	5.72			511685	2.69315e+06
A0A2P9DUN6	Serpina1 DOM-7 OS=Mus musculus OX=10090 GN=DOM-7 PE=2 SV=1	42	13	83	3	413	46	5.36	1.6948e+07	2.00837e+07	1.6764e+07	140122274
E9PV24	Fibrinogen alpha chain OS=Mus musculus OX=10090 GN=Fga PE=1 SV=1	32	21	98	21	789	87.4	6.11	4.03907e+08	3.61039e+08	4.4924e+08	9.73874e+08
P28665	Murinoglobulin-1 OS=Mus musculus OX=10090 GN=Mug1 PE=1 SV=3	31	32	90	32	1476	165.2	6.42	1.43937e+08	1.43361e+08	1.33368e+08	2.27252e+07
A6X935	Inter alpha-trypsin inhibitor, heavy chain 4 OS=Mus musculus OX=10090 GN=Itih4 PE=1 SV=2	38	26	60	1	942	104.6	6.4
E9PVD2	Inter alpha-trypsin inhibitor, heavy chain 4 OS=Mus musculus OX=10090 GN=Itih4 PE=1 SV=1	38	26	60	1	941	104.5	6.4	1.96224e+07	2.24286e+07	2.62828e+07	1.00982e+08
P06728	Apolipoprotein A-IV OS=Mus musculus OX=10090 GN=Apoa4 PE=1 SV=3	60	22	61	22	395	45	5.47	6.94137e+07	6.67109e+07	1.01502e+08	7.47293e+08
Q91WP6	Serine protease inhibitor A3N OS=Mus musculus OX=10090 GN=Serpina3n PE=1 SV=1	40	15	33	10	418	46.7	5.82	3.27416e+06	6.62621e+06	1.43655e+07	9.68012e+07
Q91X72	Hemopexin OS=Mus musculus OX=10090 GN=Hpx PE=1 SV=2	40	18	89	7	460	51.3	7.8	1.25961e+08	1.42083e+08	1.20523e+08	2.63078e+08
Q03734	Serine protease inhibitor A3M OS=Mus musculus OX=10090 GN=Serpina3m PE=1 SV=2	22	9	42	1	418	47	6.1	117809	142485	83581.8	936291
Q00623	Apolipoprotein A-I OS=Mus musculus OX=10090 GN=Apoa1 PE=1 SV=2	58	16	74	16	264	30.6	5.73	7.04141e+08	7.77839e+08	7.19324e+08	8.39546e+08
P01872	Immunoglobulin heavy constant mu OS=Mus musculus OX=10090 GN=Ighm PE=1 SV=2	33	13	48	13	454	49.9	7.01	1.56934e+08	1.13689e+08	7.13781e+07	6.70114e+07
P50446	Keratin, type II cytoskeletal 6A OS=Mus musculus OX=10090 GN=Krt6a PE=1 SV=3	25	17	42	3	553	59.3	7.94	1.7105e+08	1.04334e+08	2.58657e+08	5.77487e+07
G3X8Q5	Ceruloplasmin OS=Mus musculus OX=10090 GN=Cp PE=1 SV=1	25	19	41	19	1085	124.1	5.88	1.7444e+07	1.90417e+07	2.4392e+07	3.73755e+07
Q4FK40	Apoe protein OS=Mus musculus OX=10090 GN=Apoe PE=2 SV=1	44	15	49	15	311	35.8	5.67	6.19734e+07	1.65666e+08	1.24168e+08	2.78412e+08
O08677	Kininogen-1 OS=Mus musculus OX=10090 GN=Kng1 PE=1 SV=1	25	13	35	11	661	73.1	6.54	4.3823e+07	7.6491e+07	6.13407e+07	1.18452e+08
P32261	Antithrombin-III OS=Mus musculus OX=10090 GN=Serpinc1 PE=1 SV=1	42	13	35	13	465	52	6.46	2.80522e+07	3.11011e+07	3.81398e+07	2.36263e+07
Q922U2	Keratin, type II cytoskeletal 5 OS=Mus musculus OX=10090 GN=Krt5 PE=1 SV=1	19	16	47	5	580	61.7	7.75	1.22925e+08	8.82663e+07	1.38987e+08	4.45713e+07
Q8K1U6	Hemopexin (Fragment) OS=Mus musculus OX=10090 PE=4 SV=1	40	12	67	1	276	31	7.72	1.19391e+06	2.04291e+06	1.06593e+06	1.94813e+06
P21614	Vitamin D-binding protein OS=Mus musculus OX=10090 GN=Gc PE=1 SV=2	52	17	38	17	476	53.6	5.5	5.43985e+07	7.45993e+07	5.95399e+07	6.60241e+07
P23953	Carboxylesterase 1C OS=Mus musculus OX=10090 GN=Ces1c PE=1 SV=4	23	11	38	7	554	61	5.06	7.44686e+07	1.03206e+08	9.63205e+07	5.72505e+07
Q3TIU3	Alpha-2-HS-glycoprotein OS=Mus musculus OX=10090 GN=Ahsg PE=2 SV=1	43	9	31	9	345	37.3	6.4	6.97703e+07	9.51257e+07	9.36798e+07	1.67465e+08
Q3V1T9	Plasminogen OS=Mus musculus OX=10090 GN=Plg PE=2 SV=1	23	18	40	18	812	90.7	6.77	5.22383e+07	5.89675e+07	4.28105e+07	3.73308e+07
Q3TXB1	C1q domain-containing protein OS=Mus musculus OX=10090 GN=C1qa PE=2 SV=1	38	7	35	7	245	26	8.91	2.00856e+08	1.27791e+08	9.79631e+07	6.72753e+07
Q8BGZ7	Keratin, type II cytoskeletal 75 OS=Mus musculus OX=10090 GN=Krt75 PE=1 SV=1	18	13	37	1	551	59.7	8.31	1.29171e+06	712847	6.80853e+06	1155566
Q61781	Keratin, type I cytoskeletal 14 OS=Mus musculus OX=10090 GN=Krt14 PE=1 SV=2	27	11	30	3	484	52.8	5.17	2.08379e+07	1.23235e+07	4.18021e+07	1.50061e+07
P06909	Complement factor H OS=Mus musculus OX=10090 GN=Cfh PE=1 SV=2	14	14	28	14	1234	139	6.99	2.42469e+07	2.96611e+07	2.62327e+07	3.80172e+07
Q9QWL7	Keratin, type I cytoskeletal 17 OS=Mus musculus OX=10090 GN=Krt17 PE=1 SV=3	30	13	29	5	433	48.1	5.06	1.30911e+08	8.75913e+07	2.3151e+08	5.49861e+07
A2NHM3	If kappa light chain (Fragment) OS=Mus musculus OX=10090 GN=Igkc PE=1 SV=1	56	8	27	6	219	24.2	7.33	1.10817e+08	6.62881e+07	4.17259e+07	3.32647e+07
Q8VED5	Keratin, type II cytoskeletal 79 OS=Mus musculus OX=10090 GN=Krt79 PE=1 SV=2	9	9	28	1	531	57.5	7.69	2.79182e+07
Q3TTY5	Keratin, type II cytoskeletal 2 epidermal OS=Mus musculus OX=10090 GN=Krt2 PE=1 SV=1	8	9	36	4	707	70.9	8.06	1.09285e+08	8.69935e+07	8.36528e+07	5.24712e+07
Q3U6I5	C1q domain-containing protein OS=Mus musculus OX=10090 GN=C1qb PE=2 SV=1	33	6	23	6	253	26.7	8.15	3.37234e+08	1.85945e+08	1.47118e+08	102104803
Q61646	Haptoglobin OS=Mus musculus OX=10090 GN=Hp PE=1 SV=1	25	8	19	8	347	38.7	6.29	1.38406e+07	1.41429e+07	1.58693e+07	6.45704e+07
Q06890	Clusterin OS=Mus musculus OX=10090 GN=Clu PE=1 SV=1	25	10	28	10	448	51.6	5.67	2.12684e+07	2.23056e+07	2.85886e+07	3.01007e+07
A0A2S0DFH2	Anti-HIV fusion peptide monocolonal anitbody light chain vFP7.03 (Fragment) OS=Mus musculus OX=10090 PE=4 SV=1	56	3	9	1	112	12.3	5.99
B2RXW7	Complement component 4B (Childo blood group) OS=Mus musculus OX=10090 GN=C4b PE=2 SV=1	10	12	27	12	1738	192.8	7.47	1.32427e+07	1.1559e+07	9.62922e+06	1.27736e+07
E9Q1Y3	Apolipoprotein B (Fragment) OS=Mus musculus OX=10090 GN=Apob PE=1 SV=1	3	12	15	12	4456	503.6	6.83	4.53454e+06	8.04282e+06	5.43566e+06	9.10421e+06
A0A2R8VHP3	Predicted pseudogene 5478 OS=Mus musculus OX=10090 GN=Gm5478 PE=1 SV=1	11	7	25	2	535	57.9	6.2	5.59543e+06	4.43976e+06	3.84002e+06	2.08547e+06
Q6IFX2	Keratin, type I cytoskeletal 42 OS=Mus musculus OX=10090 GN=Krt42 PE=1 SV=1	21	10	27	4	452	50.1	5.16	1.00492e+07	6.00826e+06	2.43947e+07	3.5741e+06
F2Z405	Serine (or cysteine) peptidase inhibitor, clade A, member 3G OS=Mus musculus OX=10090 GN=Serpina3g PE=1 SV=1	21	4	12	1	248	27.9	6.9
P04104	Keratin, type II cytoskeletal 1 OS=Mus musculus OX=10090 GN=Krt1 PE=1 SV=4	6	6	24	2	637	65.6	8.15	2.38924e+08	2.05609e+08	1.73748e+08	1.16712e+08
Q3TSB7	ACTG protein OS=Mus musculus OX=10090 GN=Actg1 PE=2 SV=1	29	8	19	8	375	41.7	5.38	2.01843e+07	2.25822e+07	1.64178e+07	1.19267e+07
A2A513	Keratin 10 OS=Mus musculus OX=10090 GN=Krt10 PE=1 SV=1	17	8	25	6	561	57	5.07	2.26915e+08	1.35739e+08	1.45731e+08	7.92035e+07
A0A2I3BRQ3	Inter-alpha trypsin inhibitor, heavy chain 3 OS=Mus musculus OX=10090 GN=Itih3 PE=1 SV=1	13	7	11	7	699	78	6.84	1.8752e+06	2.95804e+06	2.84652e+06	1.86852e+07
P19221	Prothrombin OS=Mus musculus OX=10090 GN=F2 PE=1 SV=1	21	11	29	11	618	70.2	6.43	1.80463e+07	2.05761e+07	1.71169e+07	9.83894e+06
Q91Z05	Ighg protein OS=Mus musculus OX=10090 GN=Ighg PE=1 SV=1	24	6	15	1	473	51.9	7.71	5.64286e+06	3.29197e+06	3.86255e+06	1.38572e+06
Q02105	Complement C1q subcomponent subunit C OS=Mus musculus OX=10090 GN=C1qc PE=1 SV=2	22	5	26	5	246	26	8.54	2.00702e+08	1.20027e+08	8.17639e+07	5.9663e+07
P29788	Vitronectin OS=Mus musculus OX=10090 GN=Vtn PE=1 SV=2	23	6	21	6	478	54.8	5.88	1.2033e+07	1.41129e+07	1.19638e+07	8.75107e+06
Q61703	Inter-alpha-trypsin inhibitor heavy chain H2 OS=Mus musculus OX=10090 GN=Itih2 PE=1 SV=1	11	9	24	9	946	105.9	7.27	1.08552e+07	1.33518e+07	1.40372e+07	1.89629e+07
A0A0F7QZE4	MAb 110 heavy chain OS=Mus musculus OX=10090 GN=HC PE=2 SV=1	24	7	14	2	472	51.7	7.53	2.4048e+07	1.71334e+07	1.33955e+07	1.25099e+07
Q6NXH9	Keratin, type II cytoskeletal 73 OS=Mus musculus OX=10090 GN=Krt73 PE=1 SV=1	8	6	17	1	539	58.9	8.09	2.09918e+07	1.46097e+07	8.38177e+06	6531946
D3Z5G7	Carboxylic ester hydrolase OS=Mus musculus OX=10090 GN=Ces1b PE=1 SV=1	9	5	18	1	567	62.2	5.22	8.5321e+06	1.14948e+07	8.15742e+06	6.14388e+06
D4N6R6	Beta-globin OS=Mus musculus castaneus OX=10091 GN=Hbbt1 PE=3 SV=1	54	7	15	2	147	15.8	7.65	1.44807e+07	9.68555e+06	3.45334e+06	1.17736e+07
Q03265	ATP synthase subunit alpha, mitochondrial OS=Mus musculus OX=10090 GN=Atp5f1a PE=1 SV=1	12	4	7	4	553	59.7	9.19	6.55937e+06	2.44175e+06	2.21349e+06	1.10953e+06
A0A075B5U0	Immunoglobulin heavy variable V1-12 OS=Mus musculus OX=10090 GN=Ighv1-12 PE=1 SV=1	32	2	9	1	98	10.8	9.07	470821
Q3UV17	Keratin, type II cytoskeletal 2 oral OS=Mus musculus OX=10090 GN=Krt76 PE=1 SV=1	9	8	16	1	594	62.8	8.43	9.31836e+07	8.0491e+07	8.2397e+07	39348652
P21956	Lactadherin OS=Mus musculus OX=10090 GN=Mfge8 PE=1 SV=3	12	5	14	5	463	51.2	6.52	2.03345e+07	1.59636e+07	1.16901e+07	6.43633e+06
Q9CY42	Beta-2-glycoprotein 1 OS=Mus musculus OX=10090 GN=Apoh PE=2 SV=1	26	7	15	7	345	38.7	8.28	1.45778e+07	2.19758e+07	1.28642e+07	1.63525e+07
Q9Z2K1	Keratin, type I cytoskeletal 16 OS=Mus musculus OX=10090 GN=Krt16 PE=1 SV=3	12	6	18	2	469	51.6	5.2	1.53366e+06	372185	6.00547e+06	163930
Q9Z1R9	Protease, serine 1 (trypsin 1) OS=Mus musculus OX=10090 GN=Prss1 PE=1 SV=1	10	2	50	2	246	26.1	4.94	5.12935e+09	4.30881e+09	4.0436e+09	2.87205e+09
P19001	Keratin, type I cytoskeletal 19 OS=Mus musculus OX=10090 GN=Krt19 PE=1 SV=1	13	6	18	2	403	44.5	5.39	2.62828e+06	9.12507e+06	2.79998e+06	4.3841e+06
Q91XL1	Leucine-rich HEV glycoprotein OS=Mus musculus OX=10090 GN=Lrg1 PE=1 SV=1	10	3	5	3	342	37.4	6.61			572667	5.02294e+06
Q54AH9	Beta-2-globin (Fragment) OS=Mus musculus OX=10090 GN=Hbb-b2 PE=2 SV=1	44	6	14	1	146	15.7	8.05	798208	604479		903170
Q61247	Alpha-2-antiplasmin OS=Mus musculus OX=10090 GN=Serpinf2 PE=1 SV=1	12	6	15	6	491	54.9	6.3	4.04765e+07	2.9076e+07	3.10326e+07	3.56687e+07
Q6GQT1	Alpha-2-macroglobulin-P OS=Mus musculus OX=10090 GN=A2m PE=2 SV=2	5	6	9	5	1474	164.2	6.61			285342	4.80765e+06
Q711L0	Secreted phosphoprotein 24 OS=Mus musculus OX=10090 GN=Spp2 PE=2 SV=1	17	3	10	3	199	22.7	8.6	4.19303e+07	4.88225e+07	4.33413e+07	5.65314e+06
Q01279	Epidermal growth factor receptor OS=Mus musculus OX=10090 GN=Egfr PE=1 SV=1	5	5	12	5	1210	134.8	6.86	3.38948e+06	3.66183e+06	4.08443e+06	4.44178e+06
Q60590	Alpha-1-acid glycoprotein 1 OS=Mus musculus OX=10090 GN=Orm1 PE=1 SV=1	26	4	6	1	207	23.9	5.85	1.13343e+06	1.57119e+06	2.34608e+06	6.00579e+06
Q8BND5	Sulfhydryl oxidase 1 OS=Mus musculus OX=10090 GN=Qsox1 PE=1 SV=1	8	5	7	5	748	82.7	7.17	1.52279e+06	1.80455e+06	2.21805e+06	4.35064e+06
P01865	Ig gamma-2A chain C region, membrane-bound form OS=Mus musculus OX=10090 GN=Igh-1a PE=1 SV=3	13	3	6	2	398	43.9	6.29	3.85797e+06	2.54459e+06	1.77377e+06	926737
P12246	Serum amyloid P-component OS=Mus musculus OX=10090 GN=Apcs PE=1 SV=2	27	5	6	5	224	26.2	6.35	943858	1.22279e+06	1.60162e+06	1.44366e+07
A0A0R4J039	Histidine-rich glycoprotein OS=Mus musculus OX=10090 GN=Hrg PE=1 SV=1	10	5	11	5	536	60.4	7.61	3.60776e+06	4.43474e+06	4.03977e+06	2.86583e+06
Q91X23	Alpha-1-acid glycoprotein OS=Mus musculus OX=10090 GN=Orm1 PE=2 SV=1	28	4	7	1	207	23.9	5.63	629239	792298	964944	1.46897e+06
Q0VDM9	Krt78 protein (Fragment) OS=Mus musculus OX=10090 GN=Krt78 PE=2 SV=1	4	3	6	2	492	54.7	6.19	6.01348e+07	4.65227e+07	5.87246e+07	27137166
Q61782	Type I epidermal keratin mRNA, 3'end (Fragment) OS=Mus musculus OX=10090 PE=2 SV=1	35	3	11	1	93	10.7	6.3	4.06601e+06	3.04947e+06	1.18703e+07	1.46393e+06
Q3U9Q8	Gelsolin OS=Mus musculus OX=10090 GN=Gsn PE=2 SV=1	9	5	9	5	731	80.7	5.68	8.0737e+06	7.84532e+06	5.41894e+06	4.27252e+06
P41317	Mannose-binding protein C OS=Mus musculus OX=10090 GN=Mbl2 PE=1 SV=2	18	4	6	4	244	25.9	5.06	6.10903e+06	6.52577e+06	6.35361e+06	587983
E9Q5F6	Polyubiquitin-C (Fragment) OS=Mus musculus OX=10090 GN=Ubc PE=1 SV=1	55	4	20	4	201	22.6	7.4	9.64275e+07	7.85455e+07	5.2444e+07	4.60883e+07
A2ATR8	Serine (or cysteine) peptidase inhibitor, clade G, member 1 OS=Mus musculus OX=10090 GN=Serping1 PE=1 SV=1	8	2	6	2	347	37.6	6.04	2.3539e+06	2.40883e+06	2.58432e+06	2.73646e+06
P10126	Elongation factor 1-alpha 1 OS=Mus musculus OX=10090 GN=Eef1a1 PE=1 SV=3	11	3	9	3	462	50.1	9.01	9.39081e+06	6.98123e+06	5.59584e+06	4.29561e+06
Q91WU7	Inter-alpha trypsin inhibitor, heavy chain 1 (Fragment) OS=Mus musculus OX=10090 GN=Itih1 PE=2 SV=1	8	4	8	4	909	101.3	7.25	3.43531e+06	3.19655e+06	3.29826e+06	3.70811e+06
P04186	Complement factor B OS=Mus musculus OX=10090 GN=Cfb PE=1 SV=2	8	5	8	5	761	85	7.37	6.98263e+06	5.81743e+06	2.14656e+06	6.59921e+06
Q9JJN5	Carboxypeptidase N catalytic chain OS=Mus musculus OX=10090 GN=Cpn1 PE=1 SV=1	9	3	5	3	457	51.8	8.28	2.43256e+06	5.21987e+06	4.62063e+06	1.26214e+06
Q6S9I0	Kininogen 2 OS=Mus musculus OX=10090 GN=Kng2 PE=1 SV=1	11	4	9	2	433	47.9	6.16	1.00881e+07	9.10954e+06	1.06915e+07	1.95036e+07
Q9DBB9	Carboxypeptidase N subunit 2 OS=Mus musculus OX=10090 GN=Cpn2 PE=1 SV=2	4	2	2	2	547	60.4	5.88	2.23725e+06	2.54238e+06	2.11808e+06	673930
B7ZCG3	BPI fold containing family A, member 2 (Fragment) OS=Mus musculus OX=10090 GN=Bpifa2 PE=1 SV=1	13	2	2	2	211	22.3	5.01				687590
A2A998	Complement component 8, alpha polypeptide OS=Mus musculus OX=10090 GN=C8a PE=1 SV=1	9	4	9	4	543	61	6.06	3.30994e+06	4.30776e+06	4.27469e+06	3.37163e+06
Q8VCU2	Phosphatidylinositol-glycan-specific phospholipase D OS=Mus musculus OX=10090 GN=Gpld1 PE=1 SV=1	5	4	8	4	842	93.6	6.8	3.92439e+06	3.92049e+06	3.30192e+06	2.8866e+06
Q9DBD0	Inhibitor of carbonic anhydrase OS=Mus musculus OX=10090 GN=Inhca PE=1 SV=1	5	4	10	3	700	76.7	7.25	2.15747e+06	2.38989e+06	2.28985e+06	2.43659e+06
A0A2S0DFI9	Anti-HIV fusion peptide monocolonal anitbody light chain vFP1.02 (Fragment) OS=Mus musculus OX=10090 PE=4 SV=1	35	2	4	2	112	12.4	7.12	5.29077e+06	930452	430833	548560
Q792Z1	Trypsin 10 OS=Mus musculus OX=10090 GN=Try10 PE=1 SV=1	17	2	7	2	246	26.2	5.83	3.18147e+07	2.05058e+07	2.5254e+07	1.02645e+07
E9QM92	Hyaluronic acid binding protein 2 OS=Mus musculus OX=10090 GN=Habp2 PE=1 SV=1	8	4	5	4	554	61.8	6.29	7.45797e+06	7.13488e+06	4.72707e+06	482257
Q8BH35	Complement component C8 beta chain OS=Mus musculus OX=10090 GN=C8b PE=1 SV=1	6	2	2	2	589	66.2	7.77	1.04928e+06	1.23361e+06	711750	581154
O88947	Coagulation factor X OS=Mus musculus OX=10090 GN=F10 PE=1 SV=1	6	2	5	2	481	54	5.66	3.12954e+06	3.55045e+06	2.5616e+06	1.61505e+06
Q3TNL6	Anion exchange protein OS=Mus musculus OX=10090 GN=Slc4a1 PE=2 SV=1	5	4	8	4	929	103	5.5	4.62865e+06	5.42872e+06	286899	1.30621e+06
Q5FW62	Serine (Or cysteine) peptidase inhibitor, clade D, member 1 OS=Mus musculus OX=10090 GN=Serpind1 PE=2 SV=1	8	4	7	4	478	54.4	7.34	2.89168e+06	3.15121e+06	3.55272e+06	307645
P07309	Transthyretin OS=Mus musculus OX=10090 GN=Ttr PE=1 SV=1	19	2	8	2	147	15.8	6.16	5.71494e+06	4.86882e+06	6.10706e+06	2.54248e+06
O89020	Afamin OS=Mus musculus OX=10090 GN=Afm PE=1 SV=2	7	3	8	3	608	69.3	5.78	2.75668e+06	2.68818e+06	1.6621e+06	1054162
Q3TWF2	78 kDa glucose-regulated protein OS=Mus musculus OX=10090 GN=Hspa5 PE=2 SV=1	2	1	2	1	655	72.4	5.22	1.77281e+06
Q3UKW1	Serpin domain-containing protein OS=Mus musculus OX=10090 GN=Serpina6 PE=2 SV=1	7	2	3	2	397	44.7	5.24	2.1741e+06	1.67823e+06	915071	355546
P01898	H-2 class I histocompatibility antigen, Q10 alpha chain OS=Mus musculus OX=10090 GN=H2-Q10 PE=1 SV=3	10	3	10	3	325	37.2	5.25	4.05885e+06	4.07187e+06	4.71741e+06	2.93298e+06
B5TE76	Major urinary protein 14 OS=Mus musculus OX=10090 GN=Mup17 PE=2 SV=1	21	3	6	1	178	20.4	4.87	555334	580782	734376
Q80SX2	C4b-binding protein alpha-chain OS=Mus musculus OX=10090 GN=C4bp PE=2 SV=1	8	2	5	2	426	46.6	6.37	1.81589e+06	1.8909e+06	1.17886e+06	1.79948e+06
A4IF59	Vim protein (Fragment) OS=Mus musculus OX=10090 GN=Vim PE=2 SV=1	12	2	3	1	218	24.8	8.1				631632
Q9QWK4	CD5 antigen-like OS=Mus musculus OX=10090 GN=Cd5l PE=1 SV=3	7	2	2	2	352	38.8	5.16	1.65969e+06	1.34789e+06	489246	1.01857e+06
Q07456	Protein AMBP OS=Mus musculus OX=10090 GN=Ambp PE=1 SV=2	9	3	3	3	349	39	6.32	310848	2.88503e+06	279774	4.85959e+06
Q9QXF0	Immunoglobulin heavy chain V-D-J region (Fragment) OS=Mus musculus OX=10090 PE=2 SV=1	22	2	5	1	117	13.1	7.91	8.41897e+06	5.56305e+06	4.10136e+06	3.64942e+06
P01635	Immunoglobulin kappa chain variable 12-41 (Fragment) OS=Mus musculus OX=10090 GN=Igkv12-41 PE=1 SV=1	20	2	4	2	115	12.6	8.31	2.39592e+06	1.94177e+06	1.26478e+06	1.01556e+06
Q8R121	Protein Z-dependent protease inhibitor OS=Mus musculus OX=10090 GN=Serpina10 PE=1 SV=1	5	2	5	2	448	51.8	5.67	1.42241e+06	1.32301e+06	968054	1.30901e+06
Q80YC5	Coagulation factor XII OS=Mus musculus OX=10090 GN=F12 PE=1 SV=2	5	2	2	2	597	65.7	6.84
P62806	Histone H4 OS=Mus musculus OX=10090 GN=H4c1 PE=1 SV=2	29	3	5	3	103	11.4	11.36	4.5827e+06	3.41338e+06	2.83626e+06	1.4235e+06
Q3V2E0	Peptidase S1 domain-containing protein OS=Mus musculus OX=10090 GN=Try5 PE=2 SV=1	8	1	3	1	255	27.1	6.73	2.59933e+08	2.07095e+08	2.21048e+08	133752227
Q4FZE8	Major urinary protein 1 OS=Mus musculus OX=10090 GN=Mup22 PE=2 SV=1	18	3	3	1	181	20.8	5.02	2.0205e+06	1.82432e+06	2.54914e+06	1.59254e+06
A0A4U9FFL2	IgG1 OS=Mus musculus OX=10090 GN=Ighg1 PE=4 SV=1	6	2	4	2	323	35.6	7.4	2.7318e+06	2.68864e+06	2.0361e+06	1.32253e+06
K7T9N8	IgA heavy chain variable region (Fragment) OS=Mus musculus OX=10090 PE=2 SV=1	21	1	2	1	112	12.4	6.58	1.61771e+06	729015	1.50261e+06	420444
H3BKN4	Complement component 9 (Fragment) OS=Mus musculus OX=10090 GN=C9 PE=1 SV=1	12	1	2	1	103	11.4	9.45	404190	781291	1.0199e+06
P70375	Coagulation factor VII OS=Mus musculus OX=10090 GN=F7 PE=1 SV=1	4	2	3	2	446	50.2	6.64	2.54755e+06	2.28954e+06	1.36199e+06	185815
A0A0M4KPD8	B2 12-1 anti-human butyrylcholinesterase (BChE) light chain variable region (Fragment) OS=Mus musculus OX=10090 PE=2 SV=1	11	1	2	1	107	11.6	7.39
P26262	Plasma kallikrein OS=Mus musculus OX=10090 GN=Klkb1 PE=1 SV=2	3	2	2	2	638	71.3	8.02	2.18109e+06	2.56595e+06	2.78192e+06	839319
Q61268	Apolipoprotein C-IV OS=Mus musculus OX=10090 GN=Apoc4 PE=1 SV=1	16	2	4	2	124	14.3	9.52	5.33127e+06	7.85523e+06	4.12228e+06	1.25235e+06
Q08761	Vitamin K-dependent protein S OS=Mus musculus OX=10090 GN=Pros1 PE=2 SV=1	3	2	3	2	675	74.9	5.82	1.80042e+06	1.72528e+06	654003
Q61765	Keratin, type I cuticular Ha1 OS=Mus musculus OX=10090 GN=Krt31 PE=1 SV=2	5	2	5	1	416	47.1	4.89
Q9DAC2	Complement component 8, gamma polypeptide OS=Mus musculus OX=10090 GN=C8g PE=1 SV=1	11	2	2	2	168	18.9	8.32	1.62483e+06	1.94107e+06	2.15369e+06	1.40429e+06
P33587	Vitamin K-dependent protein C OS=Mus musculus OX=10090 GN=Proc PE=1 SV=2	3	2	3	2	460	51.8	6.35	823407	1.18637e+06	712248	247623
Q6YJU2	GUGU alpha OS=Mus musculus OX=10090 GN=Fetub PE=2 SV=1	2	1	4	1	403	44.3	6.77	1.7045e+06	1.68915e+06	2.20667e+06	2.43089e+06
Q64726	Zinc-alpha-2-glycoprotein OS=Mus musculus OX=10090 GN=Azgp1 PE=1 SV=2	4	1	2	1	307	35.3	6.18	574055		505494	496562
A0A978W7D6	Anti-V3 immunglobulin heavy chain (Fragment) OS=Mus musculus OX=10090 PE=2 SV=1	15	1	1	1	125	13.9	7.11
Q8R0Z6	Angiopoietin-related protein 6 OS=Mus musculus OX=10090 GN=Angptl6 PE=2 SV=1	3	1	1	1	457	51.1	9	588483	661648	336050
Q9CPN9	RIKEN cDNA 2210010C04 gene OS=Mus musculus OX=10090 GN=Prss3b PE=1 SV=1	5	1	4	1	247	26.4	7.93	2.62754e+07	1.18508e+07		10490621
Q61287	Alpha-globin OS=Mus musculus OX=10090 GN=Hbat1 PE=2 SV=1	6	1	1	1	142	15.1	8.22	3.47568e+06	1.26982e+06	1.39981e+06	4730878
Q61129	Complement factor I OS=Mus musculus OX=10090 GN=Cfi PE=1 SV=3	2	2	2	2	603	67.2	7.46	1.18399e+06	1.40929e+06	1.1997e+06	942790
A0A0B4J1H6	Immunoglobulin kappa chain variable 2-137 (Fragment) OS=Mus musculus OX=10090 GN=Igkv2-137 PE=1 SV=1	9	1	1	1	120	13.1	7.24		322622	500888	437821
P18524	Ig heavy chain V region RF OS=Mus musculus OX=10090 PE=1 SV=1	9	1	1	1	117	12.9	9.29	424538	434222	230319
Q5U405	Transmembrane protease serine 13 OS=Mus musculus OX=10090 GN=Tmprss13 PE=2 SV=2	1	1	3	1	543	59.8	9.01	8.52841e+08	1.00792e+06	651365	3.05818e+08
P51881	ADP/ATP translocase 2 OS=Mus musculus OX=10090 GN=Slc25a5 PE=1 SV=3	4	1	1	1	298	32.9	9.73	4.56156e+06		839665
Q9JHH6	Carboxypeptidase B2 OS=Mus musculus OX=10090 GN=Cpb2 PE=1 SV=1	2	1	2	1	422	48.8	7.97			478514	639831
P09103	Protein disulfide-isomerase OS=Mus musculus OX=10090 GN=P4hb PE=1 SV=2	2	1	4	1	509	57	4.88
P38647	Stress-70 protein, mitochondrial OS=Mus musculus OX=10090 GN=Hspa9 PE=1 SV=3	1	1	3	1	679	73.4	6.07	5.22067e+06	4.51267e+06	3.63456e+06	2.65137e+06
Q5M9N9	Prdx2 protein OS=Mus musculus OX=10090 GN=Prdx2 PE=2 SV=1	6	1	3	1	198	21.8	5.41	1.2157e+06	1.03878e+06	423515	308532
F7BB92	Caseinolytic mitochondrial matrix peptidase chaperone subunit (Fragment) OS=Mus musculus OX=10090 GN=Clpx PE=1 SV=1	7	1	2	1	192	20.9	5.91	1.55747e+06	1.16389e+06	908177	561669
A0A0G2JFA8	Immunoglobulin kappa variable 17-121 (Fragment) OS=Mus musculus OX=10090 GN=Igkv17-121 PE=4 SV=4	14	1	4	1	117	12.9	4.36	3.17797e+06	1.85626e+06	1.08319e+06	752390
Q5PR73	GTP-binding protein Di-Ras2 OS=Mus musculus OX=10090 GN=Diras2 PE=1 SV=1	6	1	3	1	199	22.5	8.76	1.0162e+07	9.73352e+06	9.08924e+06	5590884
Q3SXB8	Collectin-11 OS=Mus musculus OX=10090 GN=Colec11 PE=2 SV=2	3	1	2	1	272	29	5.12	1.16158e+06	863247	988940	196332
O35453	Serine protease hepsin OS=Mus musculus OX=10090 GN=Hpn PE=1 SV=3	2	1	2	1	436	46.8	7.43	1.01743e+08	4.01184e+07	7.95397e+06	37775660
Q3U5T0	ZP domain-containing protein (Fragment) OS=Mus musculus OX=10090 GN=Oit3 PE=2 SV=1	4	1	2	1	325	35.9	5.64	599319	508917	341468	758598
Q9CPN7	RIKEN cDNA 1810009J06 gene OS=Mus musculus OX=10090 GN=1810009J06Rik PE=2 SV=1	8	1	1	1	247	26.5	6.93			1.93583e+06
I6L998	Ig-like domain-containing protein OS=Mus musculus OX=10090 PE=2 SV=1	7	1	1	1	149	16.5	8.02	773641	764412	500712	338607
B7ZNS9	Cfd protein OS=Mus musculus OX=10090 GN=Cfd PE=2 SV=1	3	1	1	1	258	28	6.67	1.56934e+06	1.39621e+06	1.86306e+06	614903
Q8BFZ3	Beta-actin-like protein 2 OS=Mus musculus OX=10090 GN=Actbl2 PE=1 SV=1	5	1	2	1	376	42	5.49	3.56602e+06	3.76462e+06	4.09939e+06	3.09672e+06
A2BHP6	Olfactory receptor OS=Mus musculus OX=10090 GN=Or5d47 PE=3 SV=1	9	1	1	1	318	35.7	8.63
Q3TR40	Thrombospondin-1 OS=Mus musculus OX=10090 GN=Thbs1 PE=2 SV=1	1	1	1	1	1170	129.5	4.94
Q4PLS0	NACHT OS=Mus musculus OX=10090 GN=Nlrp2 PE=1 SV=1	3	1	1	1	1046	118.6	6.68	6.14103e+06	4.96373e+06		1.68433e+06
E9Q2M9	WD repeat- and FYVE domain-containing protein 4 OS=Mus musculus OX=10090 GN=Wdfy4 PE=1 SV=2	0	1	4	1	3183	354.1	6.34	9.11881e+06	6.7909e+06	1.85722e+07	1.04962e+07
P01642	Ig kappa chain V-V region L7 (Fragment) OS=Mus musculus OX=10090 GN=Gm10881 PE=1 SV=1	10	1	1	1	115	12.6	5.94	536107	326803	212973	273284
P56480	ATP synthase subunit beta, mitochondrial OS=Mus musculus OX=10090 GN=Atp5f1b PE=1 SV=2	2	1	1	1	529	56.3	5.34	1.12985e+06	817396	1.17766e+06
X5J537	IgG1 heavy chain VDJ region (Fragment) OS=Mus musculus OX=10090 GN=Ighv7-3 PE=2 SV=1	8	1	1	1	110	12.1	8.44
H3BK03	Paraoxonase (Fragment) OS=Mus musculus OX=10090 GN=Pon1 PE=1 SV=9	4	1	1	1	256	28.7	5.45
Q9WTL4	Insulin receptor-related protein OS=Mus musculus OX=10090 GN=Insrr PE=1 SV=2	1	1	1	1	1300	144.8	6.64	600735	325482	2.48088e+06	144650
P12815	Programmed cell death protein 6 OS=Mus musculus OX=10090 GN=Pdcd6 PE=1 SV=2	6	1	4	1	191	21.9	5.4	6.99501e+06	6.86683e+06	1.02447e+07	6.92446e+06
P16460	Argininosuccinate synthase OS=Mus musculus OX=10090 GN=Ass1 PE=1 SV=1	2	1	4	1	412	46.6	8.22	2.51187e+06	1.99156e+06	2.11641e+06	1.30275e+06
B1AR69	Myosin, heavy polypeptide 13, skeletal muscle OS=Mus musculus OX=10090 GN=Myh13 PE=1 SV=1	1	1	1	1	1938	223.4	5.57	5.89498e+06	6.14672e+06	2.29488e+06	3.67947e+06
Q3UNQ0	Adenylyl cyclase-associated protein OS=Mus musculus OX=10090 GN=Cap1 PE=2 SV=1	4	1	1	1	474	51.5	7.77	239373	389444
A0A0G2JGY4	Malate dehydrogenase (Fragment) OS=Mus musculus OX=10090 GN=Mdh2 PE=1 SV=1	7	1	3	1	153	16	9.33
Q91Y09	Protocadherin alpha C2 OS=Mus musculus OX=10090 GN=Pcdhac2 PE=1 SV=1	1	1	4	1	1006	109.4	5.47	4.97248e+06	4.18541e+06	2.5856e+06	2.99876e+06
E9Q0B5	Fc fragment of IgG binding protein OS=Mus musculus OX=10090 GN=Fcgbp PE=1 SV=1	0	1	1	1	2583	275	5.03	4.67346e+07	5.17173e+07	4.15624e+07	24412198
Q8VC79	Apolipoprotein M OS=Mus musculus OX=10090 GN=Apom PE=2 SV=1	4	1	1	1	190	21.3	6.89		1.82645e+06
A0A3B2W3Z0	Tudor domain containing 6 OS=Mus musculus OX=10090 GN=Tdrd6 PE=1 SV=1	0	1	1	1	1941	216	5.26	1.55351e+06	1.15809e+06	1.25062e+06	531128
Q9ERA8	ATP synthase subunit gamma OS=Mus musculus OX=10090 GN=Atp5f1c PE=2 SV=1	4	1	1	1	298	32.8	9.01	2.08382e+06
Q64475	Histone H2B type 1-B OS=Mus musculus OX=10090 GN=H2bc3 PE=1 SV=3	7	1	2	1	126	13.9	10.32	2.73859e+06	2.30677e+06	2.10458e+06	1.31706e+06
Q8BH22	Uncharacterized protein OS=Mus musculus OX=10090 GN=C130071C03Rik PE=2 SV=1	8	1	3	1	100	11.6	10.07	852173	767386	527348
G3UY13	Interleukin 1 receptor accessory protein OS=Mus musculus OX=10090 GN=Il1rap PE=1 SV=1	3	1	2	1	346	39.9	6.7	517725	1.11743e+06	954133	389665
Q9D1G0	Deoxyribonuclease-1-like 2 OS=Mus musculus OX=10090 GN=Dnase1l2 PE=2 SV=1	3	1	1	1	278	31.1	5.19	1.27261e+06	1.04577e+06	1.25447e+06	664629
A2MXS5	A6 anti-[4-hydroxy-3-nitrophenyl(Phenolate form)] acetyl mAb V-L region (Fragment) OS=Mus musculus OX=10090 GN=Iglv1 PE=2 SV=1	9	1	1	1	97	10.3	5.78	1.52852e+06	1.11649e+06	749231	604917
Q8JZZ5	Phosphatidylinositol transfer protein, beta OS=Mus musculus OX=10090 GN=Pitpnb PE=1 SV=1	7	1	2	1	272	31.6	6.37	8.65122e+07	7.9269e+07	1.78106e+08	123228640
O35902	Desmoglein-3 OS=Mus musculus OX=10090 GN=Dsg3 PE=2 SV=1	1	1	1	1	993	107.8	4.94	309369	161217	759062
E9Q557	Desmoplakin OS=Mus musculus OX=10090 GN=Dsp PE=1 SV=1	0	1	1	1	2883	332.7	6.8	562355	473690	560753	178451
A0A1D5RLD8	Glyceraldehyde-3-phosphate dehydrogenase OS=Mus musculus OX=10090 GN=Gapdhrt2 PE=1 SV=1	2	1	3	1	333	35.8	8.25	1.99417e+06	2.1754e+06	1.07114e+06	867142
Q6A074	MKIAA0400 protein (Fragment) OS=Mus musculus OX=10090 GN=Asap2 PE=2 SV=1	1	1	2	1	970	107.7	6.71	1.47487e+08	9.00941e+07	1.03644e+08	67421040
B0V2N8	Annexin (Fragment) OS=Mus musculus OX=10090 GN=Anxa2 PE=1 SV=1	6	1	1	1	176	19.6	5.96	545312	313592	533262	263381
O88783	Coagulation factor V OS=Mus musculus OX=10090 GN=F5 PE=1 SV=1	1	1	1	1	2183	247.1	6.05	511188	421866	248689
H3BL13	N-acylethanolamine acid amidase (Fragment) OS=Mus musculus OX=10090 GN=Naaa PE=1 SV=1	9	1	1	1	217	24.6	7.25
Q99LC5	Electron transfer flavoprotein subunit alpha, mitochondrial OS=Mus musculus OX=10090 GN=Etfa PE=1 SV=2	6	1	2	1	333	35	8.38	1.50753e+06	1.13391e+06	704594	643845
H3BLB3	Ceramide synthase 5 (Fragment) OS=Mus musculus OX=10090 GN=Cers5 PE=1 SV=2	13	1	1	1	203	24.2	8.79
E9PW22	Abhydrolase domain containing 14A OS=Mus musculus OX=10090 GN=Abhd14a PE=1 SV=2	15	1	1	1	260	29.1	7.74
