# Supplementary material for: In situ protein corona–camouflaged supramolecular assemblies remodel thrombotic microenvironment for improved arterial homeostasis
Source: Sci Adv. 2025 May 2;11(18):eadu6676. doi: 10.1126/sciadv.adu6676 (PMC12047436; doi:10.1126/sciadv.adu6676)
Supplement: Supplementary file 2 — Datasets S1 to S6 [file sciadv.adu6676_datasets_s1_to_s6.zip › adu6676_dataset_s3.xls]

SUPPLEMENTARY DATASET 3: DEGs from the bulk RNA-seq dataset
	baseMean	log2FoldChange	lfcSE	stat	pvalue	padj	sig
Gfap	332.1355254	-6.421271872	0.589570448	-10.89144121	1.27E-27	3.55E-23	down
Ncf2	2672.221336	-3.847841993	0.371710961	-10.35170441	4.11E-25	5.76E-21	down
Sv2c	2118.525533	-8.325672662	0.86901773	-9.580555583	9.65E-22	9.02E-18	down
Sox10	885.2201251	-7.188750126	0.764854861	-9.39884218	5.52E-21	3.87E-17	down
Kcna1	1092.621656	-6.579965502	0.703360714	-9.355037003	8.36E-21	4.50E-17	down
Ncf4	1613.806834	-4.456568048	0.477339701	-9.336261036	9.98E-21	4.50E-17	down
Iigp1	1716.102502	3.689450549	0.39570604	9.323715536	1.12E-20	4.50E-17	up
Cadm4	1411.782637	-5.012204701	0.541319548	-9.259234632	2.06E-20	7.22E-17	down
Myh14	7162.963419	-11.37041937	1.254357297	-9.064737294	1.25E-19	3.89E-16	down
Krt14	20455.15108	-14.87729359	1.674416531	-8.885061342	6.39E-19	1.79E-15	down
Reln	2373.100585	-7.006183343	0.793515446	-8.829296746	1.05E-18	2.68E-15	down
Cdh12	350.1147834	4.79842466	0.553543237	8.668563421	4.38E-18	1.02E-14	up
Itgb2	7002.971318	-4.098370639	0.47627322	-8.605083103	7.63E-18	1.64E-14	down
Cnksr2	864.2836471	-7.437549652	0.896500132	-8.296205862	1.07E-16	2.15E-13	down
Cdh19	1248.465353	-6.018933609	0.729544089	-8.250267114	1.58E-16	2.95E-13	down
Nos1	3911.75465	-10.59744029	1.306669676	-8.110267256	5.05E-16	8.85E-13	down
Krt6a	7595.416333	-13.44808961	1.679250276	-8.008389104	1.16E-15	1.92E-12	down
Fcgr1	643.2754654	-2.917122589	0.370952876	-7.863862986	3.72E-15	5.80E-12	down
Thbs4	2593.242403	-6.21172274	0.796896198	-7.79489569	6.45E-15	9.51E-12	down
Snhg11	659.1033404	-12.71969285	1.642271944	-7.745180631	9.54E-15	1.34E-11	down
Duox2	5860.103271	-11.15044387	1.455100584	-7.663005565	1.82E-14	2.42E-11	down
Dbh	150.9666659	-10.59368258	1.398717869	-7.57385232	3.62E-14	4.62E-11	down
Ank3	7113.588147	-5.694267746	0.757549507	-7.516693884	5.62E-14	6.85E-11	down
Cybb	2127.311834	-3.590341137	0.479923271	-7.481073228	7.37E-14	8.61E-11	down
Tnfrsf23	671.100629	-3.739143443	0.501783701	-7.45170366	9.21E-14	1.03E-10	down
Tfcp2l1	18737.77594	-10.43322904	1.402241311	-7.440394859	1.00E-13	1.08E-10	down
Sostdc1	244.7759547	-6.652025592	0.896790134	-7.417594527	1.19E-13	1.23E-10	down
Fmn2	97.30619784	-7.127357899	0.961422292	-7.413347869	1.23E-13	1.23E-10	down
Sfrp5	198.3805694	-9.153308816	1.238482806	-7.390743556	1.46E-13	1.41E-10	down
Sox2	613.1747209	-9.821281244	1.330792971	-7.380021881	1.58E-13	1.48E-10	down
Tgtp2	238.1145667	3.682680784	0.502939075	7.322319875	2.44E-13	2.20E-10	up
Nefl	943.1471548	-10.41058832	1.423384224	-7.31396916	2.59E-13	2.27E-10	down
Prph	1894.126779	-7.781561964	1.066500051	-7.296354047	2.96E-13	2.51E-10	down
Ckmt1	1461.623928	-9.347961888	1.296038113	-7.212721444	5.48E-13	4.52E-10	down
Ttyh1	371.8311017	-4.59755948	0.641745823	-7.164143991	7.83E-13	6.27E-10	down
Spock1	235.9375017	-11.23774033	1.571648576	-7.150288239	8.66E-13	6.62E-10	down
Snap25	470.0796176	-12.23212269	1.711272013	-7.14797098	8.81E-13	6.62E-10	down
Dsc3	1880.797965	-27.91571994	3.906786614	-7.145442711	8.97E-13	6.62E-10	down
Eef1a2	461.8997095	-9.394233835	1.318317904	-7.125924488	1.03E-12	7.43E-10	down
Kcnj16	3059.418937	-9.79762585	1.376074816	-7.119980498	1.08E-12	7.56E-10	down
Aldh1a7	138.4270631	-10.4684584	1.483268665	-7.057695378	1.69E-12	1.16E-09	down
Glt1d1	59.15741725	-4.865021582	0.689711126	-7.053709003	1.74E-12	1.16E-09	down
Selenbp1	627.8660186	-3.576434624	0.507670686	-7.044792465	1.86E-12	1.21E-09	down
Soga3	211.4741112	-11.0798209	1.576259516	-7.029185735	2.08E-12	1.30E-09	down
Scn4b	204.8091514	-8.210784497	1.168237516	-7.028352014	2.09E-12	1.30E-09	down
Gsta4	1932.408751	-6.962641748	1.000926159	-6.956199203	3.50E-12	2.13E-09	down
Klk1	2476.332245	-10.05056595	1.453534358	-6.91457061	4.69E-12	2.80E-09	down
Wfdc2	2805.020428	-10.97182651	1.594636537	-6.880455989	5.97E-12	3.37E-09	down
Syt1	969.0951236	-11.47239358	1.66741731	-6.880337338	5.97E-12	3.37E-09	down
Kcnk1	326.5786355	-9.867208115	1.434319749	-6.879364328	6.01E-12	3.37E-09	down
Clec7a	734.5102863	-5.417897424	0.790479466	-6.853938219	7.18E-12	3.95E-09	down
Krt23	426.4274142	-8.593028181	1.25854149	-6.827767102	8.62E-12	4.65E-09	down
Cwh43	1278.634255	-11.87620624	1.742036934	-6.817425055	9.27E-12	4.90E-09	down
Fam83b	371.8730099	-11.89398621	1.748305119	-6.803152428	1.02E-11	5.25E-09	down
Col28a1	1768.633265	-4.521143938	0.664648402	-6.8023092	1.03E-11	5.25E-09	down
Krt20	64.34399473	-9.363298104	1.380439459	-6.782838639	1.18E-11	5.90E-09	down
Sh3gl3	97.44927706	-6.550472149	0.966441167	-6.777931626	1.22E-11	5.91E-09	down
Tlr8	239.331414	-2.934836048	0.433019934	-6.777600335	1.22E-11	5.91E-09	down
Syt4	372.3412019	-10.05810171	1.488069953	-6.759159199	1.39E-11	6.59E-09	down
Plau	400.2277376	-2.968621175	0.440079985	-6.745640055	1.52E-11	7.12E-09	down
Gjc3	114.2265347	-6.762872569	1.008305826	-6.707164032	1.98E-11	9.12E-09	down
Mgat3	2350.865841	-5.948778246	0.889921284	-6.684611721	2.32E-11	1.05E-08	down
Rab3c	276.7912287	-11.46810533	1.720542141	-6.665402174	2.64E-11	1.16E-08	down
Pik3cd	1258.412245	-2.496693935	0.374607101	-6.66483344	2.65E-11	1.16E-08	down
Gpc3	530.3644433	-4.07025063	0.611987493	-6.650872244	2.91E-11	1.26E-08	down
Sult1c1	685.3781534	-11.81390184	1.777327547	-6.647003171	2.99E-11	1.27E-08	down
Ngfr	1352.828915	-8.134966473	1.226199806	-6.634291111	3.26E-11	1.36E-08	down
Plch2	658.6236321	-9.124305347	1.37775297	-6.622598933	3.53E-11	1.45E-08	down
Bex2	289.9516444	-11.53509405	1.745735129	-6.607585454	3.91E-11	1.59E-08	down
Tenm2	66.02035518	-5.893503668	0.894344345	-6.589747783	4.41E-11	1.76E-08	down
Pirt	296.7063824	-11.56830589	1.762237808	-6.564554361	5.22E-11	2.06E-08	down
Tnfrsf19	184.6127491	-10.88385551	1.658841088	-6.561120044	5.34E-11	2.08E-08	down
Asxl3	88.03036521	-4.187233226	0.638693161	-6.55593872	5.53E-11	2.12E-08	down
Frmpd1	266.9390313	-11.41577357	1.74348565	-6.547672803	5.84E-11	2.21E-08	down
Cdcp1	1058.549592	-7.457905711	1.141685532	-6.532364211	6.47E-11	2.42E-08	down
S100z	14.41347731	20.75098725	3.203419913	6.477760585	9.31E-11	3.43E-08	up
Hcn1	240.5497504	-6.634405862	1.025341198	-6.470437232	9.77E-11	3.56E-08	down
Lamb3	3463.874337	-6.842607531	1.063295787	-6.435281333	1.23E-10	4.43E-08	down
Krt8	5800.890215	-9.549014683	1.484342191	-6.43316261	1.25E-10	4.43E-08	down
Lad1	5338.084022	-9.781384765	1.521276873	-6.42972028	1.28E-10	4.48E-08	down
Sox2ot	151.0938843	-7.756879544	1.207082685	-6.426137696	1.31E-10	4.53E-08	down
Inmt	502.1305461	-9.521343317	1.48395185	-6.416207722	1.40E-10	4.78E-08	down
Frem2	80.4647537	-6.271961456	0.978753172	-6.408113544	1.47E-10	4.98E-08	down
Ucn2	438.2469878	-10.296323	1.607893181	-6.403611337	1.52E-10	5.06E-08	down
Fxyd2	4040.467038	-7.504538139	1.175250585	-6.38547918	1.71E-10	5.64E-08	down
Col17a1	12826.72611	-7.923502342	1.24429168	-6.367881797	1.92E-10	6.25E-08	down
Ehf	3041.991038	-9.409772089	1.483751007	-6.341880843	2.27E-10	7.31E-08	down
Rasef	644.4109964	-10.88666805	1.729234234	-6.295658409	3.06E-10	9.71E-08	down
Syt6	321.2755516	-9.753179956	1.549481656	-6.294479135	3.08E-10	9.71E-08	down
Rbp7	98.46463431	-6.811860877	1.083857644	-6.284829855	3.28E-10	1.02E-07	down
Gm50323	103.5455849	-6.346681651	1.01091801	-6.278136888	3.43E-10	1.06E-07	down
Ncf1	4730.896793	-3.929056776	0.62632259	-6.273215811	3.54E-10	1.08E-07	down
Gm36944	73.91133511	-9.562774301	1.525099958	-6.270260683	3.60E-10	1.09E-07	down
Mal	747.7842092	-4.479940212	0.715589407	-6.260489843	3.84E-10	1.14E-07	down
Sult4a1	190.5039691	-10.92918957	1.74602197	-6.259479978	3.86E-10	1.14E-07	down
Erbb3	1648.173364	-5.271580484	0.842871061	-6.254314244	3.99E-10	1.17E-07	down
Frmd3	79.3356679	-5.660574748	0.90544216	-6.251724291	4.06E-10	1.17E-07	down
Cyp2f2	3365.670548	-8.722532339	1.396146013	-6.247578878	4.17E-10	1.19E-07	down
Ctnna2	145.1629093	-10.5371671	1.687163385	-6.245492994	4.22E-10	1.20E-07	down
Chd5	845.4318526	-4.586399857	0.736578911	-6.226623907	4.77E-10	1.33E-07	down
Gm12250	208.3494046	3.72596956	0.598475702	6.225765801	4.79E-10	1.33E-07	up
Gm26743	119.7162592	3.731793804	0.601554733	6.203581484	5.52E-10	1.52E-07	up
Ap3b2	341.3159043	-7.11972395	1.149427243	-6.194149297	5.86E-10	1.59E-07	down
Gpx2	193.8714901	-10.95440829	1.770386907	-6.187578682	6.11E-10	1.64E-07	down
Gbp4	2745.638922	4.330278809	0.699902056	6.186978263	6.13E-10	1.64E-07	up
Krt7	14796.71458	-8.390610685	1.363769914	-6.152511946	7.63E-10	2.02E-07	down
Slc25a48	60.60880929	-9.277660595	1.509572934	-6.145884302	7.95E-10	2.08E-07	down
Apod	7038.424444	-5.525930235	0.89962428	-6.142486769	8.12E-10	2.11E-07	down
Cldn19	118.7172401	-7.407080285	1.207944818	-6.131969091	8.68E-10	2.23E-07	down
Plp1	566.9399895	-4.511754986	0.73673693	-6.123970172	9.13E-10	2.33E-07	down
Fat2	1079.993815	-9.630120196	1.574419106	-6.116617972	9.56E-10	2.41E-07	down
Rac2	262.5909613	-4.1001944	0.670838032	-6.112048223	9.84E-10	2.45E-07	down
Gpr87	143.2563055	-10.51798408	1.720982484	-6.111615995	9.86E-10	2.45E-07	down
Atp2c2	548.1354226	-8.049859626	1.323900817	-6.080409893	1.20E-09	2.95E-07	down
Chrna3	202.8797508	-11.01994814	1.813018799	-6.078231589	1.22E-09	2.96E-07	down
Cxcl13	87.50673416	-7.976157854	1.315221049	-6.064499849	1.32E-09	3.18E-07	down
Drp2	1040.369288	-5.680870542	0.936791248	-6.064179775	1.33E-09	3.18E-07	down
Chgb	3153.944411	-8.266963935	1.367095247	-6.047101659	1.47E-09	3.50E-07	down
Klk1b4	50.62920436	-6.182440998	1.028789071	-6.009434948	1.86E-09	4.39E-07	down
Plcb2	990.9506326	-3.852286958	0.641704938	-6.003206037	1.93E-09	4.52E-07	down
Trim29	1070.535874	-7.582585542	1.264694658	-5.995585967	2.03E-09	4.69E-07	down
Rragd	603.0711472	-4.765710568	0.79504699	-5.994250189	2.04E-09	4.69E-07	down
Fa2h	42.52871888	-8.76486942	1.462470634	-5.993193445	2.06E-09	4.69E-07	down
Epn3	228.8622779	-8.314224321	1.389631228	-5.983043667	2.19E-09	4.95E-07	down
Calml4	259.2428847	2.383568551	0.399136755	5.971809216	2.35E-09	5.22E-07	up
Urah	462.2423823	-8.366040282	1.400937322	-5.97174488	2.35E-09	5.22E-07	down
Ankub1	105.7853438	-10.08038181	1.691205486	-5.960471328	2.52E-09	5.55E-07	down
Wdr72	655.4808562	-9.809334604	1.650461864	-5.943387617	2.79E-09	6.11E-07	down
Cadps	314.0822276	-9.816604809	1.653475886	-5.936950694	2.90E-09	6.31E-07	down
Adcy8	730.0766383	-6.879412812	1.161383769	-5.923462162	3.15E-09	6.80E-07	down
Vip	380.1164278	-8.824223177	1.491981148	-5.91443343	3.33E-09	7.13E-07	down
Itprid1	301.7912536	-9.758823328	1.651134262	-5.910375404	3.41E-09	7.25E-07	down
Egln3	2308.053729	-4.399543478	0.745054675	-5.904994123	3.53E-09	7.43E-07	down
Cldn4	416.876246	-9.276311882	1.573848253	-5.894031947	3.77E-09	7.88E-07	down
Rab15	3038.165036	-4.383573872	0.744313586	-5.889418054	3.88E-09	8.05E-07	down
Gm32742	122.5633982	-10.29294515	1.750344857	-5.880524117	4.09E-09	8.43E-07	down
Hspa12a	556.4280363	-3.426850011	0.583253799	-5.875401096	4.22E-09	8.63E-07	down
Nefm	964.6914065	-7.552515441	1.290237522	-5.853585337	4.81E-09	9.73E-07	down
Scn8a	133.2810816	-4.077062656	0.696571831	-5.853039809	4.83E-09	9.73E-07	down
Lrrc4c	36.04374207	-8.526493048	1.460138384	-5.839510244	5.24E-09	1.05E-06	down
Tmprss2	760.1826238	-8.160354818	1.399334014	-5.831598985	5.49E-09	1.09E-06	down
Cxcl17	1266.829137	-8.614599074	1.479876706	-5.821159992	5.84E-09	1.15E-06	down
Krt18	6542.241435	-6.831748654	1.175431849	-5.81211804	6.17E-09	1.21E-06	down
Klk1b27	125.6018894	-10.32810541	1.780034377	-5.802194351	6.55E-09	1.27E-06	down
Wnk2	762.8252378	-6.020210128	1.037805788	-5.80090244	6.60E-09	1.28E-06	down
Cadm2	100.3384242	-8.180837139	1.411107097	-5.797460134	6.73E-09	1.29E-06	down
Ptprn2	282.6639876	-8.671572102	1.498657593	-5.786226382	7.20E-09	1.37E-06	down
Togaram2	77.58456398	-9.633211402	1.668593825	-5.773251258	7.78E-09	1.47E-06	down
Sh3tc2	319.7298776	-3.916761605	0.679828708	-5.761394833	8.34E-09	1.57E-06	down
Mreg	98.27466301	-3.568093044	0.621058819	-5.745177324	9.18E-09	1.70E-06	down
Selplg	783.5639464	-4.10926261	0.715255638	-5.745166334	9.18E-09	1.70E-06	down
Gm47016	69.23984281	-9.46854476	1.649524334	-5.740166764	9.46E-09	1.74E-06	down
Bmp7	141.9482325	-6.549754834	1.143458839	-5.728019769	1.02E-08	1.86E-06	down
Cgn	2091.137742	-6.412417743	1.125545286	-5.697165473	1.22E-08	2.22E-06	down
F830016B08Rik	164.0229283	3.042633445	0.534328087	5.69431688	1.24E-08	2.24E-06	up
Tacstd2	676.0190237	-5.848085028	1.02976398	-5.679053787	1.35E-08	2.43E-06	down
Myo5b	1393.78942	-7.798910646	1.375810599	-5.668593229	1.44E-08	2.57E-06	down
Rasgef1c	216.925132	-4.647581759	0.821779158	-5.655511841	1.55E-08	2.76E-06	down
Gm36026	121.003679	-10.27427135	1.821216743	-5.641432517	1.69E-08	2.97E-06	down
Scg3	262.5135084	-6.231824119	1.108785719	-5.620404385	1.91E-08	3.34E-06	down
Krt16	89.31946598	-9.836554041	1.751761612	-5.615235527	1.96E-08	3.42E-06	down
Pard6b	275.0495602	-7.647737919	1.369771763	-5.583220597	2.36E-08	4.09E-06	down
Masp1	916.0450368	-4.445711038	0.798232567	-5.569443319	2.56E-08	4.40E-06	down
Krt5	10639.39206	-13.19811975	2.370871333	-5.566780268	2.59E-08	4.44E-06	down
C5ar1	365.4017687	-4.482599815	0.805712673	-5.563521544	2.64E-08	4.49E-06	down
Klhl34	46.51562854	-8.895157384	1.602324505	-5.551408192	2.83E-08	4.79E-06	down
Evpl	4659.49174	-6.659749448	1.200836844	-5.545923648	2.92E-08	4.89E-06	down
Tfap2a	440.9291231	-6.1144299	1.102577282	-5.545579434	2.93E-08	4.89E-06	down
Prkcb	579.0206527	-2.661578034	0.480106796	-5.543720808	2.96E-08	4.91E-06	down
Ptges	595.2781474	-2.734814116	0.495661014	-5.517509021	3.44E-08	5.66E-06	down
Greb1	66.14883824	-5.541623846	1.004506487	-5.516762628	3.45E-08	5.66E-06	down
Tfap2b	135.4336644	-6.530875614	1.184804561	-5.51219655	3.54E-08	5.78E-06	down
Gm38255	92.89105858	-6.931429607	1.259248004	-5.504419767	3.70E-08	6.00E-06	down
Unc80	150.0236324	-5.361777747	0.974416145	-5.502554301	3.74E-08	6.03E-06	down
Cntn1	251.4329882	-9.384374218	1.707370012	-5.496391616	3.88E-08	6.21E-06	down
Grik2	223.7905663	-6.092164146	1.108942382	-5.493670587	3.94E-08	6.27E-06	down
Tjp3	540.294144	-4.657432036	0.848367586	-5.489875044	4.02E-08	6.37E-06	down
Gm26658	83.32132921	-9.736359849	1.782133425	-5.463317008	4.67E-08	7.36E-06	down
Grm7	99.59524565	-9.993713747	1.839910588	-5.431630108	5.58E-08	8.75E-06	down
Cntn3	88.79805322	-9.828211173	1.810864369	-5.427359079	5.72E-08	8.83E-06	down
Igsf11	64.73847074	-5.112423905	0.942043711	-5.426949772	5.73E-08	8.83E-06	down
Tfap2c	122.4162906	-10.29107939	1.89631097	-5.426894403	5.73E-08	8.83E-06	down
Phox2b	57.63636023	-9.205030429	1.702208828	-5.407697502	6.38E-08	9.78E-06	down
3110080E11Rik	278.2397476	-4.789927091	0.886960328	-5.400384822	6.65E-08	1.01E-05	down
Hsd11b1	621.2340301	-3.036003103	0.562254263	-5.39969779	6.68E-08	1.01E-05	down
Klk1b3	23.97552292	-7.937595874	1.474393723	-5.383633793	7.30E-08	1.10E-05	down
Ppp2r2c	400.5066442	-6.72465125	1.249312217	-5.382682694	7.34E-08	1.10E-05	down
Plet1os	110.6629106	-10.14542747	1.88637393	-5.37826955	7.52E-08	1.12E-05	down
Scgb1b27	163.7323861	-6.112097442	1.13754784	-5.373046501	7.74E-08	1.15E-05	down
Cd14	1316.901698	-4.04735916	0.754296435	-5.365740801	8.06E-08	1.18E-05	down
Marchf4	51.81642583	-7.201092408	1.342067365	-5.36567135	8.06E-08	1.18E-05	down
Ltf	12356.30691	-7.694651668	1.435063189	-5.361890493	8.24E-08	1.19E-05	down
Grhl2	1307.344422	-8.021988886	1.496214694	-5.361522594	8.25E-08	1.19E-05	down
Gm37509	189.6933423	-3.512166995	0.655080707	-5.361426395	8.26E-08	1.19E-05	down
Ptn	915.0504906	-5.043766647	0.941478476	-5.357283012	8.45E-08	1.21E-05	down
Grik3	306.7945496	-5.443632913	1.016843366	-5.353462585	8.63E-08	1.23E-05	down
Mlip	61.04811793	-9.286742464	1.734877273	-5.352967965	8.65E-08	1.23E-05	down
Gm30003	3421.604681	4.504810498	0.841661289	5.352284291	8.69E-08	1.23E-05	up
Gm5067	24.91437393	-7.994692985	1.49429461	-5.3501451	8.79E-08	1.24E-05	down
Zfp536	751.9314605	-4.292078247	0.802843734	-5.346094219	8.99E-08	1.26E-05	down
Fcgr4	133.9774363	-3.536819411	0.662455941	-5.338950399	9.35E-08	1.30E-05	down
Eln	214801.7939	4.836544103	0.90655378	5.335087903	9.55E-08	1.33E-05	up
Rnf43	298.1133031	-4.766624034	0.895254423	-5.324323357	1.01E-07	1.40E-05	down
Gm10538	20.50017132	-7.712695442	1.448962207	-5.322910013	1.02E-07	1.40E-05	down
Clmn	1356.848776	-3.873470076	0.728587182	-5.316412604	1.06E-07	1.45E-05	down
Dpysl4	40.63110536	-6.860620896	1.291099741	-5.313780708	1.07E-07	1.46E-05	down
Tmigd1	81.43595894	-9.703300261	1.827118361	-5.310712468	1.09E-07	1.47E-05	down
Klk1b11	60.34603783	-9.270665351	1.745779935	-5.310328732	1.09E-07	1.47E-05	down
Cdh1	5498.936455	-6.648161048	1.252278086	-5.308853618	1.10E-07	1.48E-05	down
Gpr158	77.90799172	-9.639503581	1.816062078	-5.307915239	1.11E-07	1.48E-05	down
Gm13032	101.2649266	-10.01761265	1.894131871	-5.288761994	1.23E-07	1.64E-05	down
Lgr5	70.61927745	-4.870587212	0.922734859	-5.278425502	1.30E-07	1.72E-05	down
Fut9	128.9106452	-7.552379658	1.432075279	-5.273730904	1.34E-07	1.76E-05	down
Fxyd3	1599.127269	-4.39886549	0.834429301	-5.271705446	1.35E-07	1.77E-05	down
Slc24a2	250.7743373	-8.543653935	1.620916852	-5.270877358	1.36E-07	1.77E-05	down
Prss22	357.8853334	-5.197532672	0.9871616	-5.265128496	1.40E-07	1.82E-05	down
Ctxn3	41.60980293	-6.897437586	1.310934627	-5.261465708	1.43E-07	1.84E-05	down
Foxd3	140.8699986	-6.918289349	1.315074844	-5.260757119	1.43E-07	1.84E-05	down
Pllp	276.2185384	-4.353266111	0.828612632	-5.253680604	1.49E-07	1.91E-05	down
Bsnd	120.9007247	-6.406583088	1.219901508	-5.251721591	1.51E-07	1.92E-05	down
Pcsk1n	60.88478021	-9.284060968	1.768082617	-5.250920337	1.51E-07	1.92E-05	down
Elavl2	106.8013398	-7.277927749	1.38661674	-5.248694566	1.53E-07	1.93E-05	down
St14	2174.339826	-6.608348901	1.259469103	-5.24693213	1.55E-07	1.94E-05	down
Ccn5	3785.328298	3.036235513	0.578796333	5.24577531	1.56E-07	1.95E-05	up
Acsl6	237.0456721	-4.22087489	0.80478877	-5.244699044	1.57E-07	1.95E-05	down
ENSMUSG00000120976	266.3815941	-5.747865092	1.096006591	-5.244370918	1.57E-07	1.95E-05	down
Barx2	608.8692536	-7.671649007	1.464245802	-5.239317741	1.61E-07	1.99E-05	down
Tlr2	245.8507306	-2.910007402	0.555625713	-5.237351933	1.63E-07	2.00E-05	down
Sncb	73.67342429	-9.558871449	1.827847819	-5.229577294	1.70E-07	2.08E-05	down
Klk1b9	108.3867482	-4.692940582	0.897485548	-5.228987356	1.70E-07	2.08E-05	down
Gm49525	225.4642664	3.875681446	0.741514412	5.226710881	1.73E-07	2.09E-05	up
Gm43123	35.70129439	-4.611936826	0.882405652	-5.226549509	1.73E-07	2.09E-05	down
Iqsec3	85.46950892	-6.528149454	1.249461467	-5.224770533	1.74E-07	2.10E-05	down
Nyap2	56.91544914	-9.186829973	1.75944924	-5.221423707	1.78E-07	2.13E-05	down
Sfrp4	1593.551339	3.872757408	0.74212439	5.218474771	1.80E-07	2.15E-05	up
9530059O14Rik	140.1982962	-6.116044366	1.172294954	-5.2171549	1.82E-07	2.16E-05	down
Luzp2	47.30169184	-7.08680777	1.359634457	-5.212289033	1.87E-07	2.21E-05	down
Duoxa1	543.26589	-7.908488918	1.519661461	-5.20411231	1.95E-07	2.30E-05	down
Glis2	1616.793861	2.035189273	0.39146773	5.198868555	2.01E-07	2.35E-05	up
Rims2	133.524492	-7.044429917	1.357934368	-5.187607064	2.13E-07	2.49E-05	down
Barx1	181.8728139	-5.978282702	1.152606178	-5.186752263	2.14E-07	2.49E-05	down
Col25a1	890.816569	-5.850596336	1.129214933	-5.181118462	2.21E-07	2.54E-05	down
Ncmap	45.1036447	-3.23292232	0.623984391	-5.181094856	2.21E-07	2.54E-05	down
Myoc	35.85677056	-5.682987282	1.097153448	-5.179756115	2.22E-07	2.55E-05	down
Adgrf1	123.6312519	-7.867814325	1.519396422	-5.17824987	2.24E-07	2.56E-05	down
Gm49948	74.51794591	-9.575250121	1.851212338	-5.172421296	2.31E-07	2.63E-05	down
Il17re	108.6580472	-6.727579423	1.301467203	-5.169227012	2.35E-07	2.67E-05	down
Adcyap1	39.04858557	-8.643283656	1.672496974	-5.167891954	2.37E-07	2.68E-05	down
Dsg2	3112.366488	-12.97167846	2.518718492	-5.150110464	2.60E-07	2.93E-05	down
Plet1	245.0887568	-8.468047589	1.646596342	-5.142758656	2.71E-07	3.04E-05	down
Rap1gap	422.1156292	-4.455645613	0.866604067	-5.141500925	2.73E-07	3.04E-05	down
S100a14	735.4928165	-7.00180288	1.362692099	-5.138213457	2.77E-07	3.09E-05	down
Slc44a4	88.67296154	-5.983252077	1.165395056	-5.134097698	2.84E-07	3.14E-05	down
Klf5	1080.284335	-4.52650169	0.881894597	-5.132701466	2.86E-07	3.15E-05	down
Pcsk1	55.09215072	-9.13986821	1.781922543	-5.129217454	2.91E-07	3.20E-05	down
Prkg2	141.6861257	3.792900706	0.739756284	5.127230126	2.94E-07	3.22E-05	up
Nrip3	1532.242701	-5.15687799	1.006443652	-5.12386161	2.99E-07	3.27E-05	down
Ap1m2	147.2187394	-7.768155414	1.5178941	-5.11771896	3.09E-07	3.36E-05	down
Nlrp10	780.9536791	-6.165042957	1.204924964	-5.116536831	3.11E-07	3.37E-05	down
A2m	369.0792754	-6.266878452	1.228226859	-5.102378607	3.35E-07	3.62E-05	down
Nefh	218.3215408	-5.338040154	1.047686393	-5.095074434	3.49E-07	3.74E-05	down
Gm10475	47.18687814	-7.085127181	1.393192404	-5.085533885	3.67E-07	3.92E-05	down
Klk1b1	28.43860446	-8.184936596	1.610204403	-5.083166201	3.71E-07	3.96E-05	down
Htr3a	31.63041089	-8.339569611	1.640981578	-5.082061688	3.73E-07	3.96E-05	down
Epha3	2231.783707	2.822783811	0.555526256	5.081278842	3.75E-07	3.97E-05	up
Gm26673	261.639799	-5.933569183	1.169539649	-5.073422853	3.91E-07	4.12E-05	down
Mboat2	319.4209961	-2.630501784	0.519276955	-5.065700985	4.07E-07	4.27E-05	down
Kcna6	464.8337125	-5.177703617	1.022792264	-5.062321843	4.14E-07	4.33E-05	down
Aqp4	483.5069421	-7.156487233	1.416031152	-5.05390522	4.33E-07	4.51E-05	down
Elf3	1898.998552	-12.47238299	2.469081032	-5.051427161	4.39E-07	4.55E-05	down
Cxcl12	5051.267281	-2.124224096	0.420627689	-5.050129014	4.42E-07	4.57E-05	down
Acsbg1	896.1151571	-3.34043695	0.66178367	-5.04762674	4.47E-07	4.61E-05	down
Ccdc160	129.334254	-5.626272024	1.115273354	-5.044747104	4.54E-07	4.66E-05	down
Mapk13	384.5127868	-3.299289	0.654288341	-5.042561195	4.59E-07	4.70E-05	down
Gsta1	32.25592628	-8.366041244	1.65955145	-5.041146053	4.63E-07	4.72E-05	down
Tlr7	365.2794362	-2.849541092	0.567599368	-5.020338736	5.16E-07	5.24E-05	down
Snap91	59.88155751	-9.260011388	1.845351591	-5.018020108	5.22E-07	5.28E-05	down
Gucy1a1	2272.142319	2.694474791	0.537345112	5.014421327	5.32E-07	5.36E-05	up
Tmc7	204.8653295	-3.267840542	0.652707781	-5.006590445	5.54E-07	5.57E-05	down
Gm16277	176.3067324	-5.541724892	1.10831616	-5.000130012	5.73E-07	5.74E-05	down
Ppp2r2b	235.5035776	-6.472202816	1.29564147	-4.995365589	5.87E-07	5.86E-05	down
Kcnmb4	84.68214496	-6.37681668	1.278685061	-4.987011168	6.13E-07	6.10E-05	down
Kif21a	3586.393665	-3.446164817	0.691382738	-4.984453081	6.21E-07	6.16E-05	down
Plxnb3	187.9204639	-4.529682466	0.909460187	-4.980627554	6.34E-07	6.26E-05	down
Lgi4	1532.901451	-3.809628435	0.767354216	-4.964628272	6.88E-07	6.77E-05	down
Tmem125	52.18341395	-9.061425654	1.828058986	-4.956856273	7.16E-07	7.02E-05	down
Akap5	388.5307193	2.231742904	0.450476794	4.954179512	7.26E-07	7.09E-05	up
Plch1	91.87435828	-8.066694162	1.632862104	-4.940217635	7.80E-07	7.60E-05	down
Sprr1a	28.14749601	-8.171079723	1.655263653	-4.936421884	7.96E-07	7.72E-05	down
Slc5a8	31.92924112	-8.352382444	1.693844805	-4.931019901	8.18E-07	7.91E-05	down
Gm44441	146.5214824	-5.213280894	1.058231242	-4.926409924	8.38E-07	8.07E-05	down
Igf1	5563.556857	2.130365887	0.432916784	4.920959332	8.61E-07	8.27E-05	up
Zbtb8b	44.65814735	-8.836686146	1.79595717	-4.920321204	8.64E-07	8.27E-05	down
Aldoc	87.03314244	-4.125251989	0.83946369	-4.914151781	8.92E-07	8.50E-05	down
Krt6b	71.63862716	-9.51838182	1.938003952	-4.911435713	9.04E-07	8.59E-05	down
Fpr2	117.8018729	-5.23227857	1.065934258	-4.908631589	9.17E-07	8.69E-05	down
Eya2	1226.875082	-4.547828274	0.928660241	-4.897192833	9.72E-07	9.18E-05	down
Gm16026	590.3720535	-5.059660874	1.034711816	-4.889922776	1.01E-06	9.49E-05	down
Gm7117	19.95175428	7.871413184	1.610249215	4.888319838	1.02E-06	9.53E-05	up
Scnn1a	2079.167479	-5.290382481	1.082436919	-4.88747417	1.02E-06	9.54E-05	down
Ivl	60.90307617	-9.284183421	1.902401616	-4.880243657	1.06E-06	9.87E-05	down
Pycr1	209.3570868	2.327540107	0.477387786	4.875575321	1.08E-06	0.000100707	up
Gipr	163.3720933	-8.753635982	1.796643702	-4.872215884	1.10E-06	0.000102097	down
Spint1	717.396811	-12.84181387	2.636557432	-4.870674812	1.11E-06	0.000102558	down
Cmah	1027.390948	2.677184187	0.550989566	4.858865485	1.18E-06	0.000108511	up
Tgtp1	149.9961068	2.68907776	0.55359977	4.85744017	1.19E-06	0.000108938	up
Col14a1	11266.14512	3.194752806	0.657919334	4.855842719	1.20E-06	0.000109462	up
Cldn7	371.8465845	-5.085618136	1.048034254	-4.852530456	1.22E-06	0.000110945	down
Smim45	25.78729648	-8.042695644	1.660485237	-4.843581542	1.28E-06	0.000115688	down
Tmem130	46.72779728	-8.902335153	1.838214448	-4.842925243	1.28E-06	0.000115696	down
Scg2	1634.759845	-14.03000523	2.898146671	-4.841026636	1.29E-06	0.000116432	down
Krt19	6948.999339	-10.24046611	2.118560775	-4.833690035	1.34E-06	0.000120421	down
Scn9a	699.488319	-12.80535211	2.653417017	-4.825985523	1.39E-06	0.000124772	down
Pgbd5	26.53071539	-8.086516141	1.676618624	-4.823110053	1.41E-06	0.000126181	down
Trim63	26.96815867	-8.107520871	1.682021248	-4.820106096	1.43E-06	0.00012769	down
Col13a1	199.2903079	-3.964732038	0.82283744	-4.818366116	1.45E-06	0.000128401	down
Epcam	5129.775772	-10.71143209	2.223334777	-4.817732444	1.45E-06	0.000128403	down
Fstl5	47.9538979	-8.93971478	1.856868484	-4.81440385	1.48E-06	0.000130151	down
Fpr1	82.13265003	-4.80276811	0.998762702	-4.808717925	1.52E-06	0.000133264	down
Tns4	1309.543931	-5.275746728	1.097187612	-4.808427172	1.52E-06	0.000133264	down
Gm12688	344.1489897	-6.950186874	1.445710451	-4.807454265	1.53E-06	0.000133497	down
Kcnmb4os2	24.21457895	-7.952843912	1.654567282	-4.806600491	1.54E-06	0.000133652	down
Aqp1	9161.09825	2.037784513	0.424085043	4.805131774	1.55E-06	0.00013422	up
Syngr3	33.63755858	-8.428603683	1.756946819	-4.797301541	1.61E-06	0.000139142	down
Ppp1r14c	113.7331135	-5.409308079	1.128517064	-4.793288691	1.64E-06	0.000141519	down
Sez6l	52.87908736	-7.148035754	1.492616875	-4.788928674	1.68E-06	0.000144184	down
Dscaml1	25.97755062	-8.055837111	1.685340996	-4.779944907	1.75E-06	0.000150318	down
Crisp1	454.9854454	-12.18489986	2.550010111	-4.778373154	1.77E-06	0.000151036	down
Gm4841	42.95469509	3.60136361	0.754804651	4.771252541	1.83E-06	0.000156	up
Gm16130	36.68925339	-8.552742121	1.793223276	-4.769479761	1.85E-06	0.000156902	down
Ecm1	14328.71227	-2.512212465	0.527024358	-4.766786255	1.87E-06	0.000158533	down
Rbm46	20.28526357	-7.697672459	1.615421606	-4.765116692	1.89E-06	0.00015937	down
Gfra1	624.7206948	-4.040948583	0.848509622	-4.762407493	1.91E-06	0.00016104	down
Il1b	1687.600182	-2.954895099	0.620871238	-4.759272	1.94E-06	0.000162784	down
Itgal	1369.331212	-3.132348319	0.658648021	-4.755724177	1.98E-06	0.000164974	down
Krt17	1829.039479	-11.18525997	2.353242019	-4.75312776	2.00E-06	0.000166612	down
Nrsn1	48.09593064	-8.943885928	1.882050013	-4.752204173	2.01E-06	0.00016688	down
Scn7a	1563.293123	-3.073170215	0.646797501	-4.751363775	2.02E-06	0.000167081	down
Dpyd	732.8181469	-4.878532758	1.028936155	-4.741336706	2.12E-06	0.000175052	down
Cntnap5a	36.6211491	-8.551035299	1.804068964	-4.739860541	2.14E-06	0.000175815	down
Ildr1	178.8821898	-6.580861557	1.388932569	-4.738071311	2.16E-06	0.000176855	down
Bsn	314.6408338	-3.447246698	0.728965096	-4.728959887	2.26E-06	0.00018444	down
C230034O21Rik	449.0277285	2.256809887	0.47745074	4.726791055	2.28E-06	0.000185878	up
Cxcl2	3155.879637	-5.104174618	1.081814401	-4.718161093	2.38E-06	0.000192198	down
Gm42692	28.36668235	-8.180528334	1.733913989	-4.717955092	2.38E-06	0.000192198	down
Gm13648	28.03023681	-8.164793594	1.730693762	-4.717642008	2.39E-06	0.000192198	down
Kcnmb4os1	20.61765541	-7.720837216	1.636940669	-4.716626181	2.40E-06	0.000192607	down
Gm16113	26.53889983	-8.0856125	1.714801342	-4.715189043	2.41E-06	0.000193417	down
Slc28a3	18.80132072	-7.587344287	1.610379726	-4.711524969	2.46E-06	0.000196367	down
Gm13421	66.83645428	-2.39598161	0.50919456	-4.705434422	2.53E-06	0.000201175	down
Tcea3	868.3508301	2.604453115	0.554125259	4.700116217	2.60E-06	0.000205903	up
Dach1	460.3990595	-3.10336612	0.660538646	-4.698235505	2.62E-06	0.000207222	down
Fam163a	64.07716328	-8.392300703	1.78770277	-4.69446087	2.67E-06	0.000210492	down
Serpine1	23948.6286	-2.819323166	0.600715257	-4.693277108	2.69E-06	0.000211121	down
Ceacam2	437.0860584	-3.434909086	0.733691688	-4.68167916	2.85E-06	0.000222803	down
Gm5970	48.37758395	3.155680812	0.674761523	4.676734972	2.91E-06	0.000227605	up
Septin3	101.4122974	-4.141226019	0.886071479	-4.673692942	2.96E-06	0.000230362	down
Mmp15	1252.286399	-3.532342466	0.756906734	-4.66681337	3.06E-06	0.000237548	down
Chat	45.95220849	-8.878147241	1.903071316	-4.665167913	3.08E-06	0.000238796	down
Thsd7b	37.37226653	5.295874334	1.135505991	4.663889383	3.10E-06	0.000239623	up
C1ql2	24.62601513	-7.977089511	1.710746529	-4.662928946	3.12E-06	0.000240083	down
Foxq1	497.2554772	-5.444719661	1.168782156	-4.6584555	3.19E-06	0.000244398	down
Cat	15610.72156	-4.686308771	1.006048261	-4.658135154	3.19E-06	0.000244398	down
A830018L16Rik	127.0452555	-5.307846954	1.139808896	-4.656786742	3.21E-06	0.000245333	down
Fermt1	130.5096757	-6.985351358	1.500684609	-4.654776439	3.24E-06	0.000247066	down
Gm43805	111.8725743	2.547471604	0.548662298	4.643059337	3.43E-06	0.000260796	up
Gm5751	16.34169308	-7.387369628	1.593405936	-4.636213196	3.55E-06	0.000268852	down
Gm28882	28.61498034	-8.194900194	1.768604343	-4.633540692	3.59E-06	0.000271613	down
Kcnh8	50.9156629	-4.489658622	0.970231064	-4.627411744	3.70E-06	0.000279022	down
Ovol2	39.86314726	-8.672825703	1.879750562	-4.613817321	3.95E-06	0.00029712	down
Gm26642	1359.800555	-4.169786587	0.904511155	-4.609989126	4.03E-06	0.000301834	down
Lamc2	4571.016714	-4.900149761	1.065473509	-4.599034814	4.24E-06	0.000317298	down
Tnnt2	2363.538786	-5.133824387	1.117769919	-4.592916932	4.37E-06	0.000325878	down
Fcgr3	1814.167877	-3.44403267	0.750177883	-4.590954691	4.41E-06	0.000328085	down
Gm36938	51.37225378	-6.570119235	1.43301524	-4.584821607	4.54E-06	0.00033697	down
Tmem132c	63.46828737	-7.531715862	1.643962091	-4.581441327	4.62E-06	0.00034156	down
2310016G11Rik	68.79787151	-7.650207716	1.670626066	-4.579245992	4.67E-06	0.000344256	down
Rassf7	207.5521806	-3.226286754	0.705182236	-4.575110646	4.76E-06	0.000350205	down
Gm44307	23.2817208	8.09299846	1.769377036	4.573925339	4.79E-06	0.000350927	up
Gm45869	107.9437322	-5.296421761	1.158046424	-4.573583277	4.79E-06	0.000350927	down
Pcdh10	39.0676105	-4.713687205	1.030981576	-4.572038256	4.83E-06	0.000352605	down
9430041J12Rik	43.11103427	-5.968678643	1.305679057	-4.571321422	4.85E-06	0.000352706	down
Krt87	427.5414542	-5.902912278	1.291414229	-4.570889915	4.86E-06	0.000352706	down
Gm4951	107.1508302	2.699310206	0.592324286	4.557149302	5.19E-06	0.000375603	up
Sphkap	225.5757815	-5.60450077	1.230705048	-4.553894355	5.27E-06	0.000380075	down
Nuak1	1984.358907	2.091271904	0.459259048	4.553578019	5.27E-06	0.000380075	up
A530084C06Rik	457.0024638	-5.320026968	1.168999415	-4.550923549	5.34E-06	0.000383915	down
Dscam	37.23394897	-8.574471256	1.885542357	-4.547482704	5.43E-06	0.000389246	down
Gm37277	75.38288167	-4.487415081	0.987114091	-4.54599435	5.47E-06	0.000391007	down
Rimbp2	363.4961046	-11.86102956	2.610437281	-4.543694518	5.53E-06	0.000392875	down
Ugt8a	37.07224547	-7.598232481	1.672349194	-4.543448527	5.53E-06	0.000392875	down
Tex15	782.1698187	-4.384072977	0.964992696	-4.543115192	5.54E-06	0.000392875	down
Cyp2a5	1464.303834	-13.87112262	3.053395422	-4.54285171	5.55E-06	0.000392875	down
Gprc6a	27.83573411	-8.154981374	1.795618186	-4.541601013	5.58E-06	0.000393722	down
Unc93a	144.3586201	-4.274463279	0.941234778	-4.541335891	5.59E-06	0.000393722	down
Bicdl2	270.304209	-3.952219871	0.87116635	-4.536699416	5.71E-06	0.000401465	down
Fbp2	22.97365781	-7.878206303	1.738588323	-4.531381119	5.86E-06	0.000410679	down
Liph	240.7003133	-6.651276602	1.468285323	-4.529961919	5.90E-06	0.000412416	down
Gm16019	45.49394992	8.093452225	1.787490083	4.52783056	5.96E-06	0.00041556	up
Mmd2	20.76328983	-7.732648695	1.708186907	-4.52681651	5.99E-06	0.000416522	down
Scx	213.1534955	2.473343696	0.546443267	4.526258895	6.00E-06	0.000416589	up
Cacna1b	192.6117206	-6.588929901	1.456282241	-4.524486884	6.05E-06	0.000419057	down
Mroh3	22.37694615	-7.839794347	1.734922338	-4.518815728	6.22E-06	0.000429378	down
5330434G04Rik	125.6074427	-6.962995007	1.543684008	-4.510634931	6.46E-06	0.00044518	down
Gm36033	73.88091515	3.012553633	0.668113588	4.509044103	6.51E-06	0.000447431	up
Mapk8ip2	164.8797016	-4.765462863	1.057735612	-4.505344067	6.63E-06	0.000453976	down
Gm12224	45.29901355	-7.012149026	1.55702318	-4.503561101	6.68E-06	0.000455786	down
Marveld3	545.0716279	-7.14915214	1.588818059	-4.499666968	6.81E-06	0.000463089	down
Galnt13	35.43224403	-8.503301549	1.891251561	-4.496124009	6.92E-06	0.000469728	down
Wfdc12	159.8820058	-6.902347271	1.538996809	-4.484965291	7.29E-06	0.000493799	down
Slc5a5	88.93497317	-5.609395113	1.251755075	-4.481224184	7.42E-06	0.00050012	down
Cxadr	551.9543211	-3.42093775	0.763912745	-4.478178656	7.53E-06	0.00050609	down
Pcp4	49.02546453	-8.971414049	2.004135703	-4.47645039	7.59E-06	0.000508982	down
Elavl3	70.03995185	-5.965217569	1.332902587	-4.475358985	7.63E-06	0.000510368	down
Krt13	1532.026943	-12.16794498	2.720296512	-4.473021573	7.71E-06	0.000514753	down
Scg5	314.3645169	-5.770678412	1.290350794	-4.472177984	7.74E-06	0.000514842	down
Gng4	99.15743871	-6.201068489	1.386803384	-4.471483529	7.77E-06	0.000514842	down
Neil2	50.92143047	-3.331467944	0.745051041	-4.471462707	7.77E-06	0.000514842	down
Gabrb3	80.12673695	-6.886363074	1.541753672	-4.466578027	7.95E-06	0.00052511	down
Itgam	12154.40852	-3.915832148	0.876851039	-4.465789484	7.98E-06	0.00052511	down
Gm3496	59.06928674	3.375734832	0.755945359	4.465580473	7.99E-06	0.00052511	up
ENSMUSG00002076431	2668.107459	-14.73667756	3.300588429	-4.464863727	8.01E-06	0.00052511	down
Ptpn13	3714.818381	-3.353062786	0.751012447	-4.464723321	8.02E-06	0.00052511	down
Kcnk5	149.2487418	-4.62460063	1.035967887	-4.464038593	8.04E-06	0.000525564	down
Slitrk1	13.54378493	-7.116038442	1.594278698	-4.463484617	8.06E-06	0.0005257	down
Pax5	20.33140991	5.993416216	1.343144881	4.462226154	8.11E-06	0.000526973	up
Car12	1501.393025	-5.1555282	1.155437042	-4.461972408	8.12E-06	0.000526973	down
Dnajc6	93.61112588	-6.315876577	1.418231624	-4.453346316	8.45E-06	0.000547338	down
Rit2	21.70573189	-7.797091289	1.753586502	-4.446368219	8.73E-06	0.000564111	down
Saa1	29.22511101	-6.38986581	1.43735408	-4.445575309	8.77E-06	0.000564894	down
Ptgs2	1687.939018	-2.781316075	0.626144666	-4.441970401	8.91E-06	0.000573126	down
Arhgef26	452.5637841	-2.269260238	0.510997936	-4.440840318	8.96E-06	0.000574826	down
1700028J19Rik	93.43450775	-6.914528244	1.557327694	-4.439995687	9.00E-06	0.000575474	down
ENSMUSG00000120512	64.86385891	-5.8529979	1.31835708	-4.439615025	9.01E-06	0.000575474	down
Gbp11	46.72271322	3.326885068	0.749595065	4.438243021	9.07E-06	0.000577838	up
Sema4f	257.2806199	-5.551551442	1.25104413	-4.437534462	9.10E-06	0.000578428	down
Gm45875	24.59371246	-7.976807333	1.799446471	-4.432922823	9.30E-06	0.000589607	down
Ifnlr1	262.9363515	-2.62547034	0.592865644	-4.42844069	9.49E-06	0.000600633	down
Gm16347	19.46831214	-7.637769504	1.726470222	-4.423921946	9.69E-06	0.000611959	down
Mucl2	448.138119	-3.966024443	0.897119529	-4.420842836	9.83E-06	0.000619351	down
Mycl	159.0505684	-5.71188753	1.293300462	-4.416520135	1.00E-05	0.000630444	down
Tmem184a	135.4941813	-2.41781864	0.547638571	-4.414989681	1.01E-05	0.000633501	down
Gm45548	57.11577176	-2.514041785	0.570177099	-4.409229678	1.04E-05	0.000649133	down
Ube2ql1	25.87634739	-8.050030996	1.826514282	-4.407318944	1.05E-05	0.000653425	down
Bhlhe22	46.70414187	-6.090750867	1.383067325	-4.403799264	1.06E-05	0.000662646	down
Clcnka	23.95715687	-6.008534288	1.36461539	-4.403097262	1.07E-05	0.000663321	down
Gm10258	46.39040415	2.592187256	0.588825496	4.402301315	1.07E-05	0.000664287	up
Gm31600	15.44153021	-7.303866897	1.660875266	-4.397601099	1.09E-05	0.000677334	down
Nkd2	2511.37791	-3.887662997	0.884445493	-4.395593654	1.10E-05	0.000682118	down
Kcnq1	1089.897908	-4.058844553	0.923881152	-4.393253988	1.12E-05	0.000687989	down
Gprc5c	177.4372464	-4.610304545	1.050017521	-4.390692965	1.13E-05	0.000694616	down
Col1a1	154440.3667	2.478952409	0.564807063	4.389025163	1.14E-05	0.000698068	up
Postn	17163.26202	2.794323358	0.636774516	4.388246209	1.14E-05	0.000698068	up
Pax9	487.4256734	-4.789305683	1.091408353	-4.388188592	1.14E-05	0.000698068	down
Avpr1a	208.9276253	-4.687875217	1.06933884	-4.383900633	1.17E-05	0.000710411	down
Fpr3	31.73605119	-5.911185778	1.349988377	-4.378693832	1.19E-05	0.000726017	down
Gm12390	12.92143894	-7.0456243	1.609734575	-4.376885736	1.20E-05	0.000730478	down
Gm43834	36.47159794	-4.513843296	1.031914686	-4.374240773	1.22E-05	0.000737794	down
Gucy1b1	1445.999604	2.126150362	0.486286129	4.372220867	1.23E-05	0.00074305	up
Edn3	91.8672787	-6.28706279	1.439484795	-4.367578463	1.26E-05	0.000757383	down
Cdh18	147.3871505	4.872630251	1.115948425	4.366357928	1.26E-05	0.000759991	up
Klk1b26	32.09729466	-6.532304922	1.496490077	-4.36508402	1.27E-05	0.000762797	down
Srrm4os	17.12960114	-7.455648585	1.708289273	-4.364394663	1.27E-05	0.000763571	down
Gm6211	249.7924232	2.669599494	0.612397141	4.35926185	1.31E-05	0.000780034	up
Gm47591	16.97581454	-7.439365951	1.710908512	-4.348196236	1.37E-05	0.000817763	down
Bbof1	321.3506322	-2.458267489	0.565381572	-4.347979508	1.37E-05	0.000817763	down
Gbp8	183.8874315	2.85227285	0.656911736	4.341942293	1.41E-05	0.000838784	up
Spock3	140.0149554	-6.893507932	1.588123368	-4.340662742	1.42E-05	0.0008419	down
Tmem30b	231.7643198	-5.320715197	1.226002207	-4.339890389	1.43E-05	0.000843082	down
Dlk2	115.8675673	-5.413086268	1.248429242	-4.335917555	1.45E-05	0.000856649	down
4732419C18Rik	53.39893955	-5.704337351	1.317288764	-4.330362109	1.49E-05	0.000874867	down
Gm49067	42.66330221	-3.882340494	0.896641458	-4.329869494	1.49E-05	0.000874992	down
Ccdc42	183.3941592	6.657332543	1.54080746	4.320677773	1.56E-05	0.000910345	up
Ankrd65	13.54650232	-7.116705808	1.64835249	-4.317465986	1.58E-05	0.000921764	down
Cd19	33.69548008	5.356141069	1.241402386	4.314588993	1.60E-05	0.000931908	up
Scn5a	104.3809699	-4.366607391	1.01225872	-4.313726626	1.61E-05	0.000932063	down
Gbp5	1030.195139	2.660517679	0.616769238	4.313635495	1.61E-05	0.000932063	up
Prr15l	388.081912	-4.891674521	1.135528889	-4.307838019	1.65E-05	0.000952879	down
Elapor1	29.90045891	-8.258558774	1.920213212	-4.300855093	1.70E-05	0.000981387	down
Lmx1b	14.16298312	-7.180701058	1.670796435	-4.297771354	1.73E-05	0.000992742	down
Hhip	621.9530355	4.9601186	1.15421519	4.297395013	1.73E-05	0.000992742	up
Fzd10os	14.00989882	-7.164579543	1.667894174	-4.295584008	1.74E-05	0.000998835	down
Fam83h	539.2426299	-4.225402031	0.984115956	-4.293601789	1.76E-05	0.001005742	down
B020017C02Rik	21.69500099	7.991455499	1.861684799	4.292593195	1.77E-05	0.001008265	up
Sult2b1	48.00148496	-6.512907247	1.517874582	-4.290807239	1.78E-05	0.001014343	down
St8sia3	29.96514539	-8.261700264	1.925996607	-4.289571557	1.79E-05	0.001017934	down
B230206H07Rik	503.4209635	-3.969325473	0.925457104	-4.289043171	1.79E-05	0.001018293	down
Gbp10	475.0774304	3.496959361	0.816420963	4.283279726	1.84E-05	0.001042932	up
Krt12	23.94923107	-7.93878822	1.853700965	-4.282669303	1.85E-05	0.001042977	down
Slc10a4	99.10545308	-5.122233538	1.196120282	-4.282373281	1.85E-05	0.001042977	down
Gm29480	74.69515409	-3.133213889	0.732040997	-4.280107128	1.87E-05	0.001049431	down
A830036E02Rik	23.67431359	-7.922147239	1.852802738	-4.275763996	1.90E-05	0.001067962	down
Ptpru	489.668414	-2.959324646	0.692322464	-4.274488838	1.92E-05	0.001071948	down
E130215H24Rik	70.40119643	-3.075114219	0.720395392	-4.26864782	1.97E-05	0.001098209	down
Tdrd5	38.48236124	-5.787928917	1.356444017	-4.266986948	1.98E-05	0.001104215	down
Aldh1a3	3189.173055	-4.714855155	1.107592667	-4.256849376	2.07E-05	0.001153179	down
Klk1b24	11.16470709	-6.836496317	1.606304213	-4.25604083	2.08E-05	0.001155064	down
Gm9954	34.0180948	-8.44447254	1.985337623	-4.253418886	2.11E-05	0.001166368	down
Muc20	147.7011654	-5.426191924	1.276355229	-4.251317972	2.13E-05	0.001175043	down
Kcnk4	85.92987742	-4.590281121	1.079916529	-4.250588815	2.13E-05	0.001176554	down
Chrm3	301.7826298	-2.175340643	0.511903646	-4.249511913	2.14E-05	0.001179902	down
Bcl2l14	387.9023899	-4.833969172	1.13981149	-4.241025128	2.23E-05	0.001223015	down
Ripk4	581.9834502	-10.72109747	2.52842616	-4.240225653	2.23E-05	0.001223123	down
Pcdh8	27.26938929	-8.124376261	1.916069114	-4.240126935	2.23E-05	0.001223123	down
Mt4	18.37458662	-7.554377728	1.782566438	-4.237922114	2.26E-05	0.001232785	down
Ccl11	172.306034	-3.103821282	0.732757558	-4.235809305	2.28E-05	0.001242015	down
Gm4409	19.92471265	-7.673602134	1.811965492	-4.234960415	2.29E-05	0.001243326	down
Chl1	4064.310029	-4.086992963	0.965119955	-4.23469947	2.29E-05	0.001243326	down
Kcnb2	60.54622346	-6.361392669	1.502856007	-4.232869044	2.31E-05	0.001251068	down
AI854703	33.94567385	-5.620104437	1.328019898	-4.231942944	2.32E-05	0.001253807	down
Kif5a	2178.112808	-3.548584943	0.839741113	-4.225808275	2.38E-05	0.001285978	down
8430426J06Rik	14.54453863	-7.219086391	1.709339603	-4.22331898	2.41E-05	0.00129777	down
Areg	386.4282987	-6.177372918	1.464545929	-4.21794414	2.47E-05	0.001326536	down
Itk	59.09740895	3.002276205	0.712160703	4.215728544	2.49E-05	0.001337062	up
Dmrt2	275.4808532	-11.46102112	2.719511001	-4.214368362	2.50E-05	0.001342573	down
Gm43539	366.9607173	2.046981613	0.485832901	4.213344977	2.52E-05	0.001346099	up
Ltbp2	7445.091824	-2.293312943	0.544520216	-4.211621304	2.54E-05	0.00135383	down
Col15a1	27011.57876	2.314720097	0.55058279	4.204127222	2.62E-05	0.001396808	up
Ina	122.7261794	-5.552612429	1.321364993	-4.202179154	2.64E-05	0.001405264	down
Traf1	394.2520666	-2.214055476	0.526917338	-4.201902872	2.65E-05	0.001405264	down
Erich3	197.9438645	-4.202385808	1.001612992	-4.19561831	2.72E-05	0.001434281	down
Fam3b	15.25482855	-7.28676412	1.736756091	-4.195617427	2.72E-05	0.001434281	down
Gm15958	36.87976028	-2.90888634	0.693324161	-4.195564647	2.72E-05	0.001434281	down
Lgals7	42.64185372	-5.960680407	1.421806451	-4.192328993	2.76E-05	0.001452168	down
A730032A03Rik	125.6576274	-5.715126019	1.363992706	-4.189997493	2.79E-05	0.001464423	down
Esrp1	1102.760172	-9.55734094	2.283847748	-4.184753975	2.85E-05	0.001491647	down
Msln	20.39677319	-7.704277703	1.841286512	-4.184181903	2.86E-05	0.001491647	down
Slc5a7	424.71563	-12.08554296	2.888430714	-4.184120778	2.86E-05	0.001491647	down
9330159F19Rik	186.1910896	-2.877855671	0.688082157	-4.182430314	2.88E-05	0.001499997	down
D030047H15Rik	37.95542681	-4.749604563	1.136287115	-4.179933485	2.92E-05	0.001513753	down
Ccdc33	64.36215459	-6.373369923	1.525839547	-4.176959456	2.95E-05	0.001530838	down
Htr3b	13.55661384	-7.118493223	1.70445611	-4.1764016	2.96E-05	0.001531764	down
Rorc	160.1238085	-4.454521397	1.067128947	-4.174304717	2.99E-05	0.001543093	down
Bcl2a1a	29.61256584	-6.418734339	1.541494717	-4.163967782	3.13E-05	0.001611713	down
Bmp5	30.94300276	-6.481652953	1.557140939	-4.162534546	3.15E-05	0.00161889	down
ENSMUSG00000120247	18.74411826	-7.585032428	1.823176903	-4.160338151	3.18E-05	0.001631545	down
Tspan1	439.0397825	-4.944078121	1.188505539	-4.159911719	3.18E-05	0.001631606	down
Il1rapl1	19.01543406	-7.60388178	1.828190116	-4.159240176	3.19E-05	0.001633424	down
Adgrl3	634.4076203	-5.077975245	1.221674793	-4.156568731	3.23E-05	0.001649622	down
Tchh	388.1147512	-3.489012127	0.839790443	-4.154622329	3.26E-05	0.001660702	down
Tc2n	1305.536482	-5.065984886	1.21973568	-4.153346475	3.28E-05	0.001664816	down
Clec11a	639.9800467	3.223272688	0.776146698	4.152916836	3.28E-05	0.001664816	up
Gm41764	332.7968783	2.002264022	0.482146531	4.152812251	3.28E-05	0.001664816	up
Prom2	117.7110496	-5.279343424	1.271584118	-4.151784651	3.30E-05	0.001667132	down
Pkp3	310.8373655	-5.130775205	1.235944185	-4.151300088	3.31E-05	0.001667132	down
ENSMUSG00002075164	14.49520582	-7.21110319	1.73717221	-4.151058341	3.31E-05	0.001667132	down
Gdnf	942.3057452	-4.934731791	1.188849884	-4.150845164	3.31E-05	0.001667132	down
Chrm2	293.0264401	-11.55010931	2.784123767	-4.148561729	3.35E-05	0.001680828	down
Gm16401	12.50245012	-7.001546837	1.689068297	-4.145212394	3.39E-05	0.001702243	down
ENSMUSG00000121179	251.2902994	-3.54271024	0.854799168	-4.144494253	3.41E-05	0.001702243	down
Sez6	31.00465113	-6.459974087	1.558794823	-4.144210637	3.41E-05	0.001702243	down
Misp	255.0482558	-4.163811881	1.00478324	-4.143990182	3.41E-05	0.001702243	down
Il1rl1	297.9349482	-3.191509324	0.770420812	-4.142553362	3.43E-05	0.001707132	down
Fads6	325.7622046	-3.602627104	0.869832447	-4.141748351	3.45E-05	0.001707745	down
Gm49257	206.4135326	2.866103145	0.692018071	4.141659395	3.45E-05	0.001707745	up
Osr2	50.53631868	-3.587890424	0.866514118	-4.140602387	3.46E-05	0.001712608	down
Ttll10	300.3164508	-6.121947606	1.481156143	-4.133222304	3.58E-05	0.001765449	down
Gm33320	15.46216016	-7.306103512	1.767865579	-4.1327257	3.58E-05	0.00176616	down
AI661453	838.5883485	-3.969279919	0.96115283	-4.129707363	3.63E-05	0.001786367	down
Epb41l4b	465.6270476	-3.86827179	0.937064746	-4.128073122	3.66E-05	0.001795957	down
9230105E05Rik	49.7699217	-3.944856409	0.956190691	-4.125595915	3.70E-05	0.001812226	down
Camk1g	74.42025259	-5.781076421	1.401722523	-4.124265914	3.72E-05	0.001819547	down
Acpp	583.7679251	-3.768824419	0.913914961	-4.123823967	3.73E-05	0.001819868	down
Pi16	2501.036577	3.378486208	0.820212441	4.119037994	3.80E-05	0.001854846	up
Lrrtm4	34.62131155	-6.622577616	1.61026021	-4.112737542	3.91E-05	0.001902909	down
Fam110c	293.9959924	-4.731484871	1.151006628	-4.110736424	3.94E-05	0.001916151	down
Dusp26	133.8340848	-5.601836733	1.362890757	-4.110261004	3.95E-05	0.001916779	down
Ptprt	236.7735904	-11.24260978	2.735901109	-4.109289529	3.97E-05	0.00191872	down
Gm46603	724.0045743	3.466051487	0.843479649	4.109229534	3.97E-05	0.00191872	up
Gm42447	13.27430222	-7.087584355	1.725698727	-4.107080943	4.01E-05	0.001927928	down
Calca	22.72158984	-6.02563223	1.467168704	-4.106979798	4.01E-05	0.001927928	down
Tnfsf15	41.49188273	2.921774485	0.711425129	4.1069318	4.01E-05	0.001927928	up
Vwc2	11.7774512	-6.914171737	1.684167356	-4.105394701	4.04E-05	0.00193747	down
Pantr1	26.48223051	-8.083420376	1.969339247	-4.1046358	4.05E-05	0.001938759	down
Styk1	82.83767933	-4.366589227	1.063866936	-4.104450548	4.05E-05	0.001938759	down
AI838599	62.01741027	4.283914281	1.044662392	4.100764336	4.12E-05	0.00196655	up
BC147527	34.43519827	4.737654298	1.155761503	4.099162574	4.15E-05	0.00197684	up
Sfn	3270.54326	-4.228443113	1.032057343	-4.097100942	4.18E-05	0.00198992	down
Lama1	132.5543397	-5.740313229	1.401153061	-4.096849507	4.19E-05	0.00198992	down
Gm48140	13.29315482	-7.090010614	1.731137854	-4.09557829	4.21E-05	0.001997486	down
Tgm1	273.1781959	-3.101234866	0.757473535	-4.094182469	4.24E-05	0.002006162	down
Nrcam	745.5534021	-2.978474713	0.72777053	-4.092601433	4.27E-05	0.002016488	down
Sync	1633.809885	2.280084913	0.5572613	4.091590268	4.28E-05	0.002021892	up
Lax1	217.4901838	2.897352893	0.708403833	4.089973483	4.31E-05	0.00202979	up
Celf6	139.8448822	-6.332339245	1.548284503	-4.089906753	4.32E-05	0.00202979	down
Pdzk1ip1	75.71810823	-2.866443265	0.701372806	-4.08690391	4.37E-05	0.002052786	down
Anks1b	182.8031512	-4.037704767	0.988063776	-4.086481932	4.38E-05	0.002053082	down
Gm42676	14.15881603	-7.179667127	1.757335527	-4.085541444	4.40E-05	0.002054117	down
Mgarp	111.5229083	-4.997116995	1.223170736	-4.085379781	4.40E-05	0.002054117	down
Cyp4f39	27.54107973	-8.138703917	1.992427347	-4.084818415	4.41E-05	0.002054117	down
Vsnl1	136.6991604	-6.676779287	1.634592691	-4.084674626	4.41E-05	0.002054117	down
Pnma8a	55.80514834	-5.239150218	1.283254998	-4.082703926	4.45E-05	0.002066028	down
Scnn1b	169.8336759	-4.898697829	1.200995822	-4.078863339	4.53E-05	0.002096981	down
Prom1	189.7846429	-3.80837666	0.933813498	-4.078305429	4.54E-05	0.00209855	down
Epha10	11.64187255	-6.898686347	1.692661764	-4.075643756	4.59E-05	0.002119204	down
Jag2	928.6413147	-4.631851599	1.136595559	-4.075197693	4.60E-05	0.002119778	down
BC064078	244.9703138	-4.799735593	1.178918618	-4.071303584	4.68E-05	0.0021511	down
Gm19461	60.49671124	-4.050203951	0.994887211	-4.071018208	4.68E-05	0.0021511	down
Pwwp4c	12.14668745	-6.95661327	1.710069119	-4.068030462	4.74E-05	0.002175296	down
Fkbp5	7300.996944	-2.126216321	0.523583033	-4.060896146	4.89E-05	0.002239192	down
Vgf	132.8170552	-5.005341218	1.233466779	-4.057945704	4.95E-05	0.002260276	down
Cyp2s1	72.6711588	-3.432150056	0.846640744	-4.053844657	5.04E-05	0.002292821	down
Apba2	68.54512663	-6.663636705	1.644149975	-4.052937266	5.06E-05	0.002298005	down
Gm12122	140.2917934	2.192826946	0.541245662	4.051444846	5.09E-05	0.002308972	up
Ero1a	3151.177781	-2.745866811	0.677914369	-4.05046262	5.11E-05	0.002312144	down
Col3a1	352132.8951	2.217689124	0.547527847	4.050367735	5.11E-05	0.002312144	up
Hook1	956.1992045	-4.299505992	1.06209644	-4.048131439	5.16E-05	0.00232844	down
Gm48804	128.0735643	-2.106949507	0.520505703	-4.04788938	5.17E-05	0.00232844	down
Mob3b	441.7816996	-2.168986725	0.535870623	-4.047594015	5.17E-05	0.00232844	down
Irx1	420.9433861	-5.985710137	1.479397274	-4.046046483	5.21E-05	0.002336378	down
Acot1	258.9123182	-2.906191775	0.719153591	-4.041128088	5.32E-05	0.002378579	down
Shisal1	126.1031852	-4.80545185	1.189407685	-4.04020582	5.34E-05	0.00238389	down
Rab25	109.8247579	-4.962981222	1.228747223	-4.039057935	5.37E-05	0.002391777	down
Grhl3	69.46809162	-3.543469807	0.877453868	-4.038354535	5.38E-05	0.002395151	down
Irx3os	192.2350786	-3.259332826	0.807550496	-4.036073088	5.44E-05	0.002414716	down
Gm14236	9.863649958	-6.658257184	1.649959612	-4.035406162	5.45E-05	0.002417754	down
ENSMUSG00000120268	13.91525241	-7.155997987	1.774203833	-4.033357302	5.50E-05	0.002435088	down
Eppk1	3267.054388	-4.294669452	1.066322274	-4.027552979	5.64E-05	0.002491066	down
Gm14703	647.2937151	-4.243813763	1.053768391	-4.027273733	5.64E-05	0.002491066	down
Igfn1	17.93211767	-7.518391083	1.867046392	-4.026890341	5.65E-05	0.002491207	down
Ltb	57.12194721	-4.0118789	0.996927406	-4.024243769	5.72E-05	0.002509083	down
Scnn1g	112.9620242	-5.137658381	1.276722132	-4.024100666	5.72E-05	0.002509083	down
Scube3	4355.013701	3.699285247	0.919782301	4.021913926	5.77E-05	0.002528096	up
Dock3	83.53145112	-4.350288292	1.081734079	-4.021587538	5.78E-05	0.002528096	down
Gm16041	45.33919146	-7.049567764	1.753231728	-4.020899035	5.80E-05	0.002529036	down
Vstm2b	77.61431079	4.254309829	1.058084343	4.020766263	5.80E-05	0.002529036	up
Gbp6	749.2282736	2.456074088	0.611069851	4.019301695	5.84E-05	0.002540856	up
B3galt1	337.9406829	2.762285855	0.687444917	4.018192277	5.86E-05	0.002548888	up
Igsf21	16.85094696	-7.431740741	1.849735909	-4.017730695	5.88E-05	0.002549931	down
Col5a1	70189.75424	2.376504568	0.592203935	4.012983411	6.00E-05	0.002597759	up
Csmd1	998.1621233	-4.213962418	1.050623189	-4.010917008	6.05E-05	0.002612527	down
Gm15541	211.5627956	-3.430395086	0.856304282	-4.006046865	6.17E-05	0.002662851	down
Krt8-ps	41.94517566	-3.42696863	0.855717619	-4.004789142	6.21E-05	0.002672945	down
ENSMUSG00000095250	64.11427491	-7.476208911	1.869943539	-3.998093395	6.39E-05	0.002745461	down
Gm48336	10.78213228	-6.787280736	1.699089634	-3.994657257	6.48E-05	0.002772631	down
Fam241b	20.37850756	-5.23522827	1.31065151	-3.994370913	6.49E-05	0.002772631	down
Gm45767	352.1813316	-3.31394483	0.829665938	-3.994312262	6.49E-05	0.002772631	down
Kif1a	3208.720033	-2.53815925	0.635651413	-3.993004965	6.52E-05	0.002783724	down
Gm39323	23.104502	3.65506623	0.915544457	3.992232383	6.55E-05	0.002788567	up
Nap1l2	96.56248083	-6.167423059	1.545041125	-3.991753333	6.56E-05	0.002789967	down
Kcnj10	103.1614925	-2.882918332	0.722606745	-3.989608944	6.62E-05	0.002809475	down
Gm43388	10.59513659	6.957399457	1.744077363	3.989157594	6.63E-05	0.002809475	up
Gm43130	36.07703116	-5.624305212	1.410513036	-3.987418102	6.68E-05	0.002820029	down
Irx2	522.5027302	-4.961200444	1.245331361	-3.983839643	6.78E-05	0.00285855	down
Myo5c	144.2728624	-3.816208282	0.958521007	-3.9813507	6.85E-05	0.002884316	down
Rbbp8nl	80.31188713	-6.686706453	1.680967678	-3.977891152	6.95E-05	0.002922206	down
Gm35066	32.20507721	-5.546714909	1.394516163	-3.977519268	6.96E-05	0.002922398	down
Gm42482	273.5906564	3.268235412	0.822144859	3.975254941	7.03E-05	0.002941554	up
Bmerb1	122.4984343	-3.745954323	0.942666501	-3.973785341	7.07E-05	0.002955343	down
ENSMUSG00000121248	311.302232	-5.327124849	1.341030835	-3.972410412	7.11E-05	0.002965212	down
Padi1	187.5178303	-10.9061425	2.745560316	-3.972282977	7.12E-05	0.002965212	down
Gm38066	267.6025626	2.970286154	0.748036235	3.970778439	7.16E-05	0.002978459	up
Gm47024	9.690366106	-6.632784147	1.670510013	-3.970514451	7.17E-05	0.002978459	down
ENSMUSG00000120375	235.1901523	2.171975582	0.547558141	3.966657454	7.29E-05	0.003022572	up
Srsf12	17.11483637	-7.454494609	1.880438731	-3.964231584	7.36E-05	0.003048961	down
Sptlc3	18.98821502	-7.603515626	1.918661749	-3.962926572	7.40E-05	0.003061161	down
Gm16031	98.97847076	2.394954134	0.605634706	3.954453255	7.67E-05	0.003167022	up
Fam81a	150.4834383	2.112166471	0.534310084	3.953072448	7.72E-05	0.003176006	up
Kcne3	103.6019946	-3.958345503	1.001718064	-3.951556478	7.76E-05	0.003191509	down
Fam221a	81.96070095	-3.277920163	0.829741256	-3.950532939	7.80E-05	0.003200497	down
Gm49540	18.4987068	-7.563896971	1.914948757	-3.949921344	7.82E-05	0.003203995	down
Gm47026	11.61605622	-6.89535856	1.748957072	-3.942554492	8.06E-05	0.003295162	down
Cplx1	826.4247355	-4.683307614	1.188030719	-3.942076195	8.08E-05	0.003295162	down
Hcn4	22.42041696	-3.870115652	0.981813658	-3.941802623	8.09E-05	0.003295162	down
Scd3	118.3175697	-4.47161827	1.135373071	-3.93845722	8.20E-05	0.003336587	down
Sptssb	906.8110671	-10.42405075	2.647802549	-3.936868615	8.26E-05	0.003353875	down
Fat4	4302.687455	2.02806568	0.515912563	3.93102596	8.46E-05	0.003422523	up
Il2rb	55.19515228	2.919357282	0.742707161	3.930697636	8.47E-05	0.003422523	up
Srgap1	900.3500254	-2.306367182	0.586770463	-3.930612271	8.47E-05	0.003422523	down
Gm43302	777.057745	2.614550564	0.665544686	3.928437294	8.55E-05	0.003443694	up
Syp	954.3478822	-4.15882917	1.059446321	-3.925474173	8.66E-05	0.00348007	down
Slc5a9	133.7023771	-3.630619032	0.924946992	-3.925218486	8.67E-05	0.00348007	down
Mir377	64.17379078	3.15329743	0.804150633	3.921277062	8.81E-05	0.003532435	up
Ighm	151.5891056	2.916572597	0.744234641	3.918888529	8.90E-05	0.003562523	up
Ache	139.7213928	-3.88572137	0.991770058	-3.917966001	8.93E-05	0.00357108	down
Gja5	551.1842271	2.540175625	0.648433684	3.917402327	8.95E-05	0.003574339	up
Igsf5	48.50608644	-6.155990455	1.573593712	-3.912058371	9.15E-05	0.003644879	down
Wfdc18	199.4878432	-5.624494716	1.437754159	-3.912000309	9.15E-05	0.003644879	down
Ly6k	13.79560347	-7.142597695	1.826702515	-3.910104483	9.23E-05	0.003668395	down
Col7a1	4228.587541	-3.529920197	0.903576295	-3.906610006	9.36E-05	0.003716558	down
Fmod	321.804678	4.287502859	1.09832861	3.90366127	9.47E-05	0.003756833	up
Aspa	493.3028054	-3.732234498	0.956247486	-3.903000587	9.50E-05	0.003761786	down
Mir711	138.7219782	-4.117543234	1.055580868	-3.900736891	9.59E-05	0.003788442	down
Pof1b	178.4343265	-10.83447366	2.77763639	-3.900609058	9.60E-05	0.003788442	down
Pnck	140.1071318	3.764665923	0.966982506	3.893209959	9.89E-05	0.00390043	up
Gm23497	323.4040242	-9.919217206	2.548077696	-3.892823684	9.91E-05	0.003901161	down
Bcas1os2	9.923514053	-6.666489188	1.712797091	-3.892165174	9.94E-05	0.003906281	down
Syne4	153.216682	-3.477779864	0.894257933	-3.889012036	0.000100653	0.003951833	down
1810019D21Rik	86.63581128	-3.327067895	0.855731282	-3.887982086	0.000101081	0.003958806	down
Adcy2	191.8537377	-3.73839695	0.961545325	-3.887905077	0.000101113	0.003958806	down
Pkdcc	1802.923332	3.215447395	0.827405924	3.886178841	0.000101834	0.003981487	up
Gm10371	136.7115901	2.401779852	0.618532548	3.883029048	0.000103163	0.00402782	up
2610035D17Rik	752.3436721	-3.954365592	1.018485103	-3.882595416	0.000103347	0.0040294	down
Tmc5	73.18591843	-4.984686889	1.285127188	-3.87874985	0.000104995	0.004082268	down
Frrs1l	18.23013189	-7.54543113	1.945498182	-3.878405645	0.000105143	0.004082385	down
Sema3a	568.0617529	-4.300422738	1.109847601	-3.874786712	0.000106718	0.0041378	down
Fstl1	61321.17002	2.085027508	0.538218752	3.873940662	0.000107089	0.004146464	up
5430427N15Rik	18.05725493	-7.531239541	1.944622427	-3.87285441	0.000107568	0.00415925	down
Gm13075	38.47013098	-4.231680723	1.093165991	-3.871032176	0.000108375	0.004184697	down
Gm44439	95.80079433	-3.194356756	0.825321892	-3.870437446	0.00010864	0.00418827	down
Chst9	155.2713289	-10.63388319	2.747664433	-3.870153523	0.000108767	0.00418827	down
Gm12610	170.9291028	2.073336676	0.535956789	3.868477305	0.000109517	0.004211377	up
Inhbb	1466.924282	-3.309822771	0.856684983	-3.863523741	0.000111763	0.004291853	down
Gm38197	561.5031424	2.543491072	0.658523114	3.862417307	0.000112271	0.004301834	up
Gm19908	28.95548989	6.48888456	1.680062153	3.862288398	0.00011233	0.004301834	up
Grb7	335.0729073	-6.067592455	1.5732125	-3.856816834	0.000114873	0.004393233	down
Kndc1	163.9900188	-10.71270278	2.778012269	-3.856247469	0.000115141	0.004397474	down
F2rl2	365.4505987	-2.579917352	0.669108639	-3.855752567	0.000115374	0.004400385	down
Acsm1	38.9860384	-5.83329348	1.51364012	-3.853817961	0.00011629	0.004424351	down
Gm37804	406.5016702	2.266542937	0.588138236	3.853758859	0.000116318	0.004424351	up
Sox11	43.60806808	-4.626619289	1.200868612	-3.852727302	0.000116809	0.004437018	down
Ceacam1	1538.927103	-2.583196409	0.671153406	-3.848891156	0.000118654	0.004500974	down
Gm20663	284.2049242	2.638684327	0.686296528	3.844816665	0.000120643	0.004564068	up
A230006K03Rik	17.44765861	-7.482147633	1.946374642	-3.844145659	0.000120973	0.004569325	down
Lrp1b	91.74416384	-5.008499675	1.30306539	-3.84362881	0.000121228	0.004569325	down
Pla2g4e	14.07283145	-7.17250441	1.866117734	-3.843543353	0.000121271	0.004569325	down
Nrxn1	118.2732632	-4.086610414	1.063683774	-3.841941104	0.000122065	0.00459309	down
Asic2	24.97025885	-6.14584214	1.600537998	-3.839860189	0.000123104	0.004620582	down
Cntnap2	78.66037167	-5.14990838	1.341185452	-3.839818253	0.000123125	0.004620582	down
ENSMUSG00000120485	20.48772786	-4.86769914	1.268323167	-3.837901306	0.00012409	0.004644358	down
Hpcal4	31.06112968	-6.465968943	1.685567476	-3.836078375	0.000125015	0.004671791	down
Klk2-ps	9.560629142	-6.614046428	1.724390581	-3.835584873	0.000125266	0.004671791	down
Apol10b	44.75131878	2.816566302	0.73434668	3.835472237	0.000125323	0.004671791	up
Gm13403	11.09287487	-6.827974664	1.78061048	-3.834625675	0.000125756	0.004681685	down
Krt222	23.96108924	-4.698686596	1.226045584	-3.832391434	0.000126904	0.004718155	down
Kcnk2	64.15524638	-4.120985225	1.076805072	-3.82704849	0.000129689	0.00481278	down
Gm21168	11.84130038	-6.922543671	1.808939122	-3.826852759	0.000129792	0.00481278	down
C330022C24Rik	24.81869943	-7.0181989	1.834382948	-3.825918088	0.000130286	0.004824698	down
Svop	14.3233823	-7.19792965	1.881655742	-3.825316974	0.000130604	0.004830106	down
Fgf12	40.94888056	-6.322723308	1.65350192	-3.823837898	0.00013139	0.004852786	down
Sulf1	11574.11893	2.202275447	0.576266556	3.821626333	0.000132574	0.004890079	up
Gm15264	10.28331757	-6.71762114	1.758125149	-3.820900431	0.000132965	0.004898051	down
Btbd16	24.01077096	-6.113042852	1.601054906	-3.818134425	0.000134465	0.004940298	down
Slc35f1	85.68226459	-3.731250855	0.977950341	-3.815378654	0.000135974	0.004989223	down
Card11	220.3613587	-2.464009334	0.646184114	-3.813169157	0.000137196	0.005020913	down
Irag1	6099.275762	2.984221418	0.782873782	3.811880644	0.000137913	0.005040585	up
Chrna5	17.66238436	-7.499784719	1.967758474	-3.811333971	0.000138219	0.005045169	down
Gask1b	4975.243267	2.159459719	0.566840813	3.8096405	0.000139169	0.005073244	up
Spire2	223.4598906	-3.313897967	0.870070965	-3.808767445	0.000139661	0.005084576	down
Cck	41.30185844	-4.109997396	1.080313021	-3.804450484	0.000142119	0.005167356	down
Eps8l2	1633.873781	-3.529814927	0.928664376	-3.800958687	0.000144137	0.00523394	down
Hmga2	372.8002363	-2.772042991	0.729461723	-3.800121244	0.000144625	0.005244866	down
Lingo1	50.66073235	-2.633822128	0.693216396	-3.799422726	0.000145034	0.005247145	down
Add2	324.8797084	-4.196542615	1.104593458	-3.799173882	0.000145179	0.005247145	down
Gm36955	146.8173906	-3.883505863	1.02222982	-3.799053586	0.00014525	0.005247145	down
Gm36569	1850.622969	2.197761086	0.578551129	3.798732686	0.000145438	0.00524718	up
Syt5	54.37206778	-4.669129949	1.229426191	-3.797812332	0.000145979	0.005259927	down
Pgpep1l	49.11207751	2.735482201	0.720613664	3.796045426	0.000147023	0.005289679	up
Gm42486	37.37429393	3.796997741	1.000321661	3.795776787	0.000147182	0.005289679	up
Gm37844	50.86846662	-2.516736071	0.663120731	-3.795290895	0.00014747	0.005293264	down
Gm20400	87.71456614	-2.654668432	0.699585836	-3.794628613	0.000147865	0.005300625	down
Mdga1	542.0278415	2.056171533	0.542418749	3.790745687	0.000150196	0.005377312	up
Sytl1	262.9044019	-2.872030961	0.757938593	-3.789266029	0.000151093	0.005398684	down
Rgs20	156.9243473	-3.985109001	1.052504217	-3.786311672	0.0001529	0.005453234	down
Cldn1	78.86641628	-3.388133803	0.89513814	-3.785040152	0.000153684	0.005474227	down
Cyp4f15	12.25044958	-6.971514806	1.842863414	-3.782979656	0.000154962	0.005500641	down
Nfe2l3	304.3933618	-2.920585717	0.772040757	-3.782942404	0.000154985	0.005500641	down
4930417O22Rik	63.02942268	6.588508819	1.741744845	3.782706081	0.000155133	0.005500641	up
Lrrtm1	10.74028349	-6.78283465	1.793176023	-3.782581611	0.00015521	0.005500641	down
Gm17189	12.09736527	-6.95296774	1.839025905	-3.780788362	0.000156333	0.005533421	down
Gm49526	262.5096997	3.373906227	0.892458485	3.780462941	0.000156537	0.005533672	up
Cdon	2630.420379	2.069740576	0.547703171	3.778945764	0.000157494	0.005556668	up
Adcy7	4608.154924	2.340631884	0.61942142	3.77873901	0.000157625	0.005556668	up
Gm2115	311.9757153	-4.852325687	1.284197033	-3.778490032	0.000157782	0.005556668	down
Tmem176a	906.3296138	-3.434519687	0.909880236	-3.774694239	0.000160204	0.005634881	down
Col1a2	152990.2072	2.125326363	0.563113849	3.774239198	0.000160497	0.005638101	up
Gm42681	8.793451923	6.68947709	1.774198502	3.770422014	0.000162972	0.00571788	up
Iqank1	175.8606459	-3.573248785	0.948135126	-3.768712587	0.000164092	0.005749978	down
Aox3	264.9189869	-4.377873236	1.161920208	-3.767791631	0.000164698	0.005764022	down
Gm15670	28.94660357	5.457548056	1.449900035	3.764085747	0.00016716	0.005842871	up
Crb3	67.96118179	-4.371169576	1.162507928	-3.760120229	0.000169832	0.005928882	down
Alk	124.7746302	-6.119680217	1.629167296	-3.756324001	0.000172427	0.006012013	down
Defb1	46.09565824	-4.51704906	1.202675881	-3.755832416	0.000172766	0.006016344	down
Grhl1	570.9230274	-3.710268868	0.98802095	-3.755253235	0.000173166	0.006022793	down
Impa2	563.4943636	-2.116763866	0.563886504	-3.753882832	0.000174116	0.006048329	down
Adamts20	86.79575383	-3.187157012	0.849363773	-3.75240517	0.000175146	0.006069061	down
Gm3776	12.59717578	-7.009151345	1.868308517	-3.751602737	0.000175708	0.006081006	down
4932441J04Rik	5602.267441	2.206006371	0.588251035	3.750110478	0.000176757	0.006109766	up
Gm42711	9.309829894	-6.572579687	1.752964674	-3.749407952	0.000177253	0.00611936	down
Elovl4	26.81944633	-5.1877154	1.384022334	-3.74828879	0.000178045	0.006139164	down
Gm47621	56.93037441	-3.986244146	1.063927333	-3.746725948	0.000179158	0.006167033	down
Gm37674	183.4391348	2.005101914	0.535194396	3.746492734	0.000179324	0.006167033	up
Ablim2	139.9940479	-3.976964809	1.061738905	-3.745708845	0.000179885	0.006167033	down
AU022754	39.6352527	-7.696485766	2.054787691	-3.745635522	0.000179938	0.006167033	down
Ppm1l	880.2079367	-2.367482493	0.632067995	-3.745613625	0.000179953	0.006167033	down
Gpr156	27.22840712	2.95027575	0.788108886	3.74348748	0.000181484	0.006211882	up
Adgrb3	86.79498526	-4.589447979	1.226829292	-3.740901857	0.000183361	0.00626849	down
Serinc2	676.5011099	-5.588072179	1.49408876	-3.740120619	0.000183932	0.006280347	down
Mast1	403.1089293	-2.379596185	0.636381305	-3.739261615	0.000184562	0.006290651	down
Sox9	636.246899	-2.566366403	0.686359961	-3.7390969	0.000184683	0.006290651	down
2810430I11Rik	524.5533228	2.111745373	0.564982966	3.737715115	0.0001857	0.006317638	up
Rgs9bp	14.72530711	-6.259130163	1.675519094	-3.735636428	0.000187241	0.006361234	down
Gm17746	252.1889116	4.148603023	1.110625511	3.735375228	0.000187435	0.006361234	up
Rxrg	92.05447325	-2.483606835	0.665100012	-3.73418552	0.000188324	0.006372489	down
Slc8a1	3701.445397	2.332816296	0.624783095	3.73380188	0.000188611	0.006372489	up
Lrrc17	858.6893513	3.097383739	0.82957168	3.733714414	0.000188676	0.006372489	up
Rassf6	152.3719431	-4.456763828	1.194434092	-3.731276475	0.000190512	0.006421607	down
Fbln5	2866.54487	2.778985991	0.744801855	3.731174906	0.000190589	0.006421607	up
Gm37711	16.2569762	-7.380298725	1.978790358	-3.729702187	0.000191706	0.006451501	down
Fam83g	438.8021332	-3.174439985	0.851818439	-3.726662677	0.000194032	0.006521937	down
Stmn2	673.5723653	-3.78909789	1.017113238	-3.725345173	0.000195048	0.006542402	down
Mmp16	472.0980711	2.079214888	0.558138273	3.725268429	0.000195107	0.006542402	up
Plekhh1	1499.536732	-3.264204754	0.877278165	-3.720832097	0.000198567	0.006650467	down
Slamf9	40.45943556	2.824066963	0.759805982	3.716826439	0.000201741	0.006740648	up
Shisa2	43.27701961	-3.775030035	1.016827165	-3.712558206	0.000205175	0.006839081	down
ENSMUSG00002075153	14.93969562	5.629649767	1.516708219	3.711755298	0.000205827	0.006852668	up
Crnde	63.87065113	-5.221445883	1.407082837	-3.710830482	0.00020658	0.006869595	down
Jakmip2	106.1128106	-3.414796888	0.920404861	-3.710103057	0.000207175	0.006881201	down
Gm15883	1729.750932	-8.351793664	2.252205946	-3.708272629	0.000208678	0.006917158	down
Syk	5594.112266	-2.057042541	0.55473044	-3.708184	0.000208751	0.006917158	down
Tmem273	66.16264802	4.217577742	1.138123708	3.705728746	0.000210784	0.006976272	up
ENSMUSG00000120754	16.12206842	4.607467994	1.244262873	3.702969923	0.00021309	0.007038052	up
Npr3	483.8296496	2.106169778	0.569029369	3.701337562	0.000214466	0.007058751	up
Kcnc4	32.21468003	-5.363606891	1.449131545	-3.701256045	0.000214535	0.007058751	down
Pkp1	3298.735528	-8.488109749	2.295341986	-3.697971719	0.000217329	0.007142305	down
6720469O03Rik	10.92246692	-6.802811904	1.840754995	-3.695663965	0.000219313	0.007183129	down
Esyt3	73.86818928	-3.230801135	0.874220077	-3.695638224	0.000219335	0.007183129	down
Sh2d4a	201.0046156	-3.8381314	1.038558714	-3.69563256	0.00021934	0.007183129	down
Hs3st5	13.96891082	-7.161759092	1.938307938	-3.694851037	0.000220016	0.007188463	down
Ntf5	26.16943766	-6.245935542	1.690914374	-3.693821306	0.000220909	0.007209248	down
Slc4a11	220.3211922	-3.497505515	0.948254242	-3.688362635	0.000225702	0.00735694	down
Zfhx4	482.0162442	-2.583960531	0.701085675	-3.685655864	0.000228114	0.007418482	down
Myt1l	89.32870606	-4.989611605	1.353952329	-3.685219559	0.000228506	0.007422592	down
Gm37079	58.53860668	-4.661235517	1.264961115	-3.684884431	0.000228806	0.007423763	down
Gm14317	12.59661038	-7.012509946	1.904545133	-3.681986751	0.000231423	0.007499992	down
Sntg1	16.75391081	-7.423470451	2.016778439	-3.68085572	0.000232453	0.007520254	down
Rgs5	1373.523619	-2.296296497	0.6238732	-3.680710276	0.000232585	0.007520254	down
Gm42480	210.3462953	3.176950815	0.863271137	3.680130933	0.000233114	0.007526127	up
Gsta3	131.6499678	-3.986104116	1.083202933	-3.679923674	0.000233304	0.007526127	down
Exph5	1212.568085	-8.018106845	2.180302544	-3.67752029	0.000235512	0.007579928	down
C130073E24Rik	18.33176552	-7.553182144	2.054133502	-3.677064873	0.000235933	0.007584761	down
Lrrc8e	133.4879022	-3.189387565	0.867709254	-3.675640831	0.000237253	0.007618461	down
B3gnt3	190.0800892	-2.097949623	0.570841047	-3.675190553	0.000237672	0.007623178	down
Gm14291	238.9542203	3.299166756	0.898111826	3.673447625	0.0002393	0.007652959	up
Wnt4	415.9175916	-3.48505622	0.948748353	-3.673319916	0.000239419	0.007652959	down
Myh13	30.50029019	4.321587873	1.179213729	3.66480458	0.000247528	0.007894128	up
Atp6v0d2	1029.648366	-3.568794487	0.974120789	-3.663605712	0.00024869	0.007922174	down
Dab1	13.48112419	-7.109478825	1.940799936	-3.663169342	0.000249114	0.00792668	down
Rcn3	5420.144835	2.427480847	0.663190891	3.660304869	0.000251915	0.00799767	up
5430435K18Rik	13.06202198	-7.061263799	1.929451891	-3.659725247	0.000252486	0.008006714	down
Serpinh1	7808.085921	2.02878891	0.554652014	3.657768941	0.00025442	0.008049845	up
Pcdh7	11048.0899	2.160268437	0.590714103	3.657045646	0.000255139	0.008055363	up
Prkar1b	382.2274557	-3.593820962	0.982719746	-3.657015111	0.000255169	0.008055363	down
Gm11799	66.63615113	2.311979651	0.632567616	3.654913074	0.000257269	0.008112515	up
Dact2	322.6085066	-5.283094859	1.446560719	-3.652176357	0.000260027	0.008182847	down
E130008D07Rik	39.22942561	-4.458359227	1.220758933	-3.652120912	0.000260083	0.008182847	down
Gm10710	46.85089433	-2.926847499	0.802255561	-3.648273247	0.000264009	0.008289055	down
Ddi1	694.3614832	2.597265685	0.71192435	3.648232686	0.00026405	0.008289055	up
Cutal	9.359241962	-6.584179517	1.80784846	-3.641997469	0.000270531	0.008455042	down
Gm12539	14.42585324	-7.207672594	1.979050915	-3.641984418	0.000270544	0.008455042	down
Gm37814	14.33255378	-7.198746331	1.977133098	-3.641002387	0.000271579	0.00847791	down
Gca	46.49628796	-2.117610157	0.581831638	-3.639558283	0.000273106	0.008514696	down
Cadm1	813.8263987	-2.418267754	0.664484361	-3.639314777	0.000273364	0.008514696	down
Gm43210	26.66922199	-4.232400908	1.165203451	-3.632327819	0.000280876	0.008738953	down
Cacna1h	231.9755475	-3.366241802	0.927091106	-3.630971953	0.000282356	0.008775257	down
Rimkla	15.90479171	-7.348511512	2.025113984	-3.628690322	0.000284863	0.008843362	down
Gm13629	16.08546969	-7.364905515	2.030486439	-3.627163115	0.000286552	0.008885974	down
Irx3	283.7302877	-2.823192483	0.778590105	-3.626031802	0.00028781	0.008915111	down
Gm37673	12.79987765	-7.035620302	1.941307125	-3.624166528	0.000289895	0.00896978	down
Iqgap2	5683.52011	-2.67257477	0.73751294	-3.623766617	0.000290344	0.008973762	down
Dcaf12l1	10.90482626	-6.804814773	1.87816703	-3.623114804	0.000291077	0.008986508	down
Gm44806	12.89374251	-7.042589908	1.945346224	-3.620224422	0.000294348	0.009077499	down
Sptbn2	3998.747194	-3.350153811	0.92583849	-3.618507814	0.000296307	0.00912787	down
Ppargc1a	993.2570863	-3.840837511	1.062562782	-3.614692306	0.000300705	0.009243038	down
Met	1825.186071	-2.03798004	0.563936741	-3.613845123	0.000301689	0.009263151	down
Akp-ps1	81.76353271	-6.103695105	1.691084433	-3.609337881	0.00030698	0.009402845	down
Gm45394	136.0702026	-4.893186854	1.355786388	-3.609113426	0.000307245	0.009402845	down
Inava	254.0638776	-4.858518349	1.347716767	-3.604999556	0.000312153	0.009532242	down
Usp43	184.2647187	-3.38844905	0.940044446	-3.6045626	0.000312679	0.009537903	down
Gm43864	34.260765	-4.837271841	1.343000095	-3.601840283	0.000315972	0.009627888	down
Kng2	78.83511699	-2.585659162	0.718104125	-3.60067443	0.000317393	0.009642894	down
Ikzf3	2505.962416	-4.551839241	1.264497676	-3.599721319	0.000318558	0.009642894	down
Chrm1	151.4952414	-4.038919306	1.122019708	-3.599686597	0.000318601	0.009642894	down
Slc44a5	38.84803775	-5.833300015	1.620633319	-3.599395339	0.000318958	0.009642894	down
Myh10	31347.29956	2.514725842	0.698667747	3.599315772	0.000319056	0.009642894	up
Gm16958	163.3318177	2.310307625	0.641879264	3.599286899	0.000319091	0.009642894	up
Gm45324	15.99351718	-7.356544079	2.043947563	-3.599184349	0.000319217	0.009642894	down
F5	8400.199047	-3.112715387	0.86564465	-3.595835064	0.000323353	0.009746822	down
Lin28b	18.00931504	-5.694096148	1.584478653	-3.593671733	0.000326051	0.009809991	down
Cdh10	14.57893754	-7.223015398	2.009969913	-3.593593791	0.000326148	0.009809991	down
Capsl	19.18150783	-4.775358433	1.329073198	-3.59299882	0.000326894	0.009821888	down
Gm49428	1189.54993	-12.75353724	3.550537826	-3.592001512	0.000328148	0.009849006	down
D130058E05Rik	14.3616338	3.905496415	1.087370549	3.59168861	0.000328542	0.009850295	up
Pcsk2	27.36194441	-6.315221078	1.758504139	-3.59124607	0.000329101	0.009856496	down
Apol7b	31.26249234	4.283222156	1.192870811	3.590684019	0.000329811	0.009867235	up
Zfpm2	2432.649028	2.957303778	0.823810691	3.589785627	0.00033095	0.009890748	up
Gm37024	144.2013389	2.052976655	0.572289287	3.587305762	0.000334112	0.009968488	up
Nrn1	144.5435898	-3.382487586	0.94297787	-3.587027534	0.000334469	0.009968488	down
Mtag2	9.879705914	-6.662188203	1.857831478	-3.586002434	0.000335786	0.009992658	down
Crisp3	456.0136198	-8.113951496	2.263175615	-3.58520631	0.000336812	0.010012562	down
9330121J05Rik	112.9216148	-2.356312893	0.658000989	-3.581017254	0.000342259	0.010152961	down
Mif	1074.149484	-2.00753511	0.561405094	-3.575911816	0.000349009	0.01034226	down
Adamts10	6504.211989	2.556071503	0.71485914	3.575629602	0.000349386	0.010342491	up
Dgki	697.4118817	-4.28576668	1.198864544	-3.574854809	0.000350422	0.010355592	down
Gm16336	560.457933	2.671852074	0.747424216	3.574746466	0.000350567	0.010355592	up
Nfasc	680.025535	-3.76951189	1.054825515	-3.573588083	0.000352123	0.010379659	down
Ret	747.0566171	-3.042450007	0.851804063	-3.571772125	0.000354574	0.010433439	down
Gm44883	12.01974713	-6.941398757	1.943601417	-3.571410627	0.000355064	0.010433439	down
Chchd10	491.6213604	-4.499471541	1.260983195	-3.568224825	0.000359408	0.010523844	down
Nptx1	669.4408055	-3.531720666	0.989816954	-3.568054328	0.000359642	0.010523844	down
Sncg	1940.548959	-2.868227173	0.804040886	-3.567265328	0.000360726	0.010544564	down
Gm4473	42.42823682	3.037362652	0.851681424	3.566313137	0.000362039	0.01056104	up
Lrrc2	17.99869387	-5.693615511	1.596500515	-3.56630985	0.000362043	0.01056104	down
Foxp2	1181.746506	2.133761407	0.598637017	3.56436596	0.000364737	0.010619688	up
Ascl3	106.1585093	-10.08530296	2.829522846	-3.564312257	0.000364811	0.010619688	down
Myrf	767.7712021	2.958856407	0.830458224	3.562920231	0.000366752	0.010665107	up
Vipr1	1491.745384	-4.151211653	1.165917139	-3.560468848	0.000370193	0.010754017	down
Nwd2	123.5080776	-3.570214701	1.002876553	-3.559974245	0.000370891	0.010762249	down
Gm13315	196.5811184	2.383374053	0.669538956	3.559724241	0.000371244	0.010762249	up
Ppargc1b	511.9917798	-2.326971516	0.653835728	-3.558954363	0.000372334	0.010782691	down
Gm44440	10.31914268	-6.722484733	1.889120839	-3.558525529	0.000372943	0.010789162	down
Ms4a14	160.9138477	2.78111948	0.781620077	3.558147445	0.00037348	0.010793562	up
ENSMUSG00002075836	7.657855971	-6.291178986	1.768755776	-3.556838695	0.000375344	0.010836284	down
Gm49518	8.196662874	-6.392081452	1.799898517	-3.551356585	0.000383251	0.011053158	down
Gm37964	118.780808	2.75963966	0.777210562	3.550697579	0.000384212	0.011069481	up
Gm45866	21.22845894	-5.909075546	1.665209846	-3.548547086	0.000387363	0.011148809	down
Gm42478	386.59296	2.984865275	0.841355485	3.547686239	0.000388631	0.011164884	up
Clca2	76.15525235	-5.963128	1.680877805	-3.547627307	0.000388718	0.011164884	down
Moxd1	247.66191	-4.557023271	1.287166207	-3.540353411	0.000399592	0.011442981	down
Itgb6	203.8761182	-5.725405459	1.61719472	-3.54033153	0.000399625	0.011442981	down
Ephx4	14.67488698	-5.387807069	1.522143592	-3.539618139	0.000400706	0.011462247	down
Klra9	17.26276791	4.850620293	1.3717363	3.536117176	0.000406055	0.011592677	up
H2-Ea	21.56293027	4.11505272	1.163728953	3.536092068	0.000406093	0.011592677	up
Clcnkb	184.9412123	-3.2278623	0.912909642	-3.535796041	0.000406548	0.011593868	down
Tenm1	13.72981844	-7.136534431	2.018698399	-3.535215779	0.000407442	0.011607551	down
Gm13314	10.38442831	6.926900836	1.959607144	3.534841592	0.00040802	0.011612199	up
Ntsr2	7.538740178	-6.27087971	1.77430277	-3.534278261	0.00040889	0.011625176	down
C77080	1665.279984	-2.680898811	0.758626248	-3.533886175	0.000409497	0.011630639	down
Patj	3010.289614	-3.207120062	0.90808036	-3.531757983	0.000412807	0.011703312	down
Pnma3	10.0377946	-6.685463155	1.893054209	-3.531575125	0.000413093	0.011703312	down
Gm13645	54.47369964	-3.382856309	0.957926323	-3.531436842	0.000413309	0.011703312	down
4930573H18Rik	44.45319535	2.314071835	0.655484532	3.530322567	0.000415053	0.011729021	up
Gm15961	58.66928011	3.014904006	0.854191918	3.529539371	0.000416284	0.011751946	up
2010309G21Rik	8.561044948	5.66353009	1.605325368	3.52796399	0.000418769	0.011810216	up
Gm47405	326.7381361	-2.756981118	0.782050769	-3.525322432	0.000422968	0.011916635	down
Gm12059	8.545517571	-6.450856523	1.830748735	-3.523616539	0.0004257	0.01198157	down
Cmtm8	157.1566449	-3.289557164	0.933786509	-3.522815045	0.000426989	0.012005806	down
Tnf	116.1575993	-2.95200495	0.838628338	-3.520039589	0.000431482	0.012119986	down
D330037F02Rik	12.91645703	-5.196475624	1.47808429	-3.515682874	0.000438625	0.012308271	down
Cldn3	373.564163	-4.918358169	1.39922167	-3.515067178	0.000439643	0.012324505	down
Aldh1a1	1665.047107	-2.021284785	0.575299715	-3.513446524	0.000442333	0.012387546	down
Stxbp5l	83.53643612	-3.906557413	1.112512981	-3.51147131	0.000445634	0.012456886	down
Ucp3	54.00437297	-3.894501674	1.109091909	-3.511432769	0.000445698	0.012456886	down
Plekhg6	343.3704006	-3.20166824	0.912811862	-3.507478784	0.000452374	0.012630889	down
Celsr1	1399.398368	-3.520193668	1.004158674	-3.505614958	0.000455554	0.012707003	down
Cntn5	16.71000123	-6.441088137	1.838617949	-3.503222701	0.000459665	0.012808935	down
Gm42620	134.5650758	-3.314232263	0.946206989	-3.502650374	0.000460654	0.012823738	down
Gm37602	7.716191118	-6.305320617	1.802213225	-3.49865406	0.000467613	0.012991666	down
Gvin2	4965.571234	2.451104854	0.701288396	3.495145318	0.000473804	0.01312897	up
Gm43942	52.39369793	2.574359409	0.736571432	3.495057365	0.00047396	0.01312897	up
Tspan8	669.7575253	-4.855230659	1.389767497	-3.493556058	0.000476633	0.01318998	down
Ssc5d	501.8553219	2.203490642	0.631633871	3.488556808	0.000485636	0.013425861	up
Pkd2l1	30.1235542	-3.906624395	1.120032693	-3.48795568	0.000486729	0.013442825	down
4933437G19Rik	13.20215419	-5.226810585	1.499775301	-3.48506245	0.000492022	0.01357274	down
Cyp2b19	23.10737986	-7.88605011	2.263645453	-3.483783249	0.00049438	0.01357274	down
Gal3st2b	29.59820578	-5.37827541	1.543938331	-3.483478131	0.000494944	0.01357274	down
Gm807	41.74787917	-5.020498264	1.441247178	-3.483440136	0.000495014	0.01357274	down
Akr1c13	170.2096165	-2.386985608	0.685259859	-3.483329103	0.000495219	0.01357274	down
Slc2a1	4013.658038	-2.281387852	0.65495098	-3.483295578	0.000495281	0.01357274	down
Caly	21.50365543	-4.320273389	1.240288089	-3.483282172	0.000495306	0.01357274	down
Klhdc8a	431.7250163	-5.392018513	1.548509431	-3.482070181	0.000497553	0.013621007	down
Resp18	10.92045182	-6.80695755	1.955791791	-3.480410124	0.000500647	0.013692323	down
Gm17035	675.4234075	-2.338834036	0.672373044	-3.478476804	0.000504272	0.01377803	down
Klk1b12-ps	13.12299527	-7.070050604	2.0333453	-3.477053604	0.000506956	0.013837887	down
Dusp15	26.34332666	-4.625538744	1.33125184	-3.474578292	0.000511657	0.013939049	down
Lhfpl4	109.7301921	-2.984822709	0.859854535	-3.471311235	0.000517923	0.014093358	down
Dpt	3239.2574	2.825289504	0.813945927	3.471102206	0.000518327	0.014093358	up
Ttll8	15.66449389	-4.873426386	1.405124285	-3.468324075	0.000523715	0.014216998	down
Tgfb3	3416.366785	2.06622945	0.59575814	3.468235363	0.000523888	0.014216998	up
Gm42941	152.2380062	-2.387326601	0.688830446	-3.46576812	0.000528719	0.014332966	down
Il21r	141.9605857	2.769757953	0.799310546	3.465183796	0.000529869	0.014332966	up
Tlr9	57.54563418	2.649615274	0.764647494	3.46514609	0.000529944	0.014332966	up
Oprd1	16.13565266	-7.369078219	2.126710397	-3.465012552	0.000530207	0.014332966	down
Pmel	316.1523373	-2.129215959	0.61525468	-3.460706641	0.00053876	0.014550142	down
Tspan11	1390.820481	2.164145089	0.625697692	3.458771091	0.000542646	0.014640993	up
Cfap100	232.1797834	-2.513254876	0.727057817	-3.45674693	0.000546738	0.014737219	down
Lix1	143.0562061	-4.665555163	1.351063748	-3.453245762	0.000553884	0.014915498	down
Kcnh7	62.73688208	-4.156333508	1.203757754	-3.45279895	0.000554802	0.014925887	down
Gm49334	34.51505282	3.898201369	1.129196519	3.452190389	0.000556055	0.01493417	up
Gal3st3	119.9399332	4.557711251	1.320284808	3.452066722	0.00055631	0.01493417	up
Tas1r1	26.11834331	-2.338108889	0.677344871	-3.451873616	0.000556708	0.01493417	down
Atp1b1	8502.177929	-3.243003142	0.939796373	-3.450750861	0.000559029	0.014967784	down
Gm11636	22.25115796	3.771140732	1.093174638	3.449714805	0.000561179	0.015011005	up
Gm26568	44.98923779	-5.72887449	1.662515803	-3.445906787	0.000569147	0.015209617	down
Six1	649.7808	-3.329984008	0.968058448	-3.439858425	0.000582019	0.015538787	down
Gm48840	317.4257488	-3.345570157	0.972673096	-3.439562757	0.000582655	0.015540969	down
Gm42639	152.4289103	3.556451197	1.034189536	3.438877569	0.000584131	0.015565546	up
Taf7l	7.953585405	-6.34607159	1.845788232	-3.438136337	0.000585733	0.015593395	down
Slitrk2	8.958324201	-6.520557236	1.89720211	-3.436933367	0.00058834	0.015647955	down
Selenbp2	67.90037044	-2.217325277	0.645309449	-3.436065102	0.000590229	0.015683311	down
Gm18733	16.29810125	-4.530216447	1.318682085	-3.435412143	0.000591653	0.015698724	down
Prss50	10.57012393	-6.758287601	1.967323751	-3.435269664	0.000591964	0.015698724	down
D930048N14Rik	107.8987803	-3.066606015	0.892745164	-3.435029547	0.000592489	0.015698724	down
Mov10l1	6.864354625	-6.134933804	1.786270119	-3.434493886	0.000593661	0.015714931	down
Elf5	144.0719325	-4.326059797	1.260319461	-3.432510512	0.000598021	0.015815391	down
Scube1	355.8993703	-3.734608233	1.088150254	-3.43207036	0.000598992	0.015826151	down
Map7	1490.915212	-2.999428867	0.874291483	-3.430696657	0.000602033	0.015891528	down
Vstm2l	10.75862644	-6.785425619	1.978365382	-3.429814169	0.000603995	0.015928302	down
Gm14582	12.09331379	-6.950129143	2.028062036	-3.426980547	0.000610333	0.016080319	down
Frem1	31.87221313	-3.989850775	1.165916113	-3.422073621	0.000621455	0.016357975	down
Nell2	89.03903895	-4.913165566	1.436356712	-3.420574795	0.000624889	0.016408005	down
Irx5	277.9987124	-8.132221986	2.377555979	-3.420412414	0.000625263	0.016408005	down
Gm17853	10.77728482	6.980994331	2.041021286	3.420343717	0.000625421	0.016408005	up
Adam11	849.9724574	-3.137334665	0.917289336	-3.420223633	0.000625697	0.016408005	down
Kif5c	1066.768511	-2.454881189	0.717977887	-3.419159886	0.000628148	0.016456892	down
Lrrc4b	26.22244162	-3.668268667	1.073110144	-3.418352428	0.000630015	0.016490385	down
Popdc2	98.06216511	3.15841926	0.924194026	3.417485041	0.000632026	0.016527589	up
Ticam2	196.9160742	-2.235524028	0.654684748	-3.414657259	0.000638623	0.016678556	down
Vegfa	11685.40897	-2.330138363	0.682424194	-3.414501393	0.000638989	0.016678556	down
Gm20429	15.56693178	5.704685186	1.671386614	3.413145193	0.000642177	0.016746189	up
Slc22a23	300.2457203	-2.263101699	0.663237446	-3.41220435	0.000644398	0.016768929	down
Gm14267	371.0167042	4.181868188	1.225600696	3.412096781	0.000644652	0.016768929	up
Gm32492	28.29661593	-7.20568645	2.111856123	-3.412015795	0.000644844	0.016768929	down
Mucl1	19.5322746	7.842674206	2.302000435	3.406895188	0.000657064	0.017023532	up
Lmod2	25.03022792	-5.081338338	1.491927709	-3.405887771	0.000659493	0.017054947	down
Lemd1	10.71446715	-6.778705065	1.991108351	-3.404488289	0.000662881	0.017119565	down
Fibin	1138.019913	2.360153907	0.69332677	3.404100359	0.000663824	0.017119565	up
Tnfrsf26	55.46229571	-2.782908645	0.817855926	-3.402688121	0.000667264	0.017192474	down
Ifi47	115.9823904	2.291066573	0.673534184	3.401559458	0.000670026	0.017243463	up
Kcna2	999.4305026	-4.002254069	1.176771263	-3.40104674	0.000671283	0.017248479	down
Pcdh15	46.30518628	-5.879583626	1.729018976	-3.400531578	0.00067255	0.017265188	down
Tubb3	852.0734285	-4.970593548	1.462993245	-3.397550581	0.00067992	0.017422488	down
Cyp27a1	211.5421693	2.256728612	0.664552088	3.395864151	0.000684123	0.01749832	up
Cpa6	11.44039548	-6.869631222	2.0229417	-3.395862185	0.000684128	0.01749832	down
1700006J14Rik	124.3185279	-3.560457405	1.049692347	-3.391905651	0.000694083	0.017736772	down
Gm53042	16.18924093	2.946179088	0.868710123	3.391440953	0.000695261	0.017750695	up
Gm13372	263.1068962	2.418945616	0.713940275	3.388162429	0.000703626	0.017947901	up
Dmpk	4784.317475	2.057276677	0.607255045	3.387829703	0.00070448	0.01795335	up
Bnip3	2949.499556	-2.924306418	0.863968762	-3.384736283	0.000712467	0.018140399	down
Ogdhl	81.96293683	-3.604629122	1.06570246	-3.382397298	0.000718561	0.018262404	down
Nlrc5	1708.482933	2.093614463	0.619019669	3.382145299	0.000719221	0.018262609	up
Gm45026	20.47129709	-7.711273294	2.281289032	-3.380226349	0.000724262	0.018338093	down
Npr1	3649.01038	2.378517048	0.703678624	3.380118377	0.000724546	0.018338093	up
Ramp1	446.3367478	2.852754811	0.844005753	3.380018205	0.00072481	0.018338093	up
Gm15910	485.5185598	2.267959493	0.671718463	3.376354259	0.000734533	0.018550592	up
Car4	125.4503936	-3.785703065	1.121794236	-3.374685789	0.000739	0.018612024	down
Gm7384	20.529163	5.377399394	1.593510605	3.37456141	0.000739334	0.018612024	up
Pdk1	1141.483563	-2.00023444	0.592783102	-3.37431083	0.000740008	0.018612024	down
Gm37364	212.2543391	-3.562783665	1.055887483	-3.37420769	0.000740285	0.018612024	down
Dsc2	1413.550599	-12.06353502	3.575533829	-3.373911587	0.000741082	0.01861536	down
Cx3cr1	316.4565931	3.71657259	1.101864832	3.372984128	0.000743582	0.018661455	up
Il6	131.8209217	-3.228151735	0.959033957	-3.366045292	0.000762542	0.019047516	down
Gm26854	10.8431174	-4.935054566	1.466251505	-3.36576266	0.000763324	0.019047516	down
Kcnj2	683.9616721	-2.236260458	0.664429316	-3.365686019	0.000763536	0.019047516	down
Bspry	1092.042775	-4.059861031	1.20627475	-3.365618846	0.000763722	0.019047516	down
Rps6ka6	34.52014736	-5.661959754	1.682418779	-3.365368851	0.000764414	0.019047837	down
Mir210	74.3787388	-4.571538169	1.358690794	-3.364664124	0.000766369	0.019079591	down
Tbx3	503.2781399	-2.392719187	0.711394534	-3.363420817	0.000769829	0.019148732	down
Dgkk	38.56800453	2.861168057	0.850911514	3.362474254	0.000772473	0.019197468	up
Gm31597	10.6170006	-6.765766307	2.013796927	-3.359706342	0.000780254	0.019351791	down
Gm42675	33.4173357	-4.247247129	1.264347492	-3.359240364	0.000781571	0.019351791	down
Kcna5	43.75347911	-4.999443058	1.488282734	-3.359202484	0.000781678	0.019351791	down
Asgr1	76.47044671	-5.243366769	1.560971344	-3.359041016	0.000782135	0.019351791	down
Pigr	868.6557247	-13.11766521	3.906812154	-3.35763909	0.000786112	0.019419721	down
Tmem176b	4204.14508	-2.951816703	0.879148759	-3.357585018	0.000786266	0.019419721	down
Upk3bl	14.6477237	-5.390822994	1.605856693	-3.356976384	0.000787998	0.019424623	down
Hepacam2	102.1981393	-5.607796929	1.670711788	-3.35653161	0.000789267	0.019424673	down
Prelid2	67.50404333	-2.418015875	0.720441103	-3.356299169	0.000789931	0.019424673	down
6030460B20Rik	50.89111525	2.281175458	0.679778604	3.355762369	0.000791465	0.019445355	up
Scgb2b27	9.838446022	-6.654752649	1.984021817	-3.35417312	0.000796025	0.019533328	down
Srrm3	65.6137784	-4.015305427	1.197652288	-3.352647063	0.000800427	0.019596831	down
Arhgef16	857.2476293	-5.198887681	1.550841142	-3.352301882	0.000801426	0.019604161	down
4732463B04Rik	11.14664787	-4.975301606	1.484740717	-3.350956534	0.000805329	0.019665331	down
Gm15592	19.91272103	-7.67143898	2.289519829	-3.350675929	0.000806146	0.019668134	down
Gsta2	17.95112614	-5.101897624	1.5232932	-3.349255169	0.000810291	0.019734923	down
Pde11a	409.7092565	2.816685375	0.841223303	3.348320672	0.000813029	0.019784406	up
Higd1b	24.2315187	-4.638595001	1.385684828	-3.347510853	0.000815408	0.019825092	down
Scn3a	200.9406543	-3.893249624	1.163599422	-3.345867618	0.000820255	0.019908417	down
Gm17977	52.822247	3.479522373	1.040260143	3.344857916	0.000823247	0.019963748	up
Lpar3	17.86714581	-4.582387712	1.371310782	-3.341611378	0.000832936	0.020161187	down
Gm15524	20.194523	-7.691868532	2.301984322	-3.34140787	0.000833547	0.020161187	down
Gm49353	113.0489644	-2.670819717	0.799538896	-3.340450013	0.000836427	0.020211825	down
Gpr20	20.54811019	-7.716136147	2.310198199	-3.340032103	0.000837687	0.020211825	down
Dmkn	89.7880981	-5.050683143	1.513302567	-3.337523673	0.000845285	0.02037479	down
1700013G24Rik	6.794525321	6.315681826	1.892983372	3.336364133	0.000848819	0.020442393	up
Mapk15	32.62011455	-4.759165301	1.426877551	-3.335370508	0.000851858	0.020486542	down
Apol6	933.603758	3.090487782	0.926603234	3.335287065	0.000852114	0.020486542	up
Slc7a14	348.6709785	-7.818177317	2.344267057	-3.335019913	0.000852933	0.020488662	down
Slc17a8	140.0453451	-3.542060885	1.062413257	-3.333976548	0.000856139	0.020548063	down
4930447F24Rik	7.8786054	-6.331038831	1.900045051	-3.332046695	0.000862098	0.020673388	down
Gm15895	14.12143032	-3.908007243	1.173329066	-3.330700104	0.000866279	0.020755891	down
Ppfia3	245.5555605	-3.285457691	0.987677493	-3.326447867	0.000879605	0.021021278	down
Gm16137	19.23416839	-7.621312232	2.291451255	-3.325976155	0.000881095	0.021038949	down
Elavl4	77.35852076	-5.847761096	1.758655383	-3.325131889	0.000883767	0.021084805	down
Gpm6a	57.22388637	-2.566516133	0.772215582	-3.323574651	0.000888716	0.021166852	down
Speg	5116.908059	2.963771768	0.891978891	3.322692719	0.000891531	0.021215856	up
ENSMUSG00002076721	63.06435523	-3.058559747	0.920609569	-3.322320177	0.000892722	0.021220706	down
H2-Ob	23.34514719	4.526426198	1.362690539	3.321683147	0.000894762	0.021220706	up
Gm45507	240.3790729	-2.983000019	0.899552823	-3.31609211	0.000912857	0.021631556	down
Acss1	662.4121376	-2.787927599	0.841085514	-3.314677939	0.000917488	0.021722915	down
Gm26604	8.652234847	-6.466695879	1.951810525	-3.313178096	0.000922422	0.021778879	down
Hmgcll1	36.9438745	-3.653425974	1.102705626	-3.313147123	0.000922524	0.021778879	down
Fam3d	16.68184143	-6.441683078	1.944357931	-3.313012987	0.000922967	0.021778879	down
Gm45774	9563.361873	-2.538027404	0.766152019	-3.312694272	0.000924019	0.021778879	down
Mir31	17.81767598	-5.093467721	1.537738852	-3.312309963	0.00092529	0.021778879	down
Gm30571	28.70367915	-3.778203081	1.141766335	-3.309086075	0.000936011	0.021994287	down
Mir325	8.336329361	-6.417712295	1.939684789	-3.308636708	0.000937514	0.022011165	down
Gm48942	6.014760782	6.142473007	1.856675481	3.30831805	0.000938582	0.022016255	up
Otud7a	30.30606522	-4.577480871	1.383717635	-3.308103297	0.000939302	0.022016255	down
Foxl1	86.79092407	3.135996415	0.948311058	3.306928027	0.000943251	0.022086813	up
Psapl1	31.05499496	-2.601953316	0.787085186	-3.305809032	0.000947026	0.02214177	down
Itgb4	11341.96675	-2.904445519	0.87873905	-3.305242346	0.000948943	0.022168101	down
Rab6b	388.6911805	-3.538787793	1.070823495	-3.304734915	0.000950663	0.022189781	down
Gm26543	12.30383136	-5.100062286	1.543388938	-3.304456939	0.000951606	0.022193319	down
Zfp7	916.0766334	-2.148410965	0.650325467	-3.303593467	0.000954541	0.022219531	down
Gm44089	15.90849466	-5.377421891	1.627890451	-3.303306981	0.000955517	0.022219531	down
Gm14776	8.190615691	-6.388205625	1.933981336	-3.303137163	0.000956096	0.022219531	down
Cyp2j6	570.0582043	-2.336690054	0.707417926	-3.303125308	0.000956137	0.022219531	down
Gm29630	19.05486085	-7.608003867	2.303388141	-3.302962159	0.000956693	0.022219531	down
Gm26688	19.43412937	-7.63654027	2.31249758	-3.302291139	0.000958985	0.022254321	down
4930517G24Rik	10.08754098	4.342896346	1.315740714	3.30072354	0.000964359	0.022360516	up
C2cd4d	7.745562142	-6.310239785	1.912663364	-3.299189969	0.000969643	0.022427387	down
Tbx3os1	57.4636959	-4.337739568	1.315973702	-3.296220557	0.00097995	0.022644881	down
ENSMUSG00000120489	8.730453131	-5.494038703	1.666872183	-3.296016791	0.000980662	0.022644881	down
Gm13607	25.65033452	2.899226823	0.879999337	3.294578417	0.000985694	0.022719204	up
Slc10a5	129.6180305	-4.991465789	1.515135382	-3.2944025	0.000986312	0.022719204	down
Col4a5	6947.087659	2.221657648	0.674731237	3.29265569	0.000992459	0.022842046	up
Mt2	9541.67927	-2.557913088	0.777165454	-3.291336581	0.000997125	0.022913342	down
Gm16570	37.42324636	2.45913205	0.74715727	3.291317838	0.000997192	0.022913342	up
Gm47134	7.103956655	-6.18359889	1.87908373	-3.290752184	0.000999199	0.022921886	down
Kcnh1	592.6127655	-2.979784379	0.905615078	-3.290343161	0.001000653	0.022936465	down
Prima1	30.32925306	-5.471119069	1.662987501	-3.289933969	0.001002109	0.022951079	down
Gxylt2	4140.102131	3.508639285	1.066608484	3.28952876	0.001003553	0.022965389	up
Gpr37	9.452971819	-6.598032826	2.005916901	-3.289285226	0.001004422	0.022966522	down
Gm18258	27.13520362	-3.688167383	1.121447249	-3.288756905	0.001006309	0.022990921	down
Coch	216.4511703	-3.385867125	1.029852504	-3.287720436	0.001010021	0.023056933	down
Ankrd37	380.0708542	-2.829552076	0.860732499	-3.287376834	0.001011254	0.023066304	down
Ano2	162.9395656	3.371764231	1.026279837	3.285423827	0.001018291	0.023189069	up
Cdh3	611.4814923	-3.728159983	1.13497015	-3.284808841	0.001020516	0.023220877	down
Mpzl2	652.3130804	-3.2768401	0.998176828	-3.282825255	0.001027724	0.02334698	down
Gm43872	23.74911159	-7.925923297	2.415429903	-3.281371687	0.001033035	0.023429672	down
Gm53058	71.63059843	3.30066182	1.005948923	3.281142557	0.001033875	0.023429758	up
Gm17224	33.20018924	2.106440434	0.642193333	3.280072099	0.001037806	0.023499842	up
ENSMUSG00000120936	21.23214518	-4.261517202	1.299579454	-3.279150951	0.001041199	0.023557658	down
Cpa4	8.763731609	-6.484709086	1.978640912	-3.277355201	0.001047845	0.023688893	down
Tmem54	14.13505024	-6.196712333	1.893702227	-3.272273879	0.001066862	0.02404399	down
Pcdh20	134.7385587	-3.769348545	1.151916244	-3.272241853	0.001066983	0.02404399	down
Gm19744	94.46407011	-3.186912257	0.974243092	-3.271167416	0.001071045	0.024077466	down
Slc16a13	800.7201494	-3.324461267	1.016466553	-3.270605667	0.001073174	0.024106008	down
Gm28523	492.5605246	2.493095354	0.762909019	3.267880299	0.001083562	0.024319847	up
Gap43	930.434836	-3.57084025	1.093201969	-3.266404882	0.001089224	0.024427372	down
Bcl2a1d	54.82909656	-3.635935787	1.113530221	-3.265233147	0.00109374	0.024509046	down
Gm13480	10.67124791	-6.772375111	2.074847122	-3.264035717	0.001098373	0.024589704	down
Gm43958	461.5995009	2.509667436	0.76926292	3.262431308	0.001104609	0.024673717	up
Gm12121	17.98829862	-7.52476679	2.306864244	-3.261902736	0.001106671	0.024681807	down
Gm12294	33.7973144	2.442018662	0.74865213	3.261887014	0.001106732	0.024681807	up
Dlx6os1	20.45529364	2.876734506	0.882091102	3.261266892	0.001109156	0.02471619	up
Ttc39aos1	54.74388403	-3.092475649	0.948716946	-3.259639941	0.001115537	0.024838648	down
Slc12a2	8003.883845	-2.65807014	0.816369785	-3.255963399	0.001130083	0.025082836	down
AA986860	466.8971673	-2.502311544	0.76866538	-3.255397744	0.001132337	0.025112969	down
Kcnt1	53.56240979	-3.414513054	1.049071036	-3.254796802	0.001134735	0.025146271	down
Gabrg2	22.01088119	-7.816320176	2.403377354	-3.252223444	0.00114506	0.025355022	down
Itga9	6940.269346	2.617642627	0.805056133	3.251503244	0.001147965	0.025399284	up
Arl5c	86.52789536	2.163816862	0.66608363	3.248566341	0.001159882	0.025642713	up
Ncam2	207.9026718	-4.33062601	1.333679083	-3.247127489	0.001165762	0.025743578	down
Ighd	9.974920069	4.942363561	1.522847771	3.245474469	0.001172551	0.025861618	up
Gprin1	56.61778801	-3.595941483	1.108094533	-3.24515768	0.001173856	0.025870052	down
Tmprss11f	18.80113872	-7.58788397	2.339154572	-3.243857443	0.001179227	0.025968016	down
Zkscan16	14.32646268	-5.361050676	1.652837371	-3.243543963	0.001180526	0.025976203	down
Gm9991	11.32366982	5.127848356	1.581625825	3.242137472	0.001186368	0.026084273	up
Gm15870	77.26869394	2.594905999	0.800962741	3.239733719	0.001196414	0.026284534	up
Gm29719	24.37418815	-3.750875344	1.158078203	-3.238879149	0.001200004	0.026332007	down
Gm15894	35.86029954	-4.31294547	1.331916704	-3.238149545	0.001203077	0.026368933	down
2210406O10Rik	9.066818821	-6.535910698	2.01912917	-3.236994837	0.001207956	0.026434528	down
Myo3a	12.42795627	-6.989785397	2.16075004	-3.234888473	0.001216903	0.026582443	down
Dpp6	255.640811	-7.745560805	2.394435746	-3.234816727	0.001217208	0.026582443	down
Casz1	1207.706774	-2.392126515	0.739861399	-3.233208974	0.00122408	0.026683227	down
Gm31342	11.14256105	-6.831664852	2.114574878	-3.230750977	0.001234655	0.02687195	down
Gm49499	111.5128989	-3.393753932	1.050989557	-3.22910338	0.00124179	0.026964445	down
Gm44231	11.33554544	-6.860454551	2.125143236	-3.228231601	0.001245581	0.027025826	down
Gm7775	253.8458454	2.556867078	0.792435417	3.226593642	0.001252732	0.027138984	up
Gm16565	12.73920584	3.968399842	1.230694607	3.224520379	0.001261839	0.027294078	up
Mapt	494.0851487	-2.441485887	0.757316492	-3.223864677	0.001264731	0.027312748	down
Gm26651	13.42879212	3.696938871	1.146771358	3.223780263	0.001265104	0.027312748	up
Gm18256	17.46971476	-7.482735619	2.321190782	-3.223662474	0.001265625	0.027312748	down
Slc9a3	50.35920135	-2.81533082	0.873929517	-3.221462105	0.001275383	0.027481029	down
Ap1s3	209.5339916	-4.369656907	1.357310913	-3.219348541	0.001284822	0.027659489	down
Gm38362	101.3518664	2.62657193	0.815916813	3.219166329	0.001285639	0.027659489	up
ENSMUSG00000120630	93.40704927	2.248340796	0.698606125	3.218323913	0.001289421	0.027719588	up
Gm42481	148.2742746	2.642579297	0.821330942	3.217435458	0.001293421	0.027763	up
Krt4	593.5146017	-12.56818091	3.906834157	-3.216973233	0.001295507	0.027786491	down
Fam13c	2447.816667	2.075507432	0.645328171	3.216204599	0.001298982	0.027839724	up
Gm14890	15.82307848	3.594350356	1.118057084	3.214818283	0.001305271	0.027953146	up
Themis	10.39248175	4.467399275	1.39124006	3.211091604	0.001322318	0.028275007	up
9530080O11Rik	16.98609521	-7.441947664	2.317840176	-3.210725114	0.001324005	0.02828951	down
2310069B03Rik	7.787410935	-6.315876562	1.96760651	-3.209928678	0.001327679	0.028346404	down
Prrg4	131.7094975	-2.91415131	0.908712939	-3.206899764	0.001341737	0.028602984	down
Lrp11	97.08621631	-2.762656643	0.861690412	-3.20608957	0.001345521	0.028661846	down
Ccdc92b	37.58785714	-3.990664765	1.244994495	-3.205367399	0.001348902	0.028712046	down
Acsl3	684.2652642	-2.074619953	0.647470549	-3.204192001	0.001354421	0.028785815	down
Sv2b	43.81675123	-4.67244139	1.458995237	-3.202506267	0.001362373	0.028913438	down
Gpc1	1881.640959	-2.11936656	0.661788784	-3.202481836	0.001362489	0.028913438	down
Sgcg	323.6625692	4.745114709	1.48200342	3.201824399	0.001365602	0.028957584	up
Lhfpl1	8.515127248	-6.447108512	2.014324048	-3.200631257	0.001371269	0.029055769	down
Rnf208	15.49332729	-5.447565033	1.702266424	-3.200183564	0.001373401	0.029078963	down
Gm48202	160.0351989	2.883861752	0.90129124	3.199700191	0.001375706	0.029092783	up
Dact3	463.401955	2.400770287	0.750376107	3.199422616	0.001377031	0.029092783	up
Fblim1	7709.785955	2.685191446	0.8392812	3.199394251	0.001377167	0.029092783	up
Ces1e	76.50427333	-4.724051664	1.477724464	-3.196842022	0.00138941	0.029314833	down
Gm48006	14.42943208	4.542255411	1.4208902	3.196767359	0.00138977	0.029314833	up
Cd300ld5	49.55984852	2.788333242	0.872951391	3.194144909	0.001402457	0.029539484	up
Mir1897	7.927338674	-6.339970724	1.984881621	-3.1941304	0.001402527	0.029539484	down
Hepacam	13.45277405	-4.150985343	1.299914726	-3.193275111	0.001406689	0.029582672	down
Cyp2j9	235.8131601	-3.046087799	0.953985744	-3.193011864	0.001407972	0.029587458	down
Rbpms2	368.3210771	2.000633622	0.626900798	3.191308144	0.001416301	0.029740207	up
3110099E03Rik	16.87114651	-7.432468373	2.329644298	-3.190387639	0.001420821	0.029768213	down
Gm28821	16.87114651	-7.432468373	2.329644298	-3.190387639	0.001420821	0.029768213	down
Atp2b3	66.11870996	-4.882254519	1.531362337	-3.18817722	0.001431728	0.02992942	down
Pla2g2e	24.1382635	3.012734637	0.9450342	3.187963606	0.001432786	0.02992942	up
Gm15527	81.0243718	2.083634796	0.654175381	3.185131782	0.001446881	0.030178881	up
Ociad2	192.5961858	-4.342371437	1.363877698	-3.183842248	0.001453342	0.030270766	down
0610040J01Rik	393.9467354	-2.315800754	0.727756007	-3.182111492	0.001462055	0.030427464	down
Gm49643	1008.315703	-2.424197925	0.761996629	-3.181376179	0.001465772	0.030482179	down
Gad2	18.58369558	-7.570958773	2.380179911	-3.180834666	0.001468514	0.030516573	down
Gm39529	10.272266	-6.714814313	2.111530026	-3.180070484	0.001472392	0.0305745	down
Gm45669	661.5941218	2.104857095	0.662355633	3.177835275	0.00148379	0.030788373	up
Slc6a15	41.56043669	-4.677673845	1.472112188	-3.177525383	0.001485377	0.030798498	down
Prob1	347.8343796	-2.779880619	0.875052485	-3.176815868	0.001489015	0.030828338	down
Platr7	17.78804836	-4.325359353	1.362231725	-3.175200865	0.001497328	0.030977564	down
Pla2g3	39.78077217	-2.195058682	0.691679029	-3.173522096	0.001506014	0.031123212	down
Crabp1	117.9488679	-3.907179818	1.231277933	-3.173272024	0.001507312	0.031123212	down
Catsperd	15.01373318	-4.033880233	1.271235131	-3.173197573	0.001507699	0.031123212	down
Cacna2d3	150.9673103	2.76992348	0.873263878	3.171920366	0.001514345	0.03123741	up
Gm13316	70.89150952	3.40346988	1.073526742	3.170363389	0.001522484	0.031351966	up
Skint8	6.732330665	-6.109151973	1.927045666	-3.170216504	0.001523254	0.031351966	down
Gm41183	37.66352998	4.817799583	1.520147467	3.16929751	0.001528079	0.0314282	up
Gm4675	16.92676426	-7.437380494	2.347313286	-3.168465215	0.001532461	0.03149521	down
Cracdl	1115.891783	-2.782209691	0.878362239	-3.167496924	0.001537573	0.031554022	down
Myoz3	37.42667935	2.127498695	0.671826535	3.166738117	0.001541591	0.031590215	up
Gm11821	8.15148429	-6.383830252	2.016721756	-3.165449191	0.001548437	0.03170733	down
Pcolce2	1133.666964	2.795356536	0.883838094	3.16274729	0.001562879	0.03195638	up
Duoxa2	511.8243561	-12.35454216	3.906845244	-3.162280917	0.001565385	0.031984279	down
Gm16024	8.160225368	-6.384591033	2.019274442	-3.161824316	0.001567841	0.032011139	down
1700086L19Rik	8.870029128	-6.506766613	2.058106327	-3.161530835	0.001569422	0.032020093	down
D130043K22Rik	61.50271893	-3.821655942	1.208960308	-3.161109523	0.001571694	0.032025184	down
Zfp618	271.8319729	-2.761538669	0.873611352	-3.16106088	0.001571956	0.032025184	down
9830166K06Rik	6.279962237	-6.007775894	1.901588225	-3.159346389	0.001581234	0.032159696	down
Mbp	1246.313954	-2.250135457	0.712247324	-3.15920521	0.001582001	0.032159696	down
Ces2f	18.41193089	-5.738436092	1.816656366	-3.158790072	0.001584256	0.032182201	down
Gm35019	41.69920782	-2.715357568	0.859678283	-3.15857411	0.00158543	0.032182735	down
B230312C02Rik	41.7717742	4.150214494	1.314351224	3.157614508	0.001590658	0.032242156	up
Gm15594	19.56759077	-6.672246786	2.11349461	-3.156973647	0.001594158	0.032289753	down
Minpp1-ps	22.59446015	4.285120596	1.358846168	3.153499414	0.001613256	0.032605906	up
ENSMUSG00002075978	764.0284527	-11.12102195	3.530878293	-3.149647491	0.001634676	0.032967528	down
Fcrls	142.1969262	3.562864851	1.131404809	3.149062849	0.00163795	0.03299137	up
Grip1	27.83020953	-2.641532156	0.839170932	-3.147787961	0.00164511	0.033061385	down
Tagln3	98.4573075	-4.858690507	1.543673432	-3.147485994	0.00164681	0.033069501	down
Gm12426	67.88000499	2.767633339	0.879850466	3.145572398	0.001657622	0.033232115	up
B4galnt4	54.00976638	-3.983652638	1.267273236	-3.143483602	0.001669498	0.033405445	down
Trp63	1845.632618	-7.295215089	2.321054998	-3.143059986	0.001671916	0.03340614	down
Lypd3	17.98458542	-7.524982771	2.395371431	-3.141468031	0.001681032	0.033564358	down
Gm7281	15.8707997	-7.343791039	2.338591436	-3.140262521	0.001687965	0.033678806	down
Minar2	31.20542245	-4.840974128	1.543777343	-3.135798144	0.001713871	0.034147088	down
4930420N18Rik	18.71187134	-7.58217641	2.419978877	-3.133158096	0.001729363	0.034431267	down
Gm49311	193.8011471	2.338291327	0.746455613	3.132525615	0.001733093	0.034481048	up
ENSMUSG00000121239	16.51051247	4.009830755	1.280243535	3.132084361	0.0017357	0.034508423	up
Cd2	43.96064957	3.496663272	1.116945242	3.130559262	0.001744738	0.034663528	up
Shroom2	942.7982951	-2.529747595	0.808787409	-3.127827618	0.001761034	0.034913066	down
Gm28760	15.63401781	-7.322579961	2.342894677	-3.125441376	0.001775385	0.035172689	down
Csrnp3	59.56234902	-3.843749995	1.230749302	-3.123097442	0.001789585	0.035403975	down
Agt	12.68024055	-5.176651851	1.657871768	-3.122468186	0.001793415	0.035454724	down
Prdm16os	116.5223586	2.852454554	0.913751343	3.121696701	0.001798121	0.035497691	up
Gm33474	36.04493472	4.93489084	1.581989084	3.11942155	0.001812065	0.035722658	up
Diras2	190.4574133	2.213116309	0.709512535	3.119206777	0.001813387	0.035723587	up
Srcin1	251.8471269	-2.628763138	0.843269559	-3.117346181	0.001824871	0.035899384	down
Gm7932	7.999770432	-6.358196564	2.039879537	-3.116947079	0.001827344	0.03592281	down
Gm12866	30.85663333	-4.674201532	1.499959732	-3.11621801	0.001831868	0.035961311	down
Lcn2	1965.267541	-3.532251419	1.133897148	-3.115142697	0.001838559	0.036042193	down
Fam71b	31.78838658	-6.361902169	2.043555982	-3.113152869	0.001851001	0.036235416	down
Gm11627	23.33686169	4.521614428	1.452934102	3.112057472	0.001857883	0.03634476	up
Ak4	304.6238313	-3.128729111	1.005477208	-3.111685759	0.001860224	0.036365173	down
Gm15940	18.55396244	3.095660935	0.995199254	3.110594106	0.001867114	0.036449028	up
Slc16a11	956.2023645	-3.104731653	0.998292442	-3.11004223	0.001870606	0.036491787	down
Slc25a21	115.8567162	-4.157875371	1.337299828	-3.109157186	0.001876219	0.036554014	down
Fcgbp	12.39319643	-5.146264438	1.655260255	-3.109036432	0.001876986	0.036554014	down
Cd164l2	17.78694101	-4.047973168	1.302050073	-3.108922806	0.001877708	0.036554014	down
Gm43889	19.43915725	-7.637166499	2.457494203	-3.107704787	0.001885463	0.036679518	down
Tenm4	1049.865795	-3.146862111	1.013422698	-3.105182188	0.001901619	0.036942531	down
Foxi1	190.4664834	-9.965540872	3.210398463	-3.104144544	0.001908301	0.037021035	down
Hsd17b14	9.347206425	-4.715527666	1.519534588	-3.103271029	0.001913943	0.037104811	down
Gm15566	125.3812551	2.410797948	0.77732153	3.101416668	0.001925971	0.037295444	up
Grin2b	6.792092012	-6.118960205	1.973002087	-3.101345023	0.001926437	0.037295444	down
Nlrp1a	195.5696988	2.521415983	0.813227488	3.100505112	0.001931909	0.037366158	up
Foxa1	430.2595671	-12.10411016	3.906860515	-3.098167982	0.00194721	0.037568354	down
Runx2	1510.666758	-2.923015701	0.943466968	-3.098164324	0.001947234	0.037568354	down
Gm33782	11.3627318	-4.412987789	1.424826201	-3.097211286	0.001953506	0.037612278	down
Gm45182	7.9542642	-6.350162452	2.051893992	-3.094780958	0.001969583	0.037847792	down
ENSMUSG00000120899	21.12012897	2.450352403	0.791778336	3.09474545	0.001969819	0.037847792	up
Gm45352	22.2878952	-2.226397102	0.719470078	-3.094495754	0.001971478	0.03785372	down
Tmprss11e	552.9466669	-10.65389021	3.44518542	-3.092399657	0.001985453	0.038095973	down
Marveld2	152.3509431	-3.803226114	1.229961934	-3.092149447	0.001987128	0.03810202	down
Myl9	7352.768362	3.168914298	1.025001848	3.091618131	0.001990688	0.038123618	up
Amigo2	1156.239561	2.353299589	0.761213171	3.091511914	0.0019914	0.038123618	up
Fzd10	28.75213392	-6.399765243	2.070201788	-3.091372677	0.001992334	0.038123618	down
Sox15	117.5021499	-2.770923371	0.897794892	-3.086365711	0.002026194	0.03866597	down
Gm11513	32.69589088	-2.506387426	0.812203128	-3.085912059	0.002029288	0.038677644	down
Wfdc1	440.314335	3.758323461	1.217966708	3.085735788	0.002030492	0.038677644	up
Carmil3	64.77010275	-2.390877792	0.775012048	-3.084955646	0.002035825	0.038717968	down
9130015G15Rik	30.23770869	-3.802525369	1.23341355	-3.082928162	0.002049746	0.038903546	down
Flna	110328.2145	2.057836463	0.667639046	3.082259008	0.00205436	0.038932595	up
AW551984	214.0095237	-3.379468576	1.096481708	-3.0821021	0.002055443	0.038932595	down
Cdk19os	408.9960354	-2.172394814	0.705252516	-3.080307781	0.002067868	0.039141485	down
Ocln	871.6968356	-3.254071417	1.056641701	-3.079635618	0.00207254	0.039203448	down
Gvin-ps1	559.21907	2.177744845	0.707198907	3.079395095	0.002074214	0.03920866	up
Gm42635	119.9465083	2.516671151	0.817557599	3.078279932	0.002081992	0.039329173	up
Gm43287	40.28625653	3.618671195	1.175949897	3.077232461	0.002089323	0.039414529	up
Slc13a5	29.19422317	-4.339202724	1.410377168	-3.076625759	0.00209358	0.039427857	down
Jph2	2975.946482	2.791601778	0.907384541	3.076536631	0.002094206	0.039427857	up
Gm10863	316.8165629	-2.417045305	0.785639967	-3.076530479	0.002094249	0.039427857	down
Ifnk	24.65225708	-2.162934049	0.703212839	-3.075788624	0.002099466	0.039499555	down
ENSMUSG00000095092	14.88422186	-7.251142421	2.357941578	-3.075200204	0.002103613	0.039551027	down
Gm18336	13.34343952	-5.258918852	1.710385918	-3.074697235	0.002107163	0.039591228	down
4933413L06Rik	7.509266405	-6.263261876	2.039530437	-3.070933271	0.002133908	0.040066881	down
Ezr	13211.56682	-2.210256569	0.719989169	-3.069846972	0.002141685	0.040185976	down
St6galnac1	37.04429694	-2.707260972	0.882080239	-3.069177668	0.002146489	0.040242436	down
Gm47017	15.54900554	-7.31386148	2.383119851	-3.069027971	0.002147565	0.040242436	down
Fhl5	5.489257535	-5.812475954	1.895356839	-3.066692158	0.002164416	0.040423108	down
Mylk4	6271.828691	4.892297174	1.595900755	3.065539732	0.002172775	0.040527434	up
Colca2	138.6660858	-3.375285415	1.10104703	-3.065523382	0.002172894	0.040527434	down
Rgs9	130.4164281	-3.677523899	1.200061789	-3.064445457	0.002180739	0.04061091	down
Kcnn2	22.3225756	-4.809556842	1.569486917	-3.064413465	0.002180973	0.04061091	down
Mir467a-4	42.31502923	2.679837715	0.874928278	3.062922737	0.002191866	0.040711381	up
Gm37435	14.5587145	-7.219718644	2.357138027	-3.062917217	0.002191907	0.040711381	down
Gm38321	14.62307333	-7.22616104	2.359348124	-3.06277864	0.002192922	0.040711381	down
Jakmip3	130.0206411	-2.27144157	0.741842437	-3.061892198	0.002199426	0.040805111	down
Gm47135	5.642851488	-5.852211042	1.912122811	-3.060583248	0.002209063	0.040902691	down
Gm19589	5.46811794	-5.80717453	1.897697269	-3.060116397	0.00221251	0.040939465	down
Fads2b	15.38161036	-7.29942935	2.385637786	-3.059739158	0.002215298	0.040964023	down
Gm44223	15.72088668	-7.330945878	2.39650708	-3.059012818	0.002220676	0.041036403	down
ENSMUSG00000120044	6.834880852	-6.126643435	2.003368113	-3.058171583	0.00222692	0.041102482	down
Kcnj6	10.18333811	-4.851188798	1.586340041	-3.058101461	0.002227441	0.041102482	down
Gm37437	121.9776712	2.196040227	0.718143946	3.057938789	0.002228651	0.041102482	up
Cdc14a	2915.326894	-2.439165309	0.797946736	-3.056802164	0.002237119	0.041231525	down
Bglap2	7.301018242	-6.226516981	2.037416221	-3.056084916	0.002242477	0.041276013	down
Calr3	130.4030433	-2.150764988	0.70389871	-3.055503524	0.00224683	0.041326274	down
Gm16585	10.3716024	-4.747556066	1.553862105	-3.055326499	0.002248156	0.041326274	down
Gm37695	56.34458985	2.345726687	0.767922582	3.054639544	0.002253312	0.041379763	up
Lbhd2	21.65016194	3.256956715	1.066265584	3.054545475	0.002254018	0.041379763	up
Gm2895	222.7173677	-2.778428743	0.909717806	-3.054165505	0.002256875	0.041405096	down
Cadps2	2020.538883	-2.972378913	0.973830406	-3.052255193	0.002271289	0.041615064	down
Gata6os	332.7736488	3.098671858	1.015304345	3.051963556	0.002273497	0.04162831	up
Myo3b	105.9562805	-3.589017558	1.176113861	-3.051590222	0.002276326	0.041652907	down
Gm9996	14.46124795	-7.210127822	2.363013339	-3.051242963	0.002278961	0.041673913	down
Hc	43.34114226	-2.530948058	0.829786444	-3.050119795	0.002287501	0.041802814	down
C530025M09Rik	6.337866987	-6.021608461	1.97543996	-3.048236638	0.002301886	0.042010915	down
Gm7967	28.21622032	2.277053574	0.747206742	3.047421076	0.002308141	0.042070302	up
Eps8l1	402.0269624	-2.588213481	0.849420856	-3.047033118	0.002311122	0.042097268	down
Gm15929	85.98715591	-3.361214714	1.103775925	-3.045196619	0.002325282	0.042300222	down
Hunk	461.7099449	-2.048174034	0.672730796	-3.044567081	0.002330155	0.04233391	down
Igdcc3	9.45218003	-4.610355984	1.5153659	-3.042404468	0.002346963	0.042611667	down
Reep6	216.1648206	-2.682442061	0.881745823	-3.042194237	0.002348603	0.042613841	down
Mmp23	1301.199489	2.531809816	0.832315725	3.041886318	0.002351007	0.042614708	up
Gm13003	14.19507154	-7.183156377	2.361786239	-3.041408345	0.002354742	0.042614708	down
Pnma5	7.253631915	-6.21563998	2.04378246	-3.04124343	0.002356033	0.042614708	down
Gm37609	83.5361196	2.816539958	0.926169449	3.04106334	0.002357442	0.042614708	up
2010007H06Rik	262.8792017	-3.54377167	1.165322877	-3.041021284	0.002357772	0.042614708	down
Pgm5	1640.886687	2.361717699	0.776712812	3.040657579	0.002360621	0.04262259	up
Gm16572	30.20158033	2.400118675	0.789362751	3.040577571	0.002361249	0.04262259	up
Grp	7.79566586	-6.321126873	2.079671006	-3.039484061	0.002369837	0.042708419	down
9330188P03Rik	81.69928734	-3.560834323	1.171561987	-3.039390457	0.002370574	0.042708419	down
A230081H15Rik	5.355025833	-5.776513111	1.901535537	-3.037814966	0.002383002	0.042877216	down
Tmprss13	363.2262656	-11.85977951	3.906878198	-3.035615371	0.002400454	0.043163514	down
Rpl32l	16.72726326	-3.954115081	1.303246137	-3.034050875	0.002412937	0.043329198	down
Nectin4	779.9464142	-3.684995133	1.214614683	-3.033879948	0.002414305	0.043329198	down
2810433D01Rik	130.7991141	2.713830105	0.894672699	3.03332169	0.002418776	0.043353932	up
Pitx1	585.5940664	-6.826582323	2.250860373	-3.032876853	0.002422344	0.043390146	down
Gm47170	14.27032167	3.023306322	0.99707289	3.032181852	0.002427929	0.043421835	up
Sult5a1	265.8564021	-2.388678066	0.787802183	-3.032078506	0.00242876	0.043421835	down
Gm13832	36.48989035	2.538662718	0.837523707	3.031153265	0.002436216	0.043527361	up
Fetub	127.3518407	-3.812569046	1.258059664	-3.03051529	0.002441368	0.043591641	down
Klk1b8	10.8043929	-4.93993949	1.63151794	-3.027818064	0.002463263	0.043945857	down
Tnmd	46.68810303	3.005563162	0.992693215	3.027685811	0.002464342	0.043945857	up
Gm8538	7.140539808	-6.192773796	2.045619365	-3.027334362	0.002467209	0.043969019	down
Cntn6	34.73530184	3.386778793	1.119239261	3.025964966	0.00247841	0.044059998	up
4930425P05Rik	5.693871756	-5.862904815	1.937547175	-3.025941711	0.002478601	0.044059998	down
Atp1a1	27146.60518	-2.160837152	0.714352572	-3.024888882	0.002487245	0.044167685	down
Myocos	9.436554471	-4.605951127	1.523224835	-3.023815671	0.002496085	0.044286546	down
E330011O21Rik	9.026782705	-4.664901753	1.543166535	-3.022941236	0.002503308	0.044385814	down
Gm4117	1017.981582	2.173559672	0.719103772	3.022595289	0.002506172	0.044385814	up
Gm7781	8.271938516	6.599096361	2.183277536	3.022564128	0.00250643	0.044385814	up
Gm45344	29.03402595	-4.813426968	1.592816341	-3.021959811	0.002511439	0.044441277	down
9530036O11Rik	14.58640028	-7.220927635	2.389608241	-3.021803955	0.002512732	0.044441277	down
Alas2	8150.618252	2.702446458	0.895198232	3.018824613	0.002537574	0.044820151	up
Gm42837	14.11486123	-5.343867755	1.770277953	-3.018660288	0.002538951	0.044820151	down
Stpg1	27.73677445	-3.822166436	1.26640164	-3.018131307	0.002543387	0.044870208	down
Vmn1r55	11.28930839	3.005983281	0.996263788	3.01725639	0.00255074	0.044971626	up
Gm35648	10.99971792	-3.226924887	1.070297519	-3.014979321	0.002569968	0.045282154	down
Gm16136	342.7507135	-11.77607473	3.906884979	-3.014185161	0.002576705	0.04534386	down
Mst1	70.02635561	-2.12590379	0.705440264	-3.013584421	0.002581812	0.045405229	down
Rasl11b	342.5194386	2.460081537	0.816622285	3.012508455	0.002590982	0.045537933	up
Cdh20	5.925060357	-5.921317209	1.965926826	-3.011972333	0.002595563	0.045561305	down
Gm36283	33.62223637	2.62885761	0.873056925	3.011095309	0.002603071	0.045635787	up
Gm15666	770.2669503	2.257531094	0.749784495	3.010906614	0.002604689	0.045635787	up
Tmem79	355.6756624	-2.051579931	0.682045898	-3.007979284	0.002629911	0.046020153	down
Pcyt1b	527.3186407	-2.522362156	0.838629322	-3.007719967	0.002632156	0.046030703	down
1700016C15Rik	92.82871249	-4.396646456	1.462393435	-3.006473053	0.002642975	0.046191092	down
Dsg3	2111.628531	-11.37536745	3.786945983	-3.003836733	0.002665983	0.046506232	down
4930448D08Rik	8.266783679	4.1192676	1.371636041	3.003178304	0.002671758	0.046566573	up
4930570N18Rik	33.37104347	-4.116519911	1.370773425	-3.003063698	0.002672765	0.046566573	down
Fbxl13	174.675303	2.705930656	0.901173436	3.002674676	0.002676183	0.046589745	up
Necab1	110.2760534	-4.996667628	1.664150104	-3.002534216	0.002677419	0.046589745	down
Kank1	8375.430874	2.126819	0.708665642	3.001160031	0.002689532	0.046684609	up
Aox4	14.89593031	-4.304288155	1.435211423	-2.99906208	0.002708121	0.046920125	down
Tmeff1	263.3195064	-2.516566741	0.83974956	-2.996806264	0.00272824	0.047152135	down
Cd300ld4	186.9834111	2.887719807	0.963667587	2.996593271	0.002730147	0.047156015	up
Ndrg1	6694.325462	-2.379060361	0.794162181	-2.995685791	0.002738284	0.047186253	down
Mtus2	3238.651083	2.427173779	0.810300467	2.995399702	0.002740854	0.047186253	up
Ccl21a	388.2686454	-4.678600578	1.561936489	-2.995384647	0.00274099	0.047186253	down
2310002F09Rik	177.4572123	-3.045271744	1.016672646	-2.995331641	0.002741466	0.047186253	down
Ly6g6e	58.35123993	-2.203018166	0.7354984	-2.995272549	0.002741997	0.047186253	down
Lzts1	77.13363057	-3.038058522	1.014556528	-2.994469445	0.002749226	0.047252636	down
Gm12734	5.755433945	-5.882701669	1.965013039	-2.993721442	0.002755974	0.047339601	down
Acan	681.8455968	4.021070836	1.343971775	2.991931014	0.002772189	0.047526546	up
1190005I06Rik	172.0825662	3.082283776	1.030269275	2.991726386	0.002774048	0.047526546	up
Col9a2	44.05326089	-3.937449899	1.316199138	-2.991530525	0.002775828	0.047526546	down
Pappa2	170.1642709	-2.628715605	0.878758133	-2.991398322	0.00277703	0.047526546	down
Slain1	65.34243425	-4.568536121	1.528241387	-2.989407406	0.002795192	0.047662776	down
Vmn1r43	10.45801738	-4.75299036	1.591744771	-2.986025428	0.002826291	0.048134524	down
Hba-a2	3954.6308	2.472550985	0.828166808	2.985571217	0.002830492	0.048176799	up
Gm16090	316.6772575	-11.66193099	3.906894883	-2.984961545	0.00283614	0.048243632	down
Tbc1d21	98.27679545	3.228817383	1.081929998	2.984312654	0.002842162	0.04828747	up
Car10	7.060555417	-6.175154795	2.070580778	-2.982329819	0.002860636	0.04851135	down
1700003E16Rik	30.64055436	-2.497435916	0.837459858	-2.982155969	0.002862261	0.04851135	down
Jph3	236.8053614	-2.466472703	0.82725634	-2.981509581	0.002868311	0.048555166	down
Gm44436	10.18500147	-5.717949322	1.918438242	-2.980523009	0.002877566	0.048657774	down
Ptgis	2279.472133	2.519374031	0.845325944	2.980358108	0.002879116	0.048657774	up
1700024B18Rik	7.766057673	5.514027546	1.850153091	2.980308804	0.002879579	0.048657774	up
Gm26912	12.77594749	-3.530999055	1.185040456	-2.979644311	0.002885833	0.048704723	down
Gm14137	200.9231338	-2.42070694	0.812534941	-2.979203499	0.002889988	0.048745503	down
9430068D22Rik	34.39596327	2.63877074	0.887684514	2.972644784	0.002952459	0.049620078	up
Myh11	165078.2343	2.892313737	0.973129219	2.972178495	0.002956947	0.049665729	up
Cttnbp2	977.0365393	-2.751686957	0.926408084	-2.9702752	0.002975331	0.049944579	down
Gm12867	161.4926292	-3.159613301	1.064448995	-2.968308784	0.002994433	0.050205116	down
Gm13311	84.98588893	2.466220826	0.830950596	2.967951209	0.002997919	0.050233513	up
Cav3	151.2129942	2.853226454	0.96143498	2.967674895	0.003000615	0.050248653	up
BC024139	19.19626133	-3.684623304	1.242294998	-2.965980954	0.003017192	0.050479333	down
Igf2os	5.901124118	-5.918638387	1.996056396	-2.965165914	0.003025197	0.050490613	down
Cyp2g1	13.17538598	-7.075798817	2.386362987	-2.965097454	0.003025871	0.050490613	down
Gm29152	20.83898122	2.578942701	0.870139592	2.963826407	0.003038396	0.050669462	up
Sh3bgr	734.9802611	3.077142488	1.038855818	2.962049628	0.003055985	0.050902219	up
Xkr6	87.66278882	-2.521157831	0.851405298	-2.961172356	0.003064704	0.051016528	down
Kcnk10	63.44612472	-3.760515709	1.270592668	-2.959654816	0.003079839	0.051208262	down
Gm4755	8.41802368	-4.561509996	1.542053635	-2.958074799	0.00309567	0.05144097	down
Pla2g4c	66.67468412	2.362001823	0.798553615	2.957850017	0.003097928	0.051447998	up
Fndc3c1	15.27305956	-4.871235338	1.64739998	-2.956923271	0.003107254	0.051572327	down
Lin7b	9.931213328	-4.106896075	1.389186084	-2.956332577	0.003113212	0.051640634	down
Itm2a	306.1777033	-2.118322317	0.716636569	-2.955922719	0.003117352	0.051663454	down
Gm7897	12.93357621	-7.048841512	2.385979045	-2.954276369	0.003134032	0.051848302	down
Muc1	541.5521595	-2.710604865	0.917664902	-2.95380684	0.003138804	0.051880951	down
Cd300ld2	63.65922549	3.840357453	1.300610696	2.952734023	0.003149732	0.052030904	up
Bnip5	36.90303718	-2.089583707	0.707758275	-2.952397421	0.003153168	0.052056986	down
Cxcl1	671.8848881	-3.03280071	1.027301051	-2.952202479	0.00315516	0.052059205	down
Unc5d	27.4842285	5.466121867	1.85177841	2.951822874	0.003159041	0.052061959	up
Mir2139	13.03978383	-7.06032275	2.392269676	-2.951307213	0.00316432	0.052118323	down
ENSMUSG00000120881	46.79430506	2.80117265	0.94927154	2.950865512	0.003168849	0.052162263	up
Gm47900	6.759166297	-6.112102544	2.071601654	-2.950423665	0.003173384	0.052189765	down
Gm37752	13.1666449	-7.075017183	2.398034428	-2.950340121	0.003174243	0.052189765	down
Gm28932	200.6006651	3.056507273	1.036059859	2.950126141	0.003176442	0.052195312	up
Gm45791	18.89849257	2.418963248	0.820045949	2.949789887	0.003179901	0.052221538	up
Efcab1	19.8142025	-5.262792537	1.784481036	-2.949200598	0.003185971	0.05229059	down
Bco1	16.10316809	-3.767359554	1.277999054	-2.947857857	0.003199842	0.052456818	down
Alox12	4717.993369	-3.097073216	1.050721182	-2.94756903	0.003202832	0.05247516	down
Gm11536	8.929382568	4.759962297	1.615162227	2.947049044	0.003208223	0.05253278	up
Gvin1	4194.608659	2.204907227	0.748518025	2.945696901	0.00322228	0.052701383	up
Gp6	202.0148379	3.101417672	1.05323939	2.944646489	0.003233238	0.052849781	up
Syt16	7.899076842	-6.339976269	2.154140258	-2.943158527	0.00324882	0.053073528	down
ENSMUSG00000119953	12.87610185	-7.042669764	2.393161814	-2.942830578	0.003252263	0.053098837	down
Epha5	509.3330556	-7.349468459	2.497792293	-2.942385754	0.003256939	0.053144227	down
Fhl1	8383.297619	2.754009077	0.93603923	2.942194076	0.003258956	0.0531462	up
Nkx2-3	263.1512831	-3.116471244	1.059629664	-2.941094752	0.003270545	0.053282374	down
Gm43186	146.8393783	2.400324841	0.816147919	2.941041429	0.003271108	0.053282374	up
ENSMUSG00000120079	45.67460195	3.223241735	1.096211185	2.940347424	0.003278444	0.053355522	up
Gm13567	12.87795845	-7.042321264	2.395138305	-2.940256623	0.003279405	0.053355522	down
Rgcc	251.8165284	-2.503983965	0.851876737	-2.939373568	0.003288764	0.053476755	down
Lrguk	34.92964459	-3.480490683	1.18423212	-2.939027429	0.003292439	0.05350238	down
Unc79	55.15465725	-3.418836289	1.163318291	-2.938865757	0.003294157	0.05350238	down
Casq1	214.7777924	2.17683921	0.740807412	2.938468453	0.003298382	0.053539982	up
Hoxb2	173.3039059	2.310819837	0.786986753	2.936288098	0.003321657	0.053855409	up
Prg4	5751.52122	-2.043380401	0.696093796	-2.935495781	0.003330151	0.053907382	down
Gm43399	6.184352286	-5.982391765	2.037954503	-2.935488381	0.003330231	0.053907382	down
Alb	22.4372447	3.69293482	1.258054908	2.935432148	0.003330834	0.053907382	up
Gm50044	20.44895179	3.167428601	1.07980607	2.933330983	0.003353462	0.054120019	up
Smagp	202.1492122	-2.203082102	0.751211566	-2.932705248	0.003360227	0.054167483	down
4933417O13Rik	75.71629083	-4.000062183	1.364236379	-2.932088782	0.003366905	0.054243932	down
Tmprss11b	273.6075704	-11.45104014	3.906915375	-2.930967027	0.003379086	0.054406576	down
Fbxo2	168.6064927	-2.479872396	0.846141217	-2.930802029	0.003380882	0.054406576	down
Gm11211	40.05001571	2.606201536	0.88938469	2.930342254	0.003385889	0.054455888	up
Scin	101.8445627	-2.712359264	0.925829141	-2.929654234	0.003393394	0.05449647	down
Lrrc3	86.24637978	-3.815381268	1.302428503	-2.929436248	0.003395775	0.05449647	down
Smyd1	5.481535756	-5.808672483	1.982867107	-2.929431056	0.003395831	0.05449647	down
Gm43185	259.0864561	2.472199061	0.843962981	2.929274289	0.003397545	0.05449647	up
Padi3	25.37816755	-6.219524126	2.123477205	-2.928933785	0.003401269	0.05449647	down
Gm47198	17.73530442	-3.171507329	1.082845121	-2.928865143	0.00340202	0.05449647	down
Gm42479	84.83230858	2.779946541	0.94941741	2.928055156	0.003410895	0.05460744	up
Serpina3g	642.0726203	3.576194434	1.221493497	2.927722861	0.003414543	0.05463463	up
Gm32391	36.73570222	-3.99603204	1.365447354	-2.926536882	0.003427589	0.054812089	down
Gm11963	14.41519525	-3.72170649	1.272068678	-2.925711916	0.00343669	0.054926304	down
Gm14372	5.739298737	-5.878682539	2.009915804	-2.924840198	0.003446331	0.055049009	down
Lama3	4588.973335	-2.95709097	1.011583038	-2.923231072	0.003464193	0.055266408	down
Runx2os3	12.83774033	-5.203630094	1.780155414	-2.923132471	0.003465291	0.055266408	down
Ly6g6d	55.23225174	-2.050270187	0.701447024	-2.922915226	0.003467709	0.055266408	down
Tst	131.7277354	-2.369132307	0.81055385	-2.922856153	0.003468367	0.055266408	down
Gm10385	42.58405792	-3.5312277	1.208195961	-2.922727616	0.003469799	0.055266408	down
Gm45174	44.6905744	-5.036473012	1.723760108	-2.921794622	0.003480209	0.055400745	down
Gm49890	178.8609667	-2.883925114	0.987307725	-2.92099924	0.003489107	0.055505305	down
Chst8	24.32208858	-5.146592878	1.76210122	-2.920713532	0.003492308	0.055505305	down
Col6a6	5391.999381	2.420000425	0.828868309	2.919644047	0.003504314	0.055658036	up
Sybu	90.78208075	-2.068099721	0.708836212	-2.917598854	0.003527378	0.055992635	down
Myt1	37.56603477	-3.675529026	1.260190222	-2.916646203	0.003538169	0.056038432	down
Lancl3	380.828711	2.310463916	0.792214224	2.916463559	0.003540241	0.056038432	up
Shank2	290.5071311	-2.881734974	0.988092753	-2.916462008	0.003540258	0.056038432	down
Tlx1	262.7586964	-11.39266635	3.906921597	-2.916021238	0.003545264	0.056085991	down
Gm19619	5.810111653	-5.897027603	2.022532364	-2.915665385	0.003549309	0.056118325	down
Acta2	44217.73244	2.864188085	0.982555545	2.915039359	0.003556437	0.056199321	up
Gm2447	7.496878878	4.616106533	1.583918169	2.91435923	0.003564195	0.056258492	up
Gm48652	54.31651516	3.833819296	1.315949831	2.913347611	0.003575763	0.056375069	up
Pcdhb10	16.29014197	-3.342538927	1.147382582	-2.913186046	0.003577614	0.056375069	down
Prx	1216.937662	-2.305007876	0.791826319	-2.911001847	0.003602719	0.056708284	down
Tspan12	828.533066	-2.481098388	0.852873807	-2.909103746	0.003624666	0.056865872	down
Ltb4r2	72.78075322	-3.383263218	1.163002747	-2.909075861	0.003624989	0.056865872	down
Gm44240	7.142419902	-6.194594198	2.129710929	-2.908654932	0.003629873	0.056910638	down
Grip1os1	5.7149321	-5.872758404	2.020991917	-2.905879215	0.003662228	0.057353762	down
Rptn	254.1998951	-11.34490509	3.906926879	-2.903792532	0.003686724	0.057683061	down
Gm43486	6.483229511	-6.053904102	2.084957289	-2.903610609	0.003688866	0.057683061	down
Ceacam19	13.71736536	-5.301425269	1.826531744	-2.902454493	0.003702509	0.057855322	down
Phldb3	726.6523941	-2.88444996	0.993870786	-2.902238399	0.003705065	0.057862996	down
Adamdec1	46.95723016	-5.111332594	1.761715819	-2.90133774	0.003715732	0.057932279	down
AI197445	31.27899932	-3.414096293	1.176746164	-2.90130225	0.003716152	0.057932279	down
Cap2	581.4294435	2.136916614	0.736571615	2.901166122	0.003717767	0.057932279	up
Gm12213	15.47056232	-4.361159987	1.50434861	-2.899035474	0.003743125	0.058262651	down
Gal	47.47471224	-3.066104819	1.057895873	-2.898304925	0.003751856	0.058333769	down
ENSMUSG00000118588	583.3015981	3.513717216	1.212475356	2.897970006	0.003755865	0.058363728	up
Atp6v0a4	46.8812048	2.956648001	1.020605999	2.896953384	0.003768057	0.058488346	up
Gm36952	6.340153982	-6.020674957	2.078664282	-2.896415264	0.003774526	0.058556324	down
Bmp6	866.9031718	2.099253368	0.725708012	2.892696972	0.003819496	0.059188465	up
Gm47737	15.83225862	2.343798487	0.810308355	2.892477256	0.003822169	0.059197155	up
1810058N15Rik	5.241424077	-5.746949525	1.987227898	-2.891942857	0.003828676	0.059265195	down
Bmx	622.4965012	2.319826685	0.802347495	2.891299217	0.003836527	0.059353945	up
Tiparp	1383.63933	-2.008666464	0.694849877	-2.890791996	0.003842724	0.059357497	down
Twist2	113.7667258	2.030181116	0.702342059	2.890587414	0.003845226	0.059357497	up
Avil	417.952759	-2.641136585	0.913915309	-2.889913935	0.003853473	0.05945207	down
Phlda2	12.10008266	-6.952886483	2.40648748	-2.889226119	0.003861913	0.059549503	down
Rasal1	80.69804222	-2.863802743	0.99135553	-2.888774669	0.003867461	0.059602273	down
Meox1	91.74350284	-2.151523791	0.7450347	-2.887816891	0.003879256	0.059688837	down
Mir7225	14.49705595	2.483497449	0.860100888	2.887448999	0.003883796	0.059722679	up
Lrrc23	16.02376218	-3.083850264	1.068290729	-2.886714431	0.003892874	0.059829458	down
2610528J11Rik	12.58370221	-7.009885484	2.430427509	-2.884219117	0.003923856	0.060272582	down
Ighj4	9.031597484	5.740626547	1.990501797	2.884009728	0.003926466	0.060279643	up
Serpinb11	240.371407	-11.26420635	3.906936209	-2.883130348	0.003937445	0.0604151	down
Brinp2	4.960562155	-5.665217737	1.965232374	-2.882721561	0.003942558	0.060458681	down
B430319G15Rik	834.4994912	2.017568058	0.699924899	2.882549344	0.003944713	0.060458681	up
Six2	88.32892177	-2.731836415	0.948231756	-2.880979675	0.003964412	0.060629767	down
ENSMUSG00000120015	10.94265554	4.091621893	1.421789199	2.877797845	0.004004617	0.061171167	up
Gm47740	58.54462562	3.175158093	1.103487026	2.877385977	0.004009848	0.061191109	up
Actg2	1698.807077	2.711243237	0.942412415	2.876917998	0.004015799	0.061215282	up
Mfap4	2765.740281	2.957930164	1.028716386	2.87536021	0.004035668	0.06141796	up
ENSMUSG00000120354	19.02852818	3.634047831	1.264360866	2.874217265	0.004050302	0.06160723	up
Adgrg6	819.4525212	-3.079449703	1.071562637	-2.873793465	0.004055741	0.061656499	down
Lrrc26	234.097349	-11.22604241	3.906940807	-2.873358714	0.004061327	0.06168875	down
Sema3d	1542.002922	2.243496032	0.78104304	2.872435854	0.004073208	0.061788003	up
4930590L20Rik	101.8956198	2.797291512	0.974045656	2.871827923	0.004081051	0.061841008	up
Bcl11b	331.0672585	-3.613005932	1.258185329	-2.871600748	0.004083986	0.061851093	down
Gm16299	18.16422644	3.570139159	1.243486327	2.871072308	0.004090819	0.061879294	up
Gm49731	5.712849364	6.065767176	2.112812202	2.870944787	0.00409247	0.061879294	up
Gm24787	19.15492643	3.289544357	1.146093557	2.870223235	0.004101821	0.06198725	up
Hpse2	12.05320599	-6.946729725	2.420859175	-2.869530701	0.004110814	0.061991388	down
Cc2d2b	55.71752357	3.132189862	1.091537529	2.869521	0.00411094	0.061991388	up
Gm48743	14.84440494	2.526585721	0.880655779	2.868982164	0.00411795	0.062030689	up
Gm33424	19.86413037	-3.258550863	1.135787046	-2.86898048	0.004117972	0.062030689	down
Stmn3	189.8686501	-3.183081873	1.109668611	-2.868497714	0.004124262	0.062092068	down
Cxcl14	1650.316109	-4.058188517	1.415523585	-2.86691692	0.004144918	0.062369559	down
Hba-a1	20170.37469	2.436701392	0.850055888	2.866519046	0.004150132	0.06241451	up
Plppr4	34.08206835	-4.630200433	1.616034756	-2.865161418	0.004167967	0.062615555	down
Mkx	30.61810734	-4.075170921	1.422690515	-2.864411393	0.00417785	0.06273041	down
Nrg3	34.77975764	-4.842310723	1.691442368	-2.862829272	0.004198767	0.062977018	down
Spem3	5.698876143	-5.864434515	2.049505204	-2.861390399	0.004217873	0.063195958	down
Cav1	2649.957526	2.082944437	0.728081835	2.860865821	0.004224858	0.063257706	up
Gm17214	18.64925674	-4.141569611	1.447793214	-2.860608526	0.004228288	0.063257706	down
C030004G16Rik	137.4249719	2.373548263	0.829977924	2.859772766	0.004239447	0.063383684	up
Lao1	6.029841784	-5.950822811	2.081472845	-2.858948088	0.004250483	0.063469448	down
Pgap1	995.1537777	-2.405948481	0.841583023	-2.858836758	0.004251975	0.063469448	down
Cd83	34.73191075	2.869680994	1.003932862	2.858439148	0.004257308	0.063515222	up
Sgcd	2018.972151	2.601870294	0.910450112	2.857784583	0.004266099	0.063612528	up
Dclk3	66.81645262	-3.593276468	1.258369171	-2.855502622	0.004296877	0.064037399	down
Cldn6	6.455352388	-5.0372363	1.765112094	-2.853777002	0.004320285	0.064286456	down
Foxc2	410.5301958	2.337523229	0.819137613	2.853639233	0.004322158	0.064286456	up
Csrp2	9052.159373	2.146770028	0.752303707	2.853594909	0.004322761	0.064286456	up
Gm16054	79.50079969	-4.332581236	1.518748626	-2.852730967	0.00433453	0.064427297	down
Rerg	92.0759577	-2.828698208	0.992923777	-2.848857358	0.004387655	0.065010977	down
Gm49492	67.29866282	-2.106967115	0.739666345	-2.848537222	0.004392072	0.065010977	down
Zim3	13.30224705	-7.090175689	2.489215629	-2.848357372	0.004394555	0.065010977	down
Syt9	62.70234241	-3.878932164	1.361898012	-2.848181091	0.00439699	0.065010977	down
9330117O12Rik	6.177898203	-5.981063431	2.100450629	-2.847514409	0.00440621	0.065044383	down
Mrgprf	301.6882185	2.080166222	0.730613474	2.847150097	0.004411256	0.065084298	up
Ttc22	58.0546702	-4.986629289	1.751651029	-2.846816635	0.004415879	0.065084298	down
Cnn1	4095.572392	2.866311431	1.006951358	2.846524221	0.004419937	0.065109871	up
Tmtc2	1242.384671	2.023829445	0.711228172	2.845541733	0.004433595	0.065258144	up
Shc3	31.41874457	-3.534676409	1.242213812	-2.845465389	0.004434658	0.065258144	down
Ctxn1	44.61224352	-3.271162191	1.150345061	-2.84363562	0.004460202	0.065545247	down
ENSMUSG00000094874	12.11045442	-5.117705245	1.801004528	-2.841583775	0.004489006	0.065884971	down
9330158H04Rik	35.34904547	-4.68629337	1.649477983	-2.841076642	0.004496151	0.065955305	down
Gm36099	12.24843933	6.188774109	2.178590259	2.840724218	0.004501122	0.065993697	up
Aqp9	39.70536701	-3.024408797	1.065714459	-2.837916639	0.004540904	0.066542165	down
Dnaja1-ps	6.138336405	-5.973239405	2.106417369	-2.835734026	0.00457205	0.066928611	down
1700030A11Rik	7.004190853	-5.165612708	1.823388891	-2.832973665	0.004611719	0.067403705	down
Obscn	169.5796246	-2.499382735	0.882346865	-2.832653274	0.004616343	0.067436133	down
Gm43066	11.42153002	-6.869334467	2.425349393	-2.832307166	0.004621343	0.067474016	down
Gm2682	61.80092882	2.663906132	0.940723465	2.831763246	0.004629211	0.067553709	up
Gdap1	98.80515552	-4.06714225	1.436473077	-2.831339002	0.004635356	0.067608191	down
Adam28	208.5000862	-11.05898674	3.906962428	-2.830584358	0.004646306	0.067645863	down
Pbld2	14.442352	-3.233236809	1.142310806	-2.830435281	0.004648471	0.067645863	down
Tmcc3os	183.9571522	2.258067426	0.797850069	2.830190174	0.004652034	0.067645863	up
Carns1	499.8409036	2.196941098	0.776439634	2.829506636	0.004661983	0.067714704	up
Faah	99.9180135	-2.76610655	0.97809561	-2.828053333	0.0046832	0.067919538	down
Hcrtr1	12.77677871	-7.032046989	2.486541906	-2.828042822	0.004683354	0.067919538	down
4930555F03Rik	13.39097252	-7.099781096	2.511841382	-2.826524456	0.004705615	0.068207087	down
Tmprss11d	205.0731315	-11.03508327	3.906965731	-2.824463799	0.00473598	0.068611742	down
Gm43534	5.643688786	-5.850934625	2.071839627	-2.824028727	0.004742413	0.068634009	down
Gm37006	525.1760106	2.092593005	0.741177237	2.823336849	0.004752661	0.068675949	up
Gm15494	19.47437212	-3.320069094	1.176288197	-2.82249631	0.004765137	0.068820756	down
Gm20513	8.22127734	4.630914513	1.641150239	2.821749284	0.00477625	0.068875485	up
Drd3	5.645084982	5.04979176	1.789598198	2.821746113	0.004776297	0.068875485	up
Nlgn1	24.99495939	-4.352181738	1.543042151	-2.820520318	0.004794584	0.069103632	down
Gm47093	596.1502463	-2.745598164	0.973589628	-2.820077459	0.004801206	0.069163517	down
Rims1	48.12638171	-3.450392009	1.22390515	-2.819166182	0.004814858	0.069288975	down
Bnipl	92.89732837	-2.075328312	0.736312072	-2.81854446	0.004824193	0.069352103	down
Gm6089	5.761378379	-5.885056574	2.088413839	-2.817955169	0.004833056	0.069443901	down
Grin1	282.6122933	-3.734458144	1.32698906	-2.814234312	0.004889358	0.070073293	down
F630040K05Rik	10.56067031	-4.757352623	1.691673275	-2.812217166	0.004920127	0.070459136	down
Aoc1	13.23389087	-6.102481612	2.170719306	-2.811271635	0.004934611	0.070613548	down
Gm9508	5.246938113	-5.746564709	2.044598394	-2.810608052	0.004944798	0.070712689	down
Gm48822	51.73235046	-2.288490111	0.81426676	-2.810491874	0.004946584	0.070712689	down
Dmd	22689.24606	2.57416225	0.916034234	2.810115772	0.004952368	0.070757893	up
B430212C06Rik	49.99785743	-2.252015107	0.801440799	-2.809958154	0.004954794	0.070757893	down
Prune2	3316.194456	-2.250330019	0.801342006	-2.808201743	0.004981901	0.071064518	down
Large2	120.9089858	-2.608326467	0.928839915	-2.808155017	0.004982624	0.071064518	down
Gm14774	7.514780442	-6.263791878	2.230646957	-2.808060621	0.004984084	0.071064518	down
Syne1	51981.46345	2.002101476	0.713432151	2.806295559	0.00501147	0.071385439	up
Gm35137	11.28221468	-6.852290208	2.444047206	-2.803665245	0.005052533	0.071871976	down
Ly6d	193.3820229	-10.95039065	3.906977887	-2.80277774	0.005066457	0.071949338	down
Tmem63c	69.36105833	-4.335545832	1.547084843	-2.802396942	0.005072442	0.07196142	down
Mir467c	18.38244806	2.857452517	1.020474949	2.800120197	0.005108358	0.072361093	up
Atp8a2	143.593998	-3.664898725	1.309478115	-2.798747595	0.005130122	0.072596019	down
9630001P10Rik	13.27362231	5.332762633	1.905890584	2.798042384	0.005141337	0.072718006	up
Rem2	7.644721883	-4.418992269	1.580221035	-2.79643934	0.005166911	0.073042871	down
Llgl2	318.5779623	-2.148006343	0.768528873	-2.794958548	0.005190637	0.073341294	down
Pde3a	9190.054612	2.018285296	0.72287916	2.792009242	0.005238186	0.073966404	up
Nek5	11.86112734	-4.056370218	1.45327631	-2.791189941	0.005251464	0.074088729	down
Cda	133.6054342	-2.320806199	0.831549921	-2.790940316	0.005255516	0.074108595	down
Rab19	55.36949363	-2.331776591	0.835734678	-2.790091943	0.005269308	0.074202098	down
Gm45705	78.74284578	2.260913079	0.810350333	2.790043993	0.005270088	0.074202098	up
Gm45706	78.74284578	2.260913079	0.810350333	2.790043993	0.005270088	0.074202098	up
2610011E03Rik	112.9171924	2.291937231	0.821682478	2.789322265	0.005281848	0.074330342	up
Ttc6	179.5415158	-9.080917996	3.256951333	-2.788165087	0.005300752	0.074558953	down
Cspg4	6532.937713	2.516878777	0.903034015	2.787136181	0.005317613	0.07473122	up
Kcnt2	1059.841732	2.212802405	0.793987578	2.786948393	0.005320695	0.07473122	up
Atoh8	425.3436662	2.223105251	0.797689663	2.786929996	0.005320997	0.07473122	up
C230071H17Rik	84.72007189	2.460500623	0.883151154	2.786046999	0.005335514	0.074887184	up
Thsd4	5121.785517	2.807383989	1.008582355	2.783495046	0.005377668	0.075369149	up
Tent5c	3309.847241	2.213194896	0.795151438	2.783362753	0.005379862	0.075369149	up
Gm43119	150.8329208	2.702547119	0.971105031	2.782960682	0.005386533	0.075382901	up
Extl1	8.117289859	-4.51150153	1.621151518	-2.782899364	0.005387551	0.075382901	down
Mir6917	9.454602495	-4.745695217	1.705356242	-2.782817513	0.005388911	0.075382901	down
Gm43281	197.2714612	2.266782582	0.81525494	2.780458568	0.005428219	0.0757815	up
Rtn1	211.455394	-2.895913835	1.04210757	-2.778901065	0.005454313	0.076070034	down
ENSMUSG00000120143	16.13909629	2.944581376	1.059882892	2.778213894	0.005465862	0.076183707	up
Gbx2	9.023588935	4.772300537	1.718046779	2.777747728	0.00547371	0.076226778	up
ENSMUSG00000120523	6.056767906	-4.951945164	1.784046056	-2.775682359	0.0055086	0.076636514	down
9330159N22Rik	8.486446853	-4.579410326	1.650074115	-2.775275538	0.005515496	0.076694391	down
Rbfox1	102.4243855	-3.874960216	1.397056963	-2.773659427	0.005542967	0.077000001	down
Duox1	253.9504384	-2.757186574	0.994346585	-2.772862718	0.005556556	0.077150532	down
Mlph	1650.622835	-2.987117371	1.077456332	-2.772379059	0.005564819	0.07722702	down
Dyrk3	85.44960026	-3.327630892	1.200441615	-2.772005611	0.005571208	0.077277419	down
Ldlrad2	49.53214254	2.174300406	0.7850117	2.769768152	0.005609621	0.07777176	up
Gm49654	35.95309851	-2.858084525	1.033407441	-2.765689902	0.005680252	0.078595512	down
Gm45330	10.75674634	-6.783431847	2.453492506	-2.764806426	0.005695658	0.078769803	down
Ttbk1	108.8568874	-2.353774653	0.851944605	-2.762825939	0.005730332	0.07913221	down
Clgn	64.8037474	-3.517649858	1.273582985	-2.762010721	0.005744659	0.079245028	down
Gm49130	4.646082868	-5.573065852	2.017853201	-2.761878738	0.005746982	0.079245028	down
Gm16131	4.646082868	-5.573065852	2.017853201	-2.761878738	0.005746982	0.079245028	down
Mir205hg	122.312046	-3.01394096	1.09153226	-2.76120191	0.005758906	0.079310763	down
Ttc34	41.7568328	3.338892256	1.209371162	2.760849904	0.005765117	0.079310763	up
B3gnt5	210.209713	2.152204615	0.779553946	2.760815497	0.005765724	0.079310763	up
Gm20621	18.12827841	-3.646235159	1.320747226	-2.760736563	0.005767117	0.079310763	down
Gm50320	5.11636385	-5.713392092	2.069585513	-2.760645577	0.005768724	0.079310763	down
Gm5276	9.239559599	4.814885141	1.744371354	2.760240891	0.005775876	0.079331268	up
Gm14824	5.274962189	-5.757150237	2.086384258	-2.759391141	0.005790918	0.079498921	down
Gm45441	35.36165876	2.470222337	0.895741148	2.757741276	0.005820224	0.079823067	up
Egfem1	4.691589101	-5.58643648	2.026024195	-2.75733947	0.005827382	0.079881475	down
Tnk1	352.0851916	-2.011176454	0.72943178	-2.757182385	0.005830182	0.079881475	down
Gm12540	13.35686917	-4.238827357	1.537601068	-2.756779665	0.005837367	0.079895322	down
Adh6a	5.003271743	-5.680838202	2.060712924	-2.756734399	0.005838175	0.079895322	down
Vwa7	130.0956417	-2.39092855	0.867564912	-2.755907389	0.005852957	0.080037041	down
Ccdc60	54.12968179	2.961443448	1.07513678	2.754480642	0.005878537	0.080347645	up
Trank1	17.20506892	-3.782409885	1.374105994	-2.752633277	0.005911808	0.080645113	down
Vtn	31.38127237	-3.407435759	1.2380073	-2.752355142	0.005916832	0.080674388	down
Gm35048	27.63702705	2.329057269	0.8464463	2.751571208	0.005931012	0.080792919	up
Slc9a4	199.1348602	-2.427194527	0.882140654	-2.751482448	0.00593262	0.080792919	down
Syt8	191.522321	-3.00197968	1.091087474	-2.75136481	0.005934751	0.080792919	down
Ms4a1	17.72799711	4.128353649	1.500870551	2.750639385	0.005947908	0.080901363	up
Gm37701	26.67358739	3.661034276	1.331334928	2.749897265	0.005961395	0.081045486	up
Gm15942	32.42696262	2.860044852	1.040695354	2.748205651	0.005992241	0.081385899	up
Atp7b	37.99265817	-3.521985135	1.281649471	-2.748009666	0.005995824	0.081395128	down
Gm16063	5.701593536	-5.866563873	2.135349947	-2.747354775	0.006007811	0.081518374	down
Entpd3	500.7432008	-3.408173701	1.240640594	-2.747108	0.006012333	0.08154027	down
Nags	5.744382376	-5.87573561	2.139025111	-2.746922222	0.00601574	0.081547019	down
Gm48239	11.53965001	-6.885197443	2.507256727	-2.746107875	0.006030693	0.081670733	down
ENSMUSG00000095672	21.21763119	-2.725542141	0.993674605	-2.742892015	0.006090071	0.082355503	down
Smim22	10.48182885	-6.746071294	2.460541033	-2.741702416	0.006112169	0.082519574	down
ENSMUSG00000121087	39.73531497	2.172214505	0.792302418	2.741648208	0.006113178	0.082519574	up
Krt1	10.45931881	-6.742233037	2.459228301	-2.741605175	0.006113978	0.082519574	down
Klk1b10-ps	10.41058554	-6.735581957	2.457376096	-2.740965035	0.006125903	0.082631474	down
Ms4a7	230.7684911	2.70434039	0.986728902	2.740712656	0.00613061	0.082631474	up
Gm9347	12.54669272	-6.022826402	2.197788919	-2.74040257	0.006136397	0.082631474	down
Gm34510	10.35311119	-6.727966397	2.455225925	-2.740263667	0.006138991	0.082631474	down
Gm42992	288.2709634	2.403624064	0.877216328	2.740058509	0.006142825	0.082631474	up
Gm2619	66.47761455	-2.800939747	1.022410838	-2.739544264	0.006152443	0.082720112	down
Gm48365	43.97832328	2.427972858	0.886882517	2.737648798	0.006188012	0.083078802	up
Krt15	1266.626478	-10.33258033	3.775237356	-2.736935285	0.006201449	0.08314992	down
Gm13228	14.50331851	3.928799143	1.43668043	2.734636779	0.006244914	0.083562618	up
Gm16233	156.9893638	-8.834069144	3.231899291	-2.733398646	0.006268441	0.083822279	down
Gm28050	30.41429759	-5.485149004	2.006785565	-2.733301006	0.0062703	0.083822279	down
Gsto1	1813.798226	-2.468886199	0.903975265	-2.731143532	0.006311498	0.084275762	down
A630095N17Rik	4.711461	-5.59002892	2.046840526	-2.731052493	0.006313242	0.084275762	down
ENSMUSG00000121076	10.21685272	-4.862961374	1.781057746	-2.730378273	0.006326169	0.084371059	down
Gm37180	56.84476234	-2.454673541	0.899027206	-2.730366251	0.0063264	0.084371059	down
Col2a1	52.57261696	-3.402571848	1.246379579	-2.729964374	0.006334117	0.08438817	down
Zcchc12	90.82194846	-3.978133569	1.45736653	-2.729672658	0.006339724	0.08438817	down
Lmo7	4886.927711	-2.268688692	0.831655501	-2.727918818	0.006373529	0.084684842	down
Zfp941	63.30958582	-3.436434371	1.259741041	-2.727889511	0.006374095	0.084684842	down
Fyb2	175.0052279	-2.424317041	0.888819645	-2.727569145	0.006380288	0.084726966	down
Gm19692	153.3400057	3.093482497	1.134666844	2.7263355	0.006404187	0.085004054	up
Gm10400	591.8257384	2.10188239	0.771346344	2.724952813	0.006431068	0.085214744	up
Dapl1	10.49745441	-6.748427584	2.476583789	-2.724893708	0.006432219	0.085214744	down
Gfra2	402.9895733	-2.070890489	0.760310886	-2.723741732	0.006454696	0.085431772	down
Gm5941	10.231278	-6.711111653	2.465076752	-2.722475739	0.006479479	0.085662405	down
Gm14285	80.64766288	3.761659623	1.381811418	2.722267001	0.006483574	0.085662405	up
BC051142	8.976707929	-3.510437306	1.289545794	-2.722227721	0.006484344	0.085662405	down
Gm6264	59.29009823	-2.313930072	0.850124896	-2.721870731	0.006491353	0.0857146	down
2610016A17Rik	10.38436231	-6.732760272	2.475368757	-2.719901934	0.006530128	0.086145448	down
Gm8810	17.05519983	-4.283436765	1.575113702	-2.719446069	0.006539136	0.086223703	down
Krt42	11.01418167	-6.817968225	2.508026389	-2.718459524	0.006558668	0.086440592	down
Gm2244	4.680595157	5.782311885	2.127299486	2.718146609	0.006564874	0.086464203	up
Cntn2	113.259676	-3.476119922	1.278898256	-2.718058223	0.006566628	0.086464203	down
Blk	29.87835491	3.347454309	1.231907059	2.717294526	0.006581801	0.086564924	up
Lingo2	12.49312014	-6.999729769	2.575998286	-2.717288209	0.006581927	0.086564924	down
1700108F19Rik	10.10256034	-6.692549895	2.4630254	-2.717207015	0.006583541	0.086564924	down
Kdf1	123.7333925	-3.073796151	1.131300722	-2.717046044	0.006586744	0.086566434	down
Grin1os	154.0738697	-3.530457621	1.300532828	-2.714623994	0.006635106	0.086957418	down
Trpc7	11.60400885	-6.893270906	2.539785418	-2.714115475	0.0066453	0.087016151	down
Car6	84.36370123	-3.761942904	1.386078512	-2.714090776	0.006645795	0.087016151	down
Gm38286	10.56181325	-6.757357238	2.489896764	-2.713910607	0.006649411	0.087022843	down
Syndig1	10.44872114	-6.741792055	2.487133873	-2.710667137	0.0067148	0.087641444	down
Gm11869	5.515702556	5.018065937	1.851253158	2.710631939	0.006715512	0.087641444	up
Gm15828	10.56552644	-6.756376036	2.493782763	-2.709288129	0.006742776	0.087875512	down
Gm42442	35.54215896	2.830501865	1.045828103	2.7064695	0.006800283	0.088542652	up
ENSMUSG00002074921	12.92900412	3.63445054	1.343013594	2.706190434	0.006806	0.088575957	up
Amhr2	4.319714714	-5.465939103	2.02281095	-2.702150244	0.006889262	0.089369131	down
Gm4013	4.319714714	-5.465939103	2.02281095	-2.702150244	0.006889262	0.089369131	down
Creb3l3	68.31330209	2.365635932	0.875676365	2.701495697	0.006902837	0.089503811	up
Gm42640	436.0039518	2.588959358	0.958843342	2.700085868	0.006932158	0.089718001	up
Gm42680	9.998209309	-6.677205557	2.474135856	-2.698803116	0.006958933	0.089812877	down
Gm49924	12.60621225	-7.012714755	2.598599258	-2.698651873	0.006962096	0.089812877	down
Pitx2	8.982464916	-4.672359119	1.731376302	-2.698638716	0.006962372	0.089812877	down
9230112J17Rik	127.2100195	2.567445411	0.951394989	2.69861145	0.006962942	0.089812877	up
Cys1	147.5193993	2.088827518	0.774147099	2.698230765	0.00697091	0.089812877	up
1110002E22Rik	47.41583162	-2.597613785	0.96281583	-2.69793423	0.006977122	0.089812877	down
Hook2	1912.452259	-2.109853457	0.78202766	-2.697926897	0.006977276	0.089812877	down
Orm1	98.16334511	-3.02689411	1.121990142	-2.697790288	0.00698014	0.089812877	down
Wnt5a	719.9514933	2.28908003	0.848655113	2.697303055	0.006990362	0.089890284	up
Gpr179	60.21208483	-2.286572447	0.847811432	-2.697029505	0.006996107	0.089922912	down
Gm29151	198.1081344	-2.103474624	0.779984175	-2.696817051	0.007000572	0.089937437	down
Gm38069	10.51307997	-6.750755147	2.503957336	-2.696034413	0.007017042	0.090055829	down
2810408A11Rik	101.1064479	-2.040412654	0.756850025	-2.695927312	0.007019298	0.090055829	down
Prox1os	9.892001683	-6.662291079	2.471383902	-2.695773438	0.007022541	0.090056222	down
4931440P22Rik	271.1447489	-2.387780416	0.885973386	-2.695092713	0.007036905	0.090199155	down
Ppp1r14a	6314.921069	2.516358073	0.933758902	2.694869167	0.007041627	0.090218438	up
Gm8798	4.374902072	-5.483356447	2.035067461	-2.694434731	0.007050813	0.090232785	down
Itga8	17975.40354	3.391024292	1.258602643	2.694277111	0.007054149	0.090232785	up
Gm15327	31.86013152	-2.48449943	0.92242464	-2.693444346	0.007071795	0.090398373	down
Stk-ps2	9.852009487	-6.656238336	2.472100513	-2.692543568	0.007090927	0.090601621	down
Gm16138	10.28689576	-6.719314602	2.496445295	-2.691552911	0.007112022	0.09082975	down
Fhod3	368.6668723	-2.157142505	0.801569645	-2.69114795	0.007120661	0.090898673	down
Gm43019	99.24029772	2.46832914	0.917503126	2.690267825	0.00713947	0.09106282	up
Gm12033	64.09982709	-2.251441777	0.83689183	-2.690242269	0.007140016	0.09106282	down
Gm11581	13.443658	2.39689221	0.891963947	2.687207503	0.007205218	0.091769135	up
Mfsd4b2	4.934927822	-5.6562786	2.105703185	-2.686170891	0.007227611	0.091864223	down
Rpl21-ps6	4.934927822	-5.6562786	2.105703185	-2.686170891	0.007227611	0.091864223	down
Gm48709	38.79920801	2.23807546	0.833198025	2.686126697	0.007228567	0.091864223	up
Gm47552	4.991892525	-5.672292481	2.111717738	-2.686103535	0.007229068	0.091864223	down
Mir7040	14.91450305	3.604187234	1.342216671	2.68524994	0.007247559	0.09197411	up
Tdrd9	7.119253544	-4.311971525	1.606551022	-2.683992893	0.007274865	0.092195433	down
Galnt3	425.2524743	-2.860996963	1.066117938	-2.683565168	0.007284178	0.092271737	down
Gng8	67.23510316	2.229487781	0.831118617	2.682514548	0.007307097	0.092468424	up
Ly6g6g	24.07816297	-4.709223959	1.755795713	-2.682102437	0.007316105	0.092468424	down
Vmn1r181	4.264527357	-5.448343793	2.0313737	-2.682098224	0.007316197	0.092468424	down
Gm37161	4.264527357	-5.448343793	2.0313737	-2.682098224	0.007316197	0.092468424	down
Gm11938	4.920060309	-5.653982552	2.108266807	-2.681815477	0.007322384	0.092504904	down
Cacna1s	17.6244191	-5.683260071	2.119687576	-2.681178177	0.007336344	0.092639521	down
1700093K21Rik	4.607540369	-5.559288689	2.074514942	-2.67980171	0.007366578	0.092829461	down
4930563F08Rik	39.30398297	2.569205607	0.95874243	2.679766251	0.007367359	0.092829461	up
Gm47765	38.72685422	2.005153194	0.748264169	2.679739693	0.007367943	0.092829461	up
D030068K23Rik	17.17178036	4.133031166	1.542484648	2.679463404	0.007374026	0.092864367	up
Mirlet7c-2	25.06908234	2.345551572	0.875530882	2.679004954	0.00738413	0.092918059	up
Cyp7b1	59.72284404	-3.006005861	1.122075566	-2.678969183	0.007384919	0.092918059	down
Gm17552	548.8232852	2.331184047	0.870342067	2.678468772	0.007395963	0.093015265	up
Gm46432	7.252794901	-3.67348395	1.371890867	-2.677679426	0.007413413	0.093192923	down
Slc9a2	55.50264673	-2.517427883	0.940369136	-2.677063493	0.007427056	0.093263521	down
Gm43096	13.1851521	2.603164135	0.972427385	2.676975345	0.00742901	0.093263521	up
Nrxn2	121.5779021	-2.544047996	0.951390073	-2.674032523	0.007494518	0.093959674	down
Mir323	13.26100056	2.745699369	1.027233695	2.672906256	0.007519726	0.094213229	up
Tmem26	141.6550192	2.144418845	0.802303128	2.672828723	0.007521464	0.094213229	up
Fgfbp1	135.6821471	-10.43919741	3.907068542	-2.671874654	0.007542882	0.094397145	down
Serpinb5	135.0229332	-10.43216861	3.907070025	-2.670074644	0.007583439	0.094820043	down
ENSMUSG00000120946	5.143017482	-5.718775122	2.142513083	-2.669190293	0.007603436	0.094985725	down
Klk1b28-ps	9.723291821	-6.63693064	2.486497115	-2.669188956	0.007603466	0.094985725	down
Gm8815	5.699736939	-5.869624178	2.199439823	-2.668690508	0.007614758	0.095084416	down
Gm43109	284.384784	2.414746998	0.904994902	2.668243757	0.007624892	0.095109115	up
Pgk2	9.796391732	-6.647594705	2.492357947	-2.667191008	0.007648819	0.095255147	down
Gm13269	89.80897994	2.098136592	0.787322596	2.664900771	0.007701104	0.095778641	up
Ifi27l2b	67.17985077	2.574018173	0.966009763	2.664588155	0.007708266	0.095825198	up
Sfrp2	3624.570177	2.668014951	1.002330848	2.661810673	0.007772158	0.096576643	up
Adh1	753.6014276	-3.112731233	1.169788429	-2.660935223	0.007792395	0.096785202	down
Gm1141	28.37656284	2.290888447	0.861082467	2.660475081	0.00780305	0.096874625	up
Gm38150	9.302576342	3.510902381	1.319970827	2.659833316	0.007817933	0.096888104	up
2310057J18Rik	16.51640652	-4.519347839	1.6993263	-2.659493847	0.007825816	0.096942598	down
Vtcn1	420.1579986	-3.344737211	1.258232699	-2.658281901	0.007854017	0.097149055	down
Gm42939	26.99305802	-2.152179941	0.80961417	-2.6582785	0.007854096	0.097149055	down
Erc2	158.5383453	-3.681441646	1.385132307	-2.657826712	0.007864632	0.097165813	down
Dnah10	150.4706245	-2.468430084	0.928958442	-2.657201844	0.007879225	0.097239932	down
Tsix	38.41960367	-3.373755999	1.269713166	-2.657100903	0.007881585	0.097239932	down
Gm38118	89.52993735	-2.645579413	0.996154681	-2.65579178	0.007912245	0.097539125	down
Gm14862	72.68351986	2.542897691	0.957877005	2.654722555	0.007937366	0.097662736	up
Hsbp1l1	9.786644182	-3.330716589	1.254639987	-2.654718982	0.00793745	0.097662736	down
Kmo	83.98473557	2.136896173	0.804960632	2.654659232	0.007938856	0.097662736	up
4933416M07Rik	242.4854446	-2.054958767	0.774105477	-2.654623728	0.007939692	0.097662736	down
Wnt7b	129.3095388	-10.36978301	3.907083518	-2.654098116	0.00795207	0.097759722	down
Gp9	94.33811236	2.413946432	0.909552722	2.653992863	0.007954551	0.097759722	up
Kctd1	615.4181046	-2.139907366	0.80682198	-2.652267067	0.007995327	0.09816838	down
Nsg2	362.6357123	-2.679942796	1.010482695	-2.652141208	0.007998308	0.09816838	down
Colq	127.7485494	-3.814938288	1.4386912	-2.651672776	0.008009412	0.098261643	down
Col4a4	1819.623902	2.149267485	0.810756653	2.6509403	0.008026803	0.098407723	up
Slc4a10	90.99659875	2.691141791	1.015189766	2.650875611	0.00802834	0.098407723	up
Gm44708	4.477803404	-5.520028362	2.082756188	-2.650347839	0.008040894	0.098518521	down
Dnajc22	5.562278195	-5.83442643	2.203810676	-2.647426339	0.008110703	0.099330419	down
Gm21698	5.762725327	-5.882632244	2.222490927	-2.646864459	0.008124191	0.099452158	down
ENSMUSG00000120685	47.04323429	2.156777834	0.815091783	2.646055179	0.008143653	0.099646892	up
Srsf3-ps	14.68542639	2.523279223	0.954255894	2.644237505	0.008187518	0.100103662	up
ENSMUSG00000119957	5.181311584	-5.726017938	2.165771576	-2.643869742	0.008196419	0.100161386	down
ENSMUSG00000120104	22.63316888	-2.365088036	0.894742608	-2.643316652	0.008209822	0.100281451	down
Tafa5	282.1022322	-2.285907506	0.865004691	-2.642653304	0.008225922	0.100346938	down
Gm20515	9.382158903	-6.586113085	2.493622765	-2.641182611	0.008261718	0.100613188	down
Calml3	48.70675913	-3.515446081	1.331020108	-2.64116677	0.008262104	0.100613188	down
5031410I06Rik	4.432297172	-5.505977601	2.085431564	-2.640210159	0.008285463	0.100853836	down
Pacsin1	129.6250615	-2.717164525	1.029375724	-2.639623669	0.008299814	0.100960522	down
Bglap3	208.2399307	-4.206147037	1.593564733	-2.639457908	0.008303873	0.100960522	down
Nalf1	67.16012651	-4.558788395	1.7274339	-2.639052292	0.008313816	0.101021404	down
Tsga8	25.48753114	3.344709382	1.267457537	2.638912376	0.008317248	0.101021404	up
Gm38065	100.5181282	-3.5875481	1.360195747	-2.637523391	0.008351387	0.101304379	down
Col26a1	42.67969753	-3.851993339	1.46076812	-2.63696427	0.008365164	0.101427616	down
Gm15576	455.2095449	3.176968306	1.20502327	2.636437309	0.008378168	0.101483398	up
C1qtnf2	157.9171588	2.407289738	0.913093954	2.636409679	0.00837885	0.101483398	up
Gata6	983.3705416	2.54153496	0.964271457	2.635704853	0.008396273	0.101590223	up
Gm48837	96.20018733	-2.687389577	1.019753939	-2.635331401	0.008405517	0.10165309	down
Gm33167	10.50433889	-6.749720583	2.56234654	-2.634195054	0.008433702	0.101949969	down
1700021F02Rik	4.215794083	-5.432554321	2.063260509	-2.632994863	0.008463563	0.102222772	down
Gm32051	17.0017054	-5.589453033	2.12359626	-2.632069542	0.008486649	0.102413358	down
Galnt18	396.226802	-2.17863071	0.827851605	-2.63166816	0.008496681	0.102446215	down
E130310I04Rik	2807.54665	2.030518945	0.77175099	2.631054539	0.008512037	0.102587252	up
ENSMUSG00000120534	149.9103687	-2.003552864	0.762470566	-2.627711748	0.008596132	0.103237557	down
A830092H15Rik	9.688327509	-6.632922199	2.524243928	-2.627686701	0.008596765	0.103237557	down
Gjb1	10.67271047	-6.770299121	2.576759486	-2.627447054	0.008602823	0.103237557	down
Prdm6	673.2880632	2.756669643	1.049282084	2.627195952	0.008609174	0.103257842	up
Sh2d1b1	39.05664146	2.251806768	0.858068442	2.624274077	0.008683388	0.104021449	up
Gm11210	50.23404772	2.109146516	0.803812931	2.623927078	0.008692239	0.104043358	up
Gna14	88.03912117	-2.245025143	0.855895678	-2.623012594	0.008715605	0.104234026	down
2210010C04Rik	4.53427985	5.732987644	2.186026671	2.622560703	0.008727172	0.104327851	up
Pdzd7	252.9436061	2.038660281	0.777814285	2.621011624	0.008766927	0.104758428	up
Msc	4.655254344	-5.577461009	2.128598666	-2.620250166	0.008786528	0.104946507	down
Gm36694	4.604822977	-5.556448756	2.120791742	-2.619987925	0.008793288	0.104946507	down
Gm47493	178.4632635	2.231945051	0.851901988	2.619955209	0.008794132	0.104946507	up
Cilp	1500.791438	-2.346184219	0.895551989	-2.619819116	0.008797642	0.104946507	down
Itgb8	1674.284526	-2.093435654	0.799218886	-2.619352083	0.008809697	0.105045612	down
Pnma2	35.43036446	-2.542565676	0.970848772	-2.618910123	0.008821119	0.105106912	down
Gm29200	271.0518941	-3.106861432	1.186419923	-2.61868616	0.008826911	0.105116741	down
G630016G05Rik	333.0583338	-2.587498724	0.988255742	-2.618248105	0.008838252	0.105146945	down
Golga7b	58.35293606	-4.443862423	1.69732418	-2.618157731	0.008840593	0.105146945	down
Slc6a2	98.34656603	-2.998150756	1.14513937	-2.618153594	0.0088407	0.105146945	down
Proser2	232.8887854	-2.060940803	0.7873712	-2.617495794	0.008857758	0.105302938	down
Gm40038	4.535655702	5.730711526	2.190181569	2.616546321	0.008882431	0.105502166	up
Gm44750	4.441978297	-5.508880827	2.105500245	-2.616423741	0.008885621	0.105502166	down
Sox21	116.3449424	-10.21739508	3.907119037	-2.615071356	0.008920882	0.105831178	down
Edaradd	197.2304231	-3.567960389	1.364667699	-2.614526885	0.008935113	0.105955168	down
Sgsm1	206.917971	-2.315126687	0.88571945	-2.61383747	0.008953162	0.106124304	down
Tmprss11a	13.38060105	-6.115528334	2.339906115	-2.613578509	0.00895995	0.106159876	down
Gpr37l1	22.28436468	-3.057902418	1.170298615	-2.612924923	0.008977102	0.106318167	down
4930518J20Rik	4.883725553	-5.645360104	2.160859232	-2.612553387	0.008986866	0.106343943	down
Gm6109	4.984238447	-4.651325752	1.782875212	-2.608890246	0.009083637	0.107241443	down
Gm35161	5.503433398	-5.817095258	2.229785457	-2.608813884	0.009085664	0.107241443	down
Abca12	9.865778449	-6.659240742	2.553034449	-2.608363058	0.009097641	0.10729776	down
ENSMUSG00002075844	9.752686342	-6.642582095	2.546664352	-2.608346126	0.009098091	0.10729776	down
ENSMUSG00000120408	67.81603238	2.121804564	0.813753637	2.607428671	0.009122507	0.107441836	up
Tmprss3	5.080538743	-5.703175534	2.18741326	-2.607269343	0.009126754	0.107441836	down
Gal3st1	13.89306041	-3.686452106	1.413965098	-2.607173338	0.009129313	0.107441836	down
Bnc1	113.6000226	-10.18293617	3.907127602	-2.606246124	0.009154066	0.107613685	down
4930408O17Rik	24.78319859	-3.62317326	1.39021119	-2.606203494	0.009155205	0.107613685	down
A330015K06Rik	881.987484	2.571822608	0.986905959	2.605944958	0.009162118	0.107613685	up
Rimklb	22.31473178	-3.428491786	1.315838928	-2.605555828	0.009172532	0.107677387	down
Ldb3	1411.76041	2.579838337	0.990674476	2.60412315	0.009210965	0.10794132	up
Gm42780	282.155018	2.109198814	0.810129162	2.603533994	0.009226812	0.108020702	up
Kif19a	165.9669785	-3.050743273	1.171802521	-2.603461948	0.009228751	0.108020702	down
Susd5	3528.853985	2.564951996	0.986210529	2.600815871	0.009300236	0.108721229	up
Tlx1os	8.954157112	-6.518417923	2.50676656	-2.600329057	0.009313441	0.108805291	down
Rpl26	4731.393499	-2.124224061	0.816926102	-2.600264646	0.009315189	0.108805291	down
Slc29a4	9.490530635	-3.322568213	1.278308399	-2.599191412	0.009344365	0.10910062	down
H2-T-ps	457.4631357	-2.186487214	0.84176341	-2.597508026	0.009390293	0.10950003	down
Trpm6	451.3741689	-2.642778458	1.018069421	-2.595872543	0.009435106	0.109920278	down
Itga4	2283.561821	2.081334907	0.801832313	2.595723412	0.009439202	0.109920278	up
Gm42995	54.66279028	2.335934365	0.899952031	2.595620973	0.009442016	0.109920278	up
ENSMUSG00000120309	39.64858589	2.784284349	1.072973711	2.594923175	0.009461206	0.110052282	up
Rbm47	1873.197088	-2.266566054	0.873598824	-2.594515918	0.009472423	0.110098966	down
Chrna4	40.74792385	2.653163299	1.022613691	2.594492253	0.009473075	0.110098966	up
Hoxd3os1	42.01264652	-2.062102768	0.795027843	-2.593749121	0.009493573	0.110245792	down
Nmrk2	429.7047979	3.050296924	1.176336982	2.593046867	0.009512981	0.110336266	up
Grip2	718.716411	2.651789164	1.022656505	2.593039941	0.009513172	0.110336266	up
Gm43231	68.67864179	2.492899265	0.962512147	2.589992525	0.009597802	0.111225784	up
Gm43141	8.865431642	-6.503914601	2.51265266	-2.588465451	0.009640462	0.111589077	down
A930009A15Rik	4.072390905	-5.379800772	2.078392664	-2.588442918	0.009641092	0.111589077	down
Prdm8	11.70544409	-4.016242827	1.551754897	-2.588194074	0.009648061	0.111623641	down
Mettl7a3	17.63627462	-3.899898953	1.507721918	-2.586616873	0.009692329	0.11197602	down
Tox3	16.68444011	-5.564262949	2.151574532	-2.586135347	0.009705881	0.111981152	down
4930422I22Rik	8.89668276	-6.509593505	2.517148509	-2.58609831	0.009706924	0.111981152	down
Nek10	75.9006875	-2.534827185	0.980563245	-2.585072609	0.009735849	0.112222476	down
Gm10046	24.98241343	-3.579211367	1.384819846	-2.584604328	0.00974908	0.112328801	down
Gm16071	8.872316123	-6.505692165	2.520824742	-2.580779241	0.00985776	0.113232793	down
Muc13	298.4912606	-3.262805782	1.264502835	-2.580307209	0.009871246	0.113261138	down
Gm30400	4.160606726	-5.414422918	2.098502655	-2.58013632	0.009876132	0.113261138	down
Begain	226.8628944	-2.123424672	0.823015539	-2.580054168	0.009878482	0.113261138	down
1810046K07Rik	16.2390187	-4.546473376	1.76319196	-2.578547021	0.00992168	0.113709911	down
Gm20026	4.202885916	-5.42829358	2.105691944	-2.577914397	0.009939862	0.113726322	down
Gm43364	36.28564277	2.472344354	0.959093976	2.577791558	0.009943396	0.113726322	up
Gm37862	8.783590653	-6.491070832	2.51909846	-2.576743599	0.00997359	0.114025144	down
Kcnj3	104.8270296	-10.06698692	3.907157972	-2.576549757	0.009979184	0.114042589	down
Rnf144b	613.1357279	-2.123996038	0.824476406	-2.576175647	0.009989988	0.114073053	down
Kncn	6.288013745	5.209621299	2.022665106	2.575622274	0.010005989	0.114209236	up
Lgi1	117.3939376	-2.588786592	1.005451841	-2.574749468	0.010031272	0.114385598	down
Gm12214	18.73609081	-3.774426462	1.466999796	-2.572888198	0.010085378	0.114834852	down
Runx2os2	132.7589237	-2.498277248	0.971273148	-2.572167524	0.010106398	0.11498078	down
2310015D24Rik	52.94932046	4.461633765	1.735094914	2.571406168	0.010128646	0.115187152	up
Gm44094	7.763651285	4.553627318	1.77172775	2.570161989	0.010165097	0.115507972	up
Alox12e	102.9658822	-10.04116809	3.907165073	-2.569937001	0.010171701	0.115534838	down
Dusp4	1174.237951	-2.349919921	0.914436647	-2.569800684	0.010175704	0.115534838	down
H2-Aa	570.7387122	2.751565937	1.071016854	2.569115442	0.010195849	0.115669859	up
Snx31	29.78900979	-3.299734946	1.285052775	-2.567781658	0.01023516	0.116022444	down
Gm43879	10.04322939	-6.685034463	2.603929075	-2.567287461	0.01024976	0.116140473	down
Slc18a3	102.1617832	-10.02986333	3.907168223	-2.56704159	0.010257031	0.116175898	down
Ppp1r1b	899.8840771	-5.624374739	2.191422744	-2.566540278	0.010271869	0.116296978	down
Stat4	85.67135329	2.521790269	0.982879259	2.56571725	0.010296272	0.116479175	up
Ssc4d	18.83787038	-2.145705523	0.836775723	-2.564254034	0.010339784	0.11689603	down
E130006D01Rik	32.44804918	3.516979112	1.371570931	2.564197763	0.01034146	0.11689603	up
Gm10308	32.47198122	-3.88821155	1.516730691	-2.56354775	0.010360845	0.117020775	down
Gm48321	40.8140353	2.157893832	0.841848542	2.563280359	0.010368828	0.117063779	up
Ppp2r2cos	8.710490742	-6.479184843	2.529962544	-2.56098054	0.01043772	0.117597384	down
Ptprn	528.8079304	-2.044424689	0.798301886	-2.560966877	0.010438131	0.117597384	down
Adgrb1	36.41021988	-3.301978489	1.289400838	-2.560862683	0.010441262	0.117597384	down
Gm49940	88.51569992	2.000199807	0.781176393	2.560496996	0.010452257	0.117673941	up
Ankrd63	10.37468355	-3.186994126	1.244773624	-2.560300174	0.010458179	0.117693347	down
Zfp92	41.07588994	-3.80175235	1.485006559	-2.560091284	0.010464467	0.117716858	down
Lipm	14.14037239	-4.335604869	1.694071664	-2.559280673	0.010488902	0.117849854	down
1700126H18Rik	9.020372542	-6.528235745	2.552034337	-2.558051689	0.010526045	0.118124824	down
Gm5778	8.891452452	-4.661573401	1.822461542	-2.557844594	0.010532315	0.118124824	down
Kcna4	85.40526978	-2.899751949	1.133696686	-2.557784622	0.010534131	0.118124824	down
Stap2	366.5719119	-2.02358198	0.791192567	-2.557635226	0.010538657	0.118124824	down
1700120E14Rik	8.614880791	-6.462442161	2.527103993	-2.557252167	0.010550271	0.118155536	down
Gm37291	5.22851591	-5.743011366	2.246523282	-2.556399665	0.010576157	0.11820038	down
Ctf2	11.58110367	-3.817661551	1.493553616	-2.556092738	0.01058549	0.118224322	down
Nat8l	85.65639467	-3.367780508	1.317924303	-2.555367179	0.010607584	0.118376748	down
Sprr2a2	98.7653068	-9.981087683	3.907182098	-2.554548887	0.01063255	0.11846672	down
Clca4b	8.761080613	-6.486378382	2.53968106	-2.554012976	0.010648929	0.118525163	down
Gm18911	5.470822809	6.001126588	2.350601326	2.553017614	0.01067941	0.118752831	up
Mir29b-1	15.44148781	-3.218388518	1.260795535	-2.552664907	0.010690229	0.118813315	down
Perp	2520.43223	-2.249057131	0.881097247	-2.552564021	0.010693326	0.118813315	down
Gm25047	5.220884621	-4.729833309	1.853106981	-2.552380062	0.010698974	0.118828976	down
Dbpht2	8.863575045	-6.504588207	2.548859949	-2.551959832	0.010711887	0.118925276	down
Akr1c14	97.01365901	2.543409519	0.996722673	2.551772511	0.010717647	0.118942124	up
Col4a3	554.3092111	2.14390102	0.840450413	2.550895312	0.010744659	0.119194713	up
Map3k21	39.38113979	-3.419471913	1.340662616	-2.550583475	0.010754277	0.119254208	down
P2ry10	33.94945357	3.67067882	1.439594847	2.549799916	0.010778476	0.119444091	up
Ccdc69	110.5995845	2.139637072	0.839154597	2.549753143	0.010779922	0.119444091	up
Tmie	99.94643676	-2.591626619	1.017293338	-2.547570619	0.01084759	0.120051511	down
Trp73	20.49489215	-5.273858421	2.07128008	-2.546183141	0.010890803	0.120339729	down
Meiob	8.23882907	-4.385982498	1.7228045	-2.545838776	0.010901553	0.120363616	down
Mir143	282.0300116	2.673085818	1.050235839	2.545224339	0.010920755	0.120480728	up
Dlx4	4.673166898	-5.582516051	2.194423591	-2.54395554	0.010960503	0.120824142	down
Fam184b	207.8518098	2.377962313	0.935092999	2.543022262	0.010989823	0.121099725	up
Il23a	69.36722089	-3.151314295	1.239335191	-2.542745753	0.010998523	0.121143498	down
Gm42613	24.17303636	-5.145872992	2.023845565	-2.542621374	0.011002438	0.121143498	down
Gadd45a	1550.084253	-2.020827788	0.795042328	-2.541786414	0.011028754	0.121333573	down
[truncated: 967 more rows]
