# Supplementary material for: In situ protein corona–camouflaged supramolecular assemblies remodel thrombotic microenvironment for improved arterial homeostasis
Source: Sci Adv. 2025 May 2;11(18):eadu6676. doi: 10.1126/sciadv.adu6676 (PMC12047436; doi:10.1126/sciadv.adu6676)
Supplement: Supplementary file 2 — Datasets S1 to S6 [file sciadv.adu6676_datasets_s1_to_s6.zip › adu6676_dataset_s4.csv]

SUPPLEMENTARY DATASET 4: GO enrichment analysis based on GSEA
	ID	Description	setSize	enrichmentScore	NES	pvalue	p.adjust	qvalue	rank	leading_edge	core_enrichment
GO:0008544	GO:0008544	epidermis development	370	-0.59849756	-1.829060421	5.27E-17	3.34E-13	3.05E-13	4675	tags=30%, list=16%, signal=26%	Prss8/Hes1/Anxa1/Fzd3/Cers3/Tmc1/Met/Tmem79/Fgf10/Ppl/Mir96/Alx4/Hes5/Alox8/Irf6/Sprr3/Cnfn/Stfa3/Sox9/Mcoln3/Pou2f3/Sprr2e/Hey1/Dkk1/Il1a/Ptgs2/Msx2/Pou3f2/Tnf/Krt90/Gal/Klk14/Kdf1/Scel/Gsdma3/Sprr1b/Alox12/Tgm1/Madcam1/Pla2g10/Slitrk6/Cldn1/Pou3f1/Gm5414/Krt74/Celsr1/Grhl3/Dlx3/Edaradd/Mreg/Myo3b/Bcl11b/Grhl1/Cdh3/Cstdc6/Clrn1/Kcnq1/Sfn/Krt76/Wnt10a/Sprr2h/Jag2/Krt36/Lgr5/Alox12b/Flg/Gm5478/Fox…
GO:0045104	GO:0045104	intermediate filament cytoskeleton organization	87	-0.787300509	-2.24319207	1.48E-16	4.58E-13	4.18E-13	2565	tags=47%, list=9%, signal=43%	Krt9/Tchh/Gm5414/Krt74/Krt31/Krt34/Atp8a2/Fam83h/Eppk1/Krt76/Krt36/Flg/Gm5478/Nefh/Ina/Krt75/Krt87/Gfap/Evpl/Krt1/Krt42/Krt18/Nefm/Shh/Prph/Krt12/Krt7/Pkp1/Krt23/Krt20/Krt6b/Krt16/Krt19/Krt15/Nefl/Krt17/Krt13/Krt4/Krt5/Krt6a/Krt14
GO:0045103	GO:0045103	intermediate filament-based process	88	-0.781598727	-2.228708804	2.17E-16	4.58E-13	4.18E-13	2565	tags=47%, list=9%, signal=43%	Krt9/Tchh/Gm5414/Krt74/Krt31/Krt34/Atp8a2/Fam83h/Eppk1/Krt76/Krt36/Flg/Gm5478/Nefh/Ina/Krt75/Krt87/Gfap/Evpl/Krt1/Krt42/Krt18/Nefm/Shh/Prph/Krt12/Krt7/Pkp1/Krt23/Krt20/Krt6b/Krt16/Krt19/Krt15/Nefl/Krt17/Krt13/Krt4/Krt5/Krt6a/Krt14
GO:0043588	GO:0043588	skin development	320	-0.603685728	-1.836327624	1.76E-15	2.79E-12	2.54E-12	4890	tags=32%, list=16%, signal=27%	Prss8/Itga6/Anxa1/Fzd3/Cers3/Met/Tmem79/Fgf10/Ppl/Alx4/Alox8/Irf6/Sprr3/Cnfn/Stfa3/Sox9/Slitrk5/Pou2f3/Sprr2e/Dkk1/Il1a/Ptgs2/Msx2/Itgb4/Tnf/Krt90/Gal/Kdf1/Scel/Gsdma3/Sprr1b/Alox12/Tgm1/Madcam1/Krt9/Pla2g10/Cldn1/Pou3f1/Gm5414/Krt74/Celsr1/Grhl3/Dlx3/Edaradd/Mreg/Bcl11b/Atp8a2/Grhl1/Cdh3/Cstdc6/Ltb/Sfn/Krt76/Wnt10a/Sprr2h/Wnt7a/Krt36/Lgr5/Alox12b/Flg/Dact2/Gm5478/Foxq1/Krt75/Itgb6/Krt87/Tfap2a/T…
GO:0045109	GO:0045109	intermediate filament organization	67	-0.79416284	-2.197625471	2.09E-13	2.66E-10	2.42E-10	2565	tags=57%, list=9%, signal=52%	Krt39/Krt90/Krt9/Tchh/Gm5414/Krt74/Krt31/Krt34/Eppk1/Krt76/Krt36/Flg/Gm5478/Nefh/Ina/Krt75/Krt87/Gfap/Krt1/Krt42/Nefm/Shh/Krt12/Krt7/Pkp1/Krt23/Krt20/Krt6b/Krt16/Krt19/Krt15/Nefl/Krt17/Krt13/Krt4/Krt5/Krt6a/Krt14
GO:0030216	GO:0030216	keratinocyte differentiation	146	-0.661297927	-1.954509541	5.66E-12	5.98E-09	5.46E-09	4773	tags=38%, list=16%, signal=32%	Anxa1/Cers3/Tmem79/Ppl/Alox8/Irf6/Sprr3/Cnfn/Stfa3/Pou2f3/Sprr2e/Il1a/Ptgs2/Msx2/Krt90/Kdf1/Scel/Sprr1b/Tgm1/Madcam1/Pou3f1/Gm5414/Krt74/Bcl11b/Grhl1/Cdh3/Cstdc6/Sfn/Krt76/Sprr2h/Krt36/Gm5478/Krt75/Krt87/Tfap2a/St14/Abca12/Evpl/Krt1/Trp63/Exph5/Grhl2/Sprr1a/Krt7/Hrnr/Ovol2/Ivl/Krt6b/Krt16/Tfap2c/Krt17/Krt4/Krt5/Krt6a/Krt14
GO:0009913	GO:0009913	epidermal cell differentiation	229	-0.60047712	-1.813526462	3.21E-11	2.91E-08	2.65E-08	4638	tags=31%, list=16%, signal=27%	Cers3/Tmc1/Tmem79/Ppl/Mir96/Hes5/Alox8/Irf6/Sprr3/Cnfn/Stfa3/Mcoln3/Pou2f3/Sprr2e/Hey1/Il1a/Ptgs2/Msx2/Krt90/Kdf1/Scel/Gsdma3/Sprr1b/Tgm1/Madcam1/Slitrk6/Pou3f1/Gm5414/Krt74/Dlx3/Myo3b/Bcl11b/Grhl1/Cdh3/Cstdc6/Clrn1/Kcnq1/Sfn/Krt76/Sprr2h/Jag2/Krt36/Gm5478/Krt75/Mycl/Pcdh15/Krt87/Tfap2a/Sult2b1/St14/Abca12/Evpl/Krt1/Myo3a/Trp63/Exph5/Grhl2/Sprr1a/Krt7/Hrnr/Ovol2/Fa2h/Ivl/Krt6b/Esrp1/Krt16/Tfap2c/…
GO:0034329	GO:0034329	cell junction assembly	458	-0.525945023	-1.611208679	5.42E-11	3.88E-08	3.54E-08	3741	tags=22%, list=13%, signal=20%	Nrxn2/Gpm6a/Slitrk5/Pkp2/Srcin1/Dkk1/Pcdh17/Irx3/Rab17/Cldn2/Pclo/Shank2/Itgb4/Tlr2/Clstn3/Tnf/Il1b/Lama3/Lhfpl4/Lzts1/Cldn9/Lrrn1/Patj/Ocln/Adgrb1/Gabra5/Six1/Slitrk6/Sptbn2/Ptpn13/Cldn1/Gjb6/Bsn/Wnt4/Gjd3/Nptx1/Gap43/Ntrk1/Lrrc4b/Cdh3/Grin1/Nfasc/Marveld2/Colq/Ache/Hrg/Nrxn1/Slitrk3/Add2/Nlgn1/Crb3/Adgrb3/Wnt7a/Nrg3/Cbln2/Tbx5/Lingo4/Cldn3/Cldn6/Adgrl3/Cldn7/Pkp3/Cntnap2/Agt/Cldn14/Apod/Gjb2/My…
GO:0042391	GO:0042391	regulation of membrane potential	482	-0.522593425	-1.602744485	5.51E-11	3.88E-08	3.54E-08	3190	tags=23%, list=11%, signal=21%	Kcne1/Tacr1/Pclo/Kcnj10/Kcna4/Bnip3/Tnf/Nrcam/Kcnh1/Slc17a7/Scn10a/Scn7a/Adrb1/Alox12/Il6/Atp1b1/Cnga2/Gabra5/Cacna1h/Cxadr/Rims1/Slc4a11/Kcnh6/Prkar1b/Grin1/Kcnk10/Slc26a5/Popdc3/Hcn4/Slc26a3/Scn3a/Ffar3/Kcne3/Kcna2/Chrm1/Kcnq1/Scn8a/Nrxn1/Cck/Kcnk2/Kcnh7/Dgki/Nlgn1/Scn5a/Kcnh8/Chchd10/Kcnk4/Kcnk5/Wnt7a/Trdn/Mapk8ip2/Kcnn2/Kcnj6/Tbx5/Kcnq2/Kcna5/Ptn/Tac1/Igsf11/Cntnap2/Agt/Kcnc4/Kcnip1/Grik3/Cac…
GO:0099504	GO:0099504	synaptic vesicle cycle	226	-0.597784161	-1.80278094	1.18E-10	7.48E-08	6.83E-08	3934	tags=24%, list=13%, signal=21%	Rims4/Syn2/Atp6v1b1/Rph3a/Npy/Prkcb/Pacsin1/Slc32a1/P2ry4/Pcdh17/Sncg/Pclo/Cadps2/Kcnh1/Syt8/Slc17a7/Ppfia3/Sptbn2/Bsn/Rims1/Slc17a8/Prkar1b/Syt10/Erc2/Rab3b/Syt9/Stxbp5l/Cplx3/Nrxn1/Syp/Nlgn1/Amph/Wnt7a/Syt5/Sv2b/Cplx1/Slc10a4/Dnajc6/Sh3gl3/Th/Cacna1b/Syndig1/Rims2/Ap3b2/Myo5b/Sv2c/Snap91/Sncb/Cadps/Slc18a3/Syt4/Syt1/Rimbp2/Snap25
GO:0006836	GO:0006836	neurotransmitter transport	225	-0.600674694	-1.810849315	1.34E-10	7.73E-08	7.05E-08	4870	tags=34%, list=16%, signal=28%	Gpm6b/Slc6a12/Napb/Trim9/Nrxn3/Rph3al/Rims3/Drd2/Drd4/Rims4/Syn2/Slc6a13/Nrxn2/Rph3a/Slc6a11/Npy/Prkcb/Slc32a1/P2ry4/Sncg/Pclo/Kcnj10/Cadps2/Kcnh1/Slc6a2/Syt8/Slc17a7/Kcnc3/Ppfia3/Lin7a/Slc29a4/Sptbn2/Nat8l/Rims1/Slc17a8/Syt10/Erc2/Rab3b/Syt9/Stxbp5l/Cplx3/Slc6a5/Nrxn1/Lin7b/Htr6/Syp/Dgki/Nlgn1/Wnt7a/Syt5/Sv2b/Slc6a15/Cplx1/Slc6a1/Gdnf/Slc10a4/Kcnc4/Bglap2/Edn3/Gfap/Th/Cacna1b/Rims2/Sv2c/Syngr3/P…
GO:0019226	GO:0019226	transmission of nerve impulse	101	-0.685740434	-1.969586114	1.87E-10	9.13E-08	8.33E-08	2989	tags=37%, list=10%, signal=33%	Nrcam/Scn10a/Scn7a/Il6/Mag/Cacna1h/Cacng5/Nfasc/Scn3a/Ffar3/Kcna2/Scn8a/Cacng3/Scn5a/Avpr1a/Kcnq2/Cntnap2/Agt/Kcnc4/Cacng2/Ank3/Grik2/Cartpt/Fgf12/Kcnmb4/Gjd2/Kcna1/Hcn1/Chrnb4/Cldn19/Chrna5/Dpp6/Scn4b/Scn1a/Grm7/Myh14/Scn9a
GO:0098773	GO:0098773	skin epidermis development	157	-0.638906219	-1.891951386	1.79E-10	9.13E-08	8.33E-08	3322	tags=27%, list=11%, signal=24%	Dkk1/Ptgs2/Msx2/Tnf/Gal/Kdf1/Gsdma3/Alox12/Pla2g10/Cldn1/Celsr1/Grhl3/Dlx3/Edaradd/Mreg/Grhl1/Cdh3/Sfn/Wnt10a/Lgr5/Alox12b/Flg/Foxq1/Cdh1/Sostdc1/Abca12/Krt1/Fermt1/Trp63/Tmprss11f/Edar/Barx2/Shh/Ngfr/Hrnr/Fa2h/Cldn4/Krt16/Sox21/Tfap2c/Tnfrsf19/Krt17/Tmprss13
GO:0099003	GO:0099003	vesicle-mediated transport in synapse	266	-0.569162468	-1.727190224	2.16E-10	9.79E-08	8.94E-08	3938	tags=22%, list=13%, signal=19%	Hap1/Rims4/Syn2/Atp6v1b1/Rph3a/Npy/Grip1/Prkcb/Pacsin1/Slc32a1/P2ry4/Pcdh17/Sncg/Pclo/Cadps2/Kcnh1/Syt8/Slc17a7/Ppfia3/Sptbn2/Bsn/Rims1/Slc17a8/Prkar1b/Syt10/Erc2/Rab3b/Syt9/Stxbp5l/Cplx3/Nrxn1/Syp/Gsg1l/Caly/Nlgn1/Amph/Wnt7a/Syt5/Sv2b/Cplx1/Slc10a4/Dnajc6/Sh3gl3/Th/Cacna1b/Syndig1/Rims2/Ap3b2/Myo5b/Sv2c/Snap91/Sncb/Syt6/Cadps/Slc18a3/Syt4/Syt1/Rimbp2/Snap25
GO:0007269	GO:0007269	neurotransmitter secretion	172	-0.623580209	-1.860367574	2.52E-10	1.00E-07	9.12E-08	4814	tags=31%, list=16%, signal=26%	Napb/Trim9/Nrxn3/Rph3al/Rims3/Drd4/Rims4/Syn2/Nrxn2/Rph3a/Npy/Prkcb/P2ry4/Sncg/Pclo/Cadps2/Kcnh1/Syt8/Kcnc3/Ppfia3/Lin7a/Sptbn2/Rims1/Syt10/Erc2/Syt9/Stxbp5l/Cplx3/Nrxn1/Lin7b/Htr6/Syp/Dgki/Nlgn1/Wnt7a/Syt5/Sv2b/Cplx1/Kcnc4/Bglap2/Edn3/Cacna1b/Rims2/Sv2c/Ptprn2/Snap91/Gpr158/Cadps/Slc18a3/Syt4/Chrna3/Syt1/Rimbp2/Snap25
GO:0099643	GO:0099643	signal release from synapse	172	-0.623580209	-1.860367574	2.52E-10	1.00E-07	9.12E-08	4814	tags=31%, list=16%, signal=26%	Napb/Trim9/Nrxn3/Rph3al/Rims3/Drd4/Rims4/Syn2/Nrxn2/Rph3a/Npy/Prkcb/P2ry4/Sncg/Pclo/Cadps2/Kcnh1/Syt8/Kcnc3/Ppfia3/Lin7a/Sptbn2/Rims1/Syt10/Erc2/Syt9/Stxbp5l/Cplx3/Nrxn1/Lin7b/Htr6/Syp/Dgki/Nlgn1/Wnt7a/Syt5/Sv2b/Cplx1/Kcnc4/Bglap2/Edn3/Cacna1b/Rims2/Sv2c/Ptprn2/Snap91/Gpr158/Cadps/Slc18a3/Syt4/Chrna3/Syt1/Rimbp2/Snap25
GO:0006887	GO:0006887	exocytosis	375	-0.532847445	-1.627339802	6.38E-10	2.38E-07	2.17E-07	4926	tags=23%, list=17%, signal=19%	Trarg1/Il13/Ms4a2/Napb/Anxa1/Trim9/Lat/Sytl3/Rph3al/Tmem79/Rims3/Syk/Kcnq3/Llgl2/Pla2g3/Clnk/Fga/Hap1/Rims4/Syn2/Rph3a/Npy/Srcin1/Prkcb/Lypd10/P2ry4/Sytl1/Pclo/Vamp9/Cadps2/Ptgds/Kcnh1/Syt8/Syngr1/Ppfia3/Mrgprx2/Lin7a/Fgb/Sptbn2/Cacna1h/Rims1/Fcgr4/Cdk5r2/Syt10/Erc2/Rab3b/Syt9/Nkd2/Tph1/Stxbp5l/Itgam/Fgg/Cplx3/Crhr1/Itgb2/Rac2/Lin7b/Syp/Nlgn1/Rab15/Wnt7a/Syt5/Sv2b/Cplx1/Rab25/Kcnq2/Chga/Grp/Cacna…
GO:0098742	GO:0098742	cell-cell adhesion via plasma-membrane adhesion molecules	206	-0.592867997	-1.776278441	1.97E-09	6.95E-07	6.34E-07	4316	tags=32%, list=14%, signal=28%	Clstn2/Mbp/Ntng1/Cadm1/Pcdh1/Ceacam1/Fat3/Pcdhb8/Cdhr5/Lypd10/Pcdh17/Cldn2/Clstn3/Nrcam/Ret/Itgal/Tenm4/Mag/Cdhr2/Cldn1/Cxadr/Ceacam2/Celsr1/Lrrc4b/Nectin4/Cdh3/Pcdh20/Nrxn1/Slitrk3/Nlgn1/Plxnb3/Pcdh10/Cldn3/Cadm4/Adgrl3/Igsf11/Pcdh15/Tenm2/Cdh20/Cdh19/Myot/Lrfn5/Cntn5/Slitrk2/Mypn/Cdh1/Dab1/Slitrk1/Tenm1/Cdh10/Cbln1/Igsf21/Il1rapl1/Dscaml1/Pcdh8/Cadm2/Lrrc4c/Dscam/Fat2/Epcam/Ptprt/Dsg3/Dsc2/Mpz/…
GO:0033555	GO:0033555	multicellular organismal response to stress	116	-0.645079235	-1.87712932	8.07E-09	2.69E-06	2.46E-06	3489	tags=32%, list=12%, signal=28%	Lpar5/Lrp11/Tacr1/Brinp1/Slc6a2/Aqp9/Ret/Scn10a/Adrb1/Adam11/Gabra5/Grpr/Prkar1b/Ntrk1/D130043K22Rik/Scn3a/Crhr1/Cck/Mapk8ip2/Tac1/Cntnap2/Grik1/Calca/Grik2/Grin2b/Thbs4/Grp/Cacna1b/Hcn1/Reln/Ankfn1/Adcyap1/Grm7/Dbh/Nos1/Pirt/Scn9a
GO:0019228	GO:0019228	neuronal action potential	58	-0.736869116	-2.008731329	1.80E-08	5.71E-06	5.21E-06	2876	tags=43%, list=10%, signal=39%	Scn10a/Scn7a/Cacna1h/Scn3a/Ffar3/Kcna2/Scn8a/Scn5a/Kcnq2/Cntnap2/Kcnc4/Ank3/Grik2/Fgf12/Kcnmb4/Gjd2/Kcna1/Hcn1/Chrnb4/Chrna5/Dpp6/Scn4b/Scn1a/Myh14/Scn9a
GO:0031424	GO:0031424	keratinization	49	-0.754416836	-2.013623454	4.31E-08	1.30E-05	1.19E-05	4638	tags=63%, list=16%, signal=53%	Cers3/Tmem79/Ppl/Sprr3/Cnfn/Sprr2e/Il1a/Krt90/Sprr1b/Tgm1/Gm5414/Krt74/Cdh3/Sfn/Krt76/Sprr2h/Gm5478/Krt75/Krt87/Abca12/Evpl/Krt1/Sprr1a/Krt7/Hrnr/Krt6b/Krt16/Krt17/Krt4/Krt5/Krt6a
GO:0061436	GO:0061436	establishment of skin barrier	40	-0.775273607	-1.995698429	7.05E-08	2.03E-05	1.86E-05	2855	tags=45%, list=10%, signal=41%	Kdf1/Alox12/Cldn1/Grhl3/Grhl1/Sfn/Alox12b/Flg/Cdh1/Abca12/Krt1/Trp63/Tmprss11f/Hrnr/Fa2h/Cldn4/Krt16/Tmprss13
GO:0051588	GO:0051588	regulation of neurotransmitter transport	124	-0.61830394	-1.810407219	7.86E-08	2.17E-05	1.98E-05	4583	tags=31%, list=15%, signal=26%	Rims3/Drd2/Drd4/Rims4/Npy/Prkcb/P2ry4/Sncg/Kcnh1/Kcnc3/Nat8l/Rims1/Slc17a8/Rab3b/Stxbp5l/Cplx3/Htr6/Syp/Nlgn1/Wnt7a/Sv2b/Cplx1/Gdnf/Slc10a4/Kcnc4/Bglap2/Edn3/Gfap/Cacna1b/Rims2/Sv2c/Syngr3/Gpr158/Slc18a3/Syt4/Nos1/Chrna3/Syt1
GO:0007156	GO:0007156	homophilic cell adhesion via plasma membrane adhesion molecules	106	-0.641128072	-1.855882658	8.48E-08	2.24E-05	2.05E-05	3966	tags=35%, list=13%, signal=30%	Cadm1/Pcdh1/Ceacam1/Fat3/Pcdhb8/Cdhr5/Clstn3/Nrcam/Ret/Cdhr2/Ceacam2/Celsr1/Nectin4/Cdh3/Pcdh20/Plxnb3/Pcdh10/Cadm4/Igsf11/Pcdh15/Cdh20/Myot/Cntn5/Mypn/Cdh1/Cdh10/Igsf21/Dscaml1/Pcdh8/Cadm2/Dscam/Fat2/Ptprt/Dsg3/Dsc2/Dsg2/Dsc3
GO:0001508	GO:0001508	action potential	154	-0.591000858	-1.748715701	9.37E-08	2.38E-05	2.17E-05	3190	tags=28%, list=11%, signal=25%	Kcne1/Tacr1/Tnf/Nrcam/Scn10a/Scn7a/Cacna1h/Cxadr/Kcnh6/Hcn4/Scn3a/Ffar3/Kcne3/Kcna2/Kcnq1/Scn8a/Scn5a/Kcnn2/Kcnq2/Kcna5/Tac1/Cntnap2/Kcnc4/Kcnip1/Ank3/Grik2/Grin2b/Fgf12/Kcnmb4/Gjd2/Kcna1/Hcn1/Chrnb4/Cldn19/Chrna5/Dpp6/Scn4b/Scn1a/Trpc4/Myh14/Dsc2/Scn9a/Dsg2
GO:0030534	GO:0030534	adult behavior	183	-0.578983433	-1.727998044	1.11E-07	2.72E-05	2.48E-05	4631	tags=31%, list=16%, signal=26%	Nrxn3/Met/Drd2/Mir96/Cxcl12/Drd4/Sptbn4/Gip/Htr2a/Mapt/Tsx/Atp6v1b1/Nrxn2/Slitrk5/Npy/Hoxd10/Klhl1/Pcdh17/Trh/Sncg/Shank2/Kcnj10/Adh1/Slitrk6/Sptbn2/Unc79/Foxa2/Grin1/Lgi4/Crhr1/Scn8a/Nrxn1/Chl1/Slc10a4/Cntnap2/Ppp1r1b/Hoxd9/Pcdh15/Grik1/Alk/Cartpt/Ntf5/Fgf12/Sez6/Dab1/Slitrk1/Sez6l/Oprd1/Chrnb4/Chrna5/Gabrg2/Scn1a/Chat/Grm7/Dbh/Nos1/Chrna3
GO:0017157	GO:0017157	regulation of exocytosis	220	-0.552688926	-1.664455357	1.53E-07	3.59E-05	3.27E-05	4841	tags=24%, list=16%, signal=20%	Il13/Ms4a2/Anxa1/Trim9/Rph3al/Rims3/Syk/Pla2g3/Fga/Hap1/Rims4/Rph3a/Npy/Prkcb/Lypd10/P2ry4/Pclo/Cadps2/Kcnh1/Syt8/Fgb/Cacna1h/Rims1/Cdk5r2/Syt10/Rab3b/Syt9/Stxbp5l/Itgam/Fgg/Crhr1/Itgb2/Rac2/Syp/Nlgn1/Rab15/Wnt7a/Syt5/Sv2b/Cplx1/Vsnl1/Rims2/Cftr/Il1rapl1/Myo5b/Exph5/Sv2c/Syt6/Cadps/Syt4/Rab3c/Syt1
GO:0007416	GO:0007416	synapse assembly	226	-0.552099823	-1.665007376	2.06E-07	4.66E-05	4.26E-05	4631	tags=29%, list=16%, signal=25%	Nrxn3/Gabre/Slit2/Gabrb2/Clstn2/Cadm1/Mapt/Nrxn2/Gpm6a/Slitrk5/Srcin1/Dkk1/Pcdh17/Rab17/Pclo/Shank2/Tlr2/Clstn3/Lhfpl4/Lzts1/Lrrn1/Adgrb1/Gabra5/Six1/Slitrk6/Sptbn2/Ptpn13/Bsn/Nptx1/Gap43/Ntrk1/Lrrc4b/Grin1/Colq/Ache/Nrxn1/Slitrk3/Add2/Nlgn1/Adgrb3/Wnt7a/Nrg3/Cbln2/Lingo4/Adgrl3/Cntnap2/Asic2/Lrfn5/Cntn5/Slitrk2/Lrrtm4/Cdh1/Gabra1/Syndig1/Lrrtm1/Gabrb3/Lingo2/Reln/Slitrk1/Gabrg3/Elavl2/Cbln1/Il1r…
GO:0045055	GO:0045055	regulated exocytosis	248	-0.541390222	-1.638647046	2.46E-07	5.38E-05	4.91E-05	4841	tags=25%, list=16%, signal=21%	Il13/Ms4a2/Napb/Trim9/Lat/Rph3al/Tmem79/Rims3/Syk/Pla2g3/Clnk/Rims4/Syn2/Rph3a/Npy/Prkcb/Lypd10/P2ry4/Pclo/Cadps2/Ptgds/Kcnh1/Syt8/Syngr1/Ppfia3/Mrgprx2/Sptbn2/Cacna1h/Rims1/Fcgr4/Cdk5r2/Syt10/Erc2/Syt9/Tph1/Stxbp5l/Itgam/Cplx3/Crhr1/Itgb2/Rac2/Syp/Nlgn1/Rab15/Wnt7a/Syt5/Sv2b/Cplx1/Chga/Grp/Cacna1b/Abca12/Rims2/Sv2c/Ptgdr/Syngr3/Syt6/Cadps/Syt4/Syt1/Rimbp2/Snap25
GO:0120192	GO:0120192	tight junction assembly	76	-0.666333834	-1.868065282	3.55E-07	7.33E-05	6.69E-05	3125	tags=29%, list=10%, signal=26%	Cldn2/Tnf/Cldn9/Patj/Ocln/Cldn1/Marveld2/Cldn3/Cldn6/Cldn7/Cldn14/Cldn11/Cgn/Ildr1/Cdh1/Marveld3/Cldn19/Grhl2/Cldn8/Cldn23/Cldn4/Pof1b
GO:0051047	GO:0051047	positive regulation of secretion	397	-0.49202104	-1.504651988	3.58E-07	7.33E-05	6.69E-05	4990	tags=23%, list=17%, signal=20%	Gck/Slc2a2/Cpb2/Il13/Rasl10b/Ms4a2/Mif/Rph3al/Syk/Sct/Sybu/Acsl3/Drd2/Cxcl12/Chrm3/Pla2g3/Nr1h4/Gip/Fga/Tnfsf11/Rgcc/F2rl2/Slc12a2/Prkcb/Hcar2/Ptges/Prl2c2/Lypd10/Il1a/Tacr1/C1qtnf3/Trh/Tfr2/Tlr2/Il1b/Cadps2/Ttn/Gal/Inhbb/Pla2g10/Fgb/Cacna1h/Ghrh/Cdk5r2/Syt10/Edn2/Syt9/Itgam/Fgg/Crhr1/Itgb2/Cck/Htr6/Tunar/Nlgn1/Rab15/Gcg/Casr/Sox11/Avpr1a/Slc6a1/Nell2/Alox12b/Tac1/Abcb11/Galr1/Agt/Hrh3/Cyp19a1/Gr…
GO:0048265	GO:0048265	response to pain	45	-0.74543839	-1.963975558	5.03E-07	9.07E-05	8.28E-05	3489	tags=47%, list=12%, signal=41%	Lpar5/Tacr1/Slc6a2/Aqp9/Ret/Scn10a/Adam11/Ntrk1/Scn3a/Crhr1/Tac1/Cntnap2/Grik1/Calca/Grin2b/Thbs4/Cacna1b/Reln/Dbh/Pirt/Scn9a
GO:0070830	GO:0070830	bicellular tight junction assembly	70	-0.674429604	-1.873009728	5.15E-07	9.07E-05	8.28E-05	3125	tags=30%, list=10%, signal=27%	Pkp2/Cldn2/Tnf/Cldn9/Ocln/Cldn1/Marveld2/Cldn3/Cldn6/Cldn7/Cldn14/Cldn11/Cgn/Cdh1/Marveld3/Cldn19/Grhl2/Cldn8/Cldn23/Cldn4/Pof1b
GO:0042303	GO:0042303	molting cycle	133	-0.605847028	-1.779207884	4.94E-07	9.07E-05	8.28E-05	5030	tags=29%, list=17%, signal=24%	Ppp1r13l/Prss8/Fzd3/Tmem79/Fgf10/Tspear/Alx4/Sox9/Dkk1/Ptgs2/Msx2/Tnf/Gal/Gsdma3/Trpv3/Pla2g10/Celsr1/Dlx3/Edaradd/Mreg/Cdh3/Wnt10a/Lgr5/Foxq1/Sostdc1/Fermt1/Trp63/Edar/Barx2/Shh/Ngfr/Fa2h/Krt16/Sox21/Tfap2c/Tnfrsf19/Krt17/Krt14
GO:0042633	GO:0042633	hair cycle	133	-0.605847028	-1.779207884	4.94E-07	9.07E-05	8.28E-05	5030	tags=29%, list=17%, signal=24%	Ppp1r13l/Prss8/Fzd3/Tmem79/Fgf10/Tspear/Alx4/Sox9/Dkk1/Ptgs2/Msx2/Tnf/Gal/Gsdma3/Trpv3/Pla2g10/Celsr1/Dlx3/Edaradd/Mreg/Cdh3/Wnt10a/Lgr5/Foxq1/Sostdc1/Fermt1/Trp63/Edar/Barx2/Shh/Ngfr/Fa2h/Krt16/Sox21/Tfap2c/Tnfrsf19/Krt17/Krt14
GO:0050803	GO:0050803	regulation of synapse structure or activity	311	-0.515806499	-1.570389003	4.83E-07	9.07E-05	8.28E-05	3934	tags=20%, list=13%, signal=18%	Rims4/Klk8/Kif1a/Gpm6a/Slitrk5/Srcin1/Dkk1/Cttnbp2/Rab17/Shank2/Tlr2/Clstn3/Tnf/Nrcam/Lhfpl4/Slc17a7/Lzts1/Lrrn1/Adgrb1/Six1/Slitrk6/Ptpn13/Frmpd4/Slc17a8/Ntrk1/Lrrc4b/Grin1/Colq/Cntnap4/Nrxn1/Slitrk3/Nlgn1/Adgrb3/Wnt7a/Cbln2/Lingo4/Ptn/Adgrl3/Lrfn2/Cyp19a1/Grin2b/Asic2/Lrfn5/Slitrk2/Lrrtm4/Syndig1/Lrrtm1/Lingo2/Reln/Slitrk1/Elavl2/Cbln1/Il1rapl1/Myo5b/C1ql2/Pcdh8/Zfp804a/Snap91/Gpr158/Slc18a3/Ne…
GO:0006814	GO:0006814	sodium ion transport	241	-0.532434176	-1.608817839	5.90E-07	0.00010108	9.23E-05	4916	tags=31%, list=17%, signal=26%	Slc22a4/Prss8/Slc6a12/Asic5/Slc12a3/Drd2/Hcn3/Drd4/Atp1a1/Slc34a2/Sptbn4/Slc9a4/Slc5a4b/Atp6v1b1/Slc9a2/Slc6a13/Slc6a11/Slc6a14/Slc12a2/Slc17a2/Slc9a3/Slc6a21/Slc6a2/Slc17a7/Cxcl1/Scn10a/Scn7a/Atp1b1/Cacna1h/Slc4a11/Slc6a16/Slc17a8/Slc5a9/Prss30/Hcn4/Scn3a/Pkd2l1/Kcne3/Slc6a5/Kcnq1/Scn8a/Slc13a5/Scn5a/Fxyd3/Slc6a15/Slc6a1/Scnn1b/Kcnq2/Slc10a5/Slc10a4/Scnn1g/Scnn1a/Slc5a1/Slc13a1/Slc5a5/Ank3/Wnk2/…
GO:0045216	GO:0045216	cell-cell junction organization	206	-0.553660952	-1.6588111	7.59E-07	0.000126742	0.000115679	3759	tags=26%, list=13%, signal=23%	Nr1h4/Perp/Vegfa/Shroom2/Ceacam1/Pkp2/Lypd10/Irx3/Cldn2/Tnf/Il1b/Cldn9/Patj/Ocln/Cldn1/Cxadr/Gjb6/Gjd3/Grhl1/Cdh3/Nfasc/Marveld2/Crb3/Tjp3/Inava/Tbx5/Cldn3/Cldn6/Cldn7/Pkp3/Cntnap2/Agt/Xirp2/Cldn14/Gjb2/Cldn11/Cdh20/Cdh19/Cgn/Ildr1/Cdh1/Marveld3/Cdh10/Cldn19/Ugt8a/Grhl2/Cldn8/Cldn23/Cldn4/Tmigd1/Pof1b/Mpz/Dsg2
GO:0016079	GO:0016079	synaptic vesicle exocytosis	113	-0.618912863	-1.797494554	8.18E-07	0.000133067	0.000121452	3934	tags=30%, list=13%, signal=26%	Napb/Trim9/Rims3/Rims4/Rph3a/Npy/Prkcb/P2ry4/Pclo/Cadps2/Kcnh1/Syt8/Ppfia3/Sptbn2/Rims1/Syt10/Erc2/Syt9/Stxbp5l/Cplx3/Syp/Nlgn1/Wnt7a/Syt5/Sv2b/Cplx1/Cacna1b/Rims2/Sv2c/Cadps/Syt4/Syt1/Rimbp2/Snap25
GO:0120193	GO:0120193	tight junction organization	82	-0.6444903	-1.820498449	1.36E-06	0.000215573	0.000196756	3125	tags=27%, list=10%, signal=24%	Cldn2/Tnf/Cldn9/Patj/Ocln/Cldn1/Marveld2/Cldn3/Cldn6/Cldn7/Cldn14/Cldn11/Cgn/Ildr1/Cdh1/Marveld3/Cldn19/Grhl2/Cldn8/Cldn23/Cldn4/Pof1b
GO:0048499	GO:0048499	synaptic vesicle membrane organization	35	-0.757495356	-1.919845889	1.47E-06	0.000227254	0.000207418	2660	tags=31%, list=9%, signal=29%	Syngr1/Rims1/Erc2/Syt9/Cplx3/Cplx1/Cacna1b/Rims2/Syt1/Rimbp2/Snap25
GO:0046879	GO:0046879	hormone secretion	388	-0.488454723	-1.493030983	1.58E-06	0.00023926	0.000218375	5019	tags=23%, list=17%, signal=19%	Pde4c/Gck/Slc2a2/Cnr1/Rasl10b/Anxa1/Rph3al/Trpv6/Ptprn/Sct/Sybu/Drd2/Chrm3/Pla2g3/Nr1h4/Gip/Fga/Tnfsf11/Igfbp3/Tbx3/F2rl2/Prkcb/Pde1c/Hcar2/Neurod1/Cga/Hmga2/Tacr1/C1qtnf3/Trh/Tfr2/Pclo/Tnf/Il1b/Gal/Agtr2/Il6/Inhbb/Fgb/Ghrh/Edn2/Foxa2/Myt1/Syt9/Stxbp5l/Ffar3/Fgg/Cplx3/Crhr1/Sstr5/Kcnq1/Uts2/Tunar/Gcg/Casr/Sox11/Cplx1/Kcnj6/Nell2/Vgf/Mc4r/Nos2/Tac1/Galr1/Agt/Mir200a/Fgf23/Cyp19a1/Chga/Scg5/Cartpt/…
GO:0043297	GO:0043297	apical junction assembly	80	-0.651025966	-1.836966597	1.71E-06	0.000249719	0.000227922	3125	tags=25%, list=10%, signal=22%	Cldn2/Tnf/Cldn9/Ocln/Cldn1/Marveld2/Cldn3/Cldn6/Cldn7/Cldn14/Cldn11/Cgn/Cdh1/Marveld3/Cldn19/Grhl2/Cldn8/Cldn23/Cldn4/Pof1b
GO:0007043	GO:0007043	cell-cell junction assembly	143	-0.585141351	-1.728443993	1.73E-06	0.000249719	0.000227922	3157	tags=26%, list=11%, signal=23%	Irx3/Cldn2/Tnf/Il1b/Cldn9/Patj/Ocln/Cldn1/Gjb6/Gjd3/Cdh3/Nfasc/Marveld2/Tbx5/Cldn3/Cldn6/Cldn7/Pkp3/Cntnap2/Agt/Cldn14/Gjb2/Cldn11/Cdh20/Cdh19/Cgn/Ildr1/Cdh1/Marveld3/Cdh10/Cldn19/Ugt8a/Grhl2/Cldn8/Cldn23/Cldn4/Pof1b
GO:0035725	GO:0035725	sodium ion transmembrane transport	149	-0.572138559	-1.690201187	2.30E-06	0.000318868	0.000291035	4890	tags=34%, list=16%, signal=28%	Prss8/Slc6a12/Asic5/Slc12a3/Hcn3/Drd4/Atp1a1/Slc9a4/Slc9a2/Slc6a13/Slc6a11/Slc6a14/Slc12a2/Slc9a3/Slc6a21/Slc6a2/Scn10a/Scn7a/Atp1b1/Cacna1h/Slc6a16/Hcn4/Scn3a/Pkd2l1/Slc6a5/Kcnq1/Scn8a/Scn5a/Fxyd3/Slc6a15/Slc6a1/Scnn1b/Kcnq2/Scnn1g/Scnn1a/Slc5a1/Wnk2/Asic2/Fgf12/Hcn1/Gm13629/Fxyd2/Cftr/Slc28a3/Scn4b/Slc24a2/Scn1a/Kcnk1/Nos1/Scn9a
GO:0045664	GO:0045664	regulation of neuron differentiation	232	-0.530107272	-1.601664727	2.35E-06	0.000318868	0.000291035	4461	tags=25%, list=15%, signal=22%	Cxcl12/Hes5/Bcl11a/Vwc2l/Prox1/Casz1/Sox9/Gdf5/Hey1/Neurod1/Dkk1/Neurog2/Sall1/Adra2c/Irx3/Il1b/Brinp1/Ret/Gpr37l1/Il6/Mag/Six1/Bex1/Isl2/Bcl11b/Foxa2/Cntn4/Neurog3/Zfp536/Six3os1/Tunar/Nlgn1/Rap1gap/Sox11/Mir124a-1/Trp73/Nkx2-2/Brinp2/Mycl/Ascl1/Tfap2a/Alk/Nap1l2/Ntf5/Bmp7/Sh3gl3/Vwc2/Reln/Dab1/Shh/Mmd2/Duoxa1/Ngfr/Pcp4/Phox2b/Esrp1/Sox2/Sox21/Foxa1
GO:0050807	GO:0050807	regulation of synapse organization	304	-0.511538045	-1.556599549	2.36E-06	0.000318868	0.000291035	3934	tags=20%, list=13%, signal=17%	Rims4/Klk8/Kif1a/Gpm6a/Slitrk5/Srcin1/Dkk1/Cttnbp2/Rab17/Shank2/Tlr2/Clstn3/Tnf/Nrcam/Lhfpl4/Lzts1/Lrrn1/Adgrb1/Six1/Slitrk6/Ptpn13/Frmpd4/Ntrk1/Lrrc4b/Grin1/Colq/Cntnap4/Nrxn1/Slitrk3/Nlgn1/Adgrb3/Wnt7a/Cbln2/Lingo4/Ptn/Adgrl3/Lrfn2/Grin2b/Asic2/Lrfn5/Slitrk2/Lrrtm4/Syndig1/Lrrtm1/Lingo2/Reln/Slitrk1/Elavl2/Cbln1/Il1rapl1/Myo5b/C1ql2/Pcdh8/Zfp804a/Snap91/Gpr158/Slc18a3/Nefl/Ctnna2/Ptprt
GO:1903532	GO:1903532	positive regulation of secretion by cell	368	-0.487309639	-1.489585969	3.25E-06	0.00042987	0.000392348	4990	tags=23%, list=17%, signal=19%	Gck/Slc2a2/Cpb2/Il13/Rasl10b/Ms4a2/Mif/Rph3al/Syk/Sct/Sybu/Drd2/Cxcl12/Chrm3/Pla2g3/Nr1h4/Gip/Fga/Tnfsf11/Rgcc/F2rl2/Slc12a2/Prkcb/Hcar2/Ptges/Lypd10/Il1a/Tacr1/C1qtnf3/Trh/Tfr2/Tlr2/Il1b/Cadps2/Ttn/Gal/Inhbb/Pla2g10/Fgb/Cacna1h/Ghrh/Cdk5r2/Syt10/Edn2/Syt9/Itgam/Fgg/Crhr1/Itgb2/Cck/Htr6/Tunar/Nlgn1/Rab15/Gcg/Casr/Sox11/Avpr1a/Nell2/Tac1/Galr1/Agt/Cyp19a1/Grin2b/Bglap2/Edn3/Ildr1/Cacna1b/Vsnl1/Adc…
GO:0046928	GO:0046928	regulation of neurotransmitter secretion	104	-0.612210466	-1.767171351	3.33E-06	0.000431459	0.000393798	3934	tags=28%, list=13%, signal=24%	Rims3/Drd4/Rims4/Npy/Prkcb/P2ry4/Sncg/Kcnh1/Kcnc3/Rims1/Stxbp5l/Cplx3/Htr6/Syp/Nlgn1/Wnt7a/Sv2b/Cplx1/Kcnc4/Bglap2/Edn3/Cacna1b/Rims2/Sv2c/Gpr158/Slc18a3/Syt4/Chrna3/Syt1
GO:0009914	GO:0009914	hormone transport	395	-0.480360436	-1.468518903	3.46E-06	0.000438877	0.000400568	5019	tags=23%, list=17%, signal=19%	Pde4c/Gck/Slc2a2/Cnr1/Rasl10b/Anxa1/Rph3al/Trpv6/Ptprn/Sct/Sybu/Drd2/Chrm3/Pla2g3/Nr1h4/Gip/Fga/Tnfsf11/Igfbp3/Tbx3/F2rl2/Prkcb/Pde1c/Hcar2/Neurod1/Cga/Hmga2/Tacr1/C1qtnf3/Trh/Tfr2/Pclo/Tnf/Il1b/Gal/Agtr2/Il6/Inhbb/Fgb/Ghrh/Edn2/Foxa2/Myt1/Syt9/Stxbp5l/Ffar3/Fgg/Cplx3/Crhr1/Sstr5/Kcnq1/Uts2/Tunar/Gcg/Casr/Sox11/Cplx1/Kcnj6/Nell2/Vgf/Mc4r/Nos2/Tac1/Galr1/Agt/Mir200a/Fgf23/Cyp19a1/Chga/Scg5/Cartpt/…
GO:0006813	GO:0006813	potassium ion transport	233	-0.528404149	-1.596999542	4.02E-06	0.000499279	0.000455698	4557	tags=29%, list=15%, signal=25%	Slc12a3/Kcnq3/Drd2/Hcn3/Casq2/Atp1a1/Kcnj2/Kcna7/Htr2a/Slc9a4/Slc9a2/Slc12a2/Kcne1/Slc9a3/Kcnj10/Kcna4/Kcnh1/Slc17a7/Cxcl1/Gal/Kcnc3/Atp1b1/Cnga2/Kcnt1/Kcnh6/Kcnv2/Kcnk10/Hcn4/Pkd2l1/Kcne3/Kcna2/Dpp10/Kcnq1/Kcnj12/Kcnk2/Kcnh7/Kcnv1/Fxyd3/Kcnh8/Kcnk4/Kcnk5/Kcnf1/Kcnn2/Kcnj6/Kcng3/Kcnq2/Kcna5/Kcna6/Kcnc4/Kcnip1/Ank3/Wnk2/Edn3/Kcnb2/Kcnmb4/Kcna1/Hcn1/Fxyd2/Dpp6/Slc24a2/Adcyap1/Vip/Kcnk9/Kcnj16/Kcnk1…
GO:0031629	GO:0031629	synaptic vesicle fusion to presynaptic active zone membrane	31	-0.766511468	-1.905372254	4.68E-06	0.00057137	0.000521496	2315	tags=32%, list=8%, signal=30%	Rims1/Erc2/Syt9/Cplx3/Cplx1/Cacna1b/Rims2/Syt1/Rimbp2/Snap25
GO:0016486	GO:0016486	peptide hormone processing	24	-0.800775795	-1.928906334	5.09E-06	0.000609622	0.000556409	1010	tags=25%, list=3%, signal=24%	Mep1a/Chst8/Scg5/Pcsk2/Pcsk1/Pcsk1n
GO:0043954	GO:0043954	cellular component maintenance	83	-0.632577258	-1.790200253	5.41E-06	0.000634912	0.000579492	3966	tags=28%, list=13%, signal=24%	Cadm1/Shroom2/Pkp2/Lypd10/Cldn1/Bsn/Erc2/Grin1/Nrxn1/Sema3a/Nlgn1/Chchd10/Adgrb3/Cbln2/Inava/Cldn3/Adgrl3/Cntnap2/Grin2b/Rims2/Cbln1/Zfp804a/Mpz
GO:0015849	GO:0015849	organic acid transport	355	-0.490545105	-1.499307372	5.85E-06	0.000674909	0.000615997	5028	tags=27%, list=17%, signal=23%	Ace2/Ces1a/Slc22a4/Slc6a12/Oc90/Anxa1/Slc38a5/Mif/Syk/Acsl3/Drd2/Drd4/Llgl2/Pla2g2c/Pla2g3/Folr1/Arg1/Ces1g/Nr1h4/Slc2a1/Fabp9/Slco1a6/Slc7a4/Tnfsf11/Stard10/Ces1f/Pla2g2d/Slc6a13/Ceacam1/Slc6a11/Slc6a14/Slc12a2/Slc32a1/Ptges/Pla2g1b/AU018091/Il1a/Ptgs2/Trh/Kcnj10/Slc22a6/Tnf/Il1b/Slc6a21/Slc6a2/Slc17a7/Aqp9/Fabp7/Slc16a11/Agtr2/Lrrc8e/Slc29a4/Slc16a13/Pla2g10/Ceacam2/Slc6a16/Slc17a8/Nat3/Slc26a5…
GO:0022612	GO:0022612	gland morphogenesis	154	-0.554905147	-1.641911901	6.25E-06	0.00070764	0.000645872	4953	tags=29%, list=17%, signal=24%	Cpb2/Esrp2/Tgfa/Id4/Met/Fgf10/Slit2/Mst1/Prox1/Tbx3/Sox9/Ceacam1/Slc12a2/Rxfp1/Msx2/Tnf/Plau/Cyp7b1/Ccl11/Nkx2-3/Il6/Ceacam2/Wnt4/Rln1/Csmd1/Sema3a/Nrg3/Ptn/Lama1/Bsx/Areg/Bmp7/Cdh1/Sostdc1/Trp63/Edar/Shh/Pax3/Esrp1/Tfap2c/Serpinb5/Duox2/Foxa1/Elf3
GO:0007626	GO:0007626	locomotory behavior	258	-0.509411726	-1.543563325	8.05E-06	0.000895149	0.000817014	4535	tags=22%, list=15%, signal=19%	Drd2/Mir96/Cxcl12/Drd4/Sptbn4/Gip/Mapt/Hoxd10/Mcoln3/Klhl1/Trh/Sncg/Shank2/Kcnj10/Slitrk6/Npas3/Celsr1/Foxa2/Astn1/Grin1/Lgi4/Crhr1/Scn8a/Chl1/Aldh1a3/Adgrl3/Cntnap2/Ppp1r1b/Hoxd9/Elavl4/Pcdh15/Bsx/Alk/Ntf5/Fgf12/Sez6/Th/Cacna1b/Gpr37/Apba2/Lrrtm1/Adcy8/Reln/Ankfn1/Dab1/Sez6l/Lmx1b/Oprd1/Chrnb4/Dscam/Scn1a/Chat/Cntn1/Dbh/Chrna3/Snap25
GO:0046883	GO:0046883	regulation of hormone secretion	324	-0.492407992	-1.498926229	8.42E-06	0.00092098	0.00084059	5019	tags=23%, list=17%, signal=20%	Pde4c/Gck/Slc2a2/Cnr1/Rasl10b/Anxa1/Rph3al/Sct/Sybu/Drd2/Chrm3/Pla2g3/Nr1h4/Gip/Fga/Tnfsf11/Igfbp3/F2rl2/Prkcb/Pde1c/Hcar2/Hmga2/Tacr1/C1qtnf3/Trh/Tfr2/Tnf/Il1b/Gal/Agtr2/Il6/Inhbb/Fgb/Ghrh/Edn2/Foxa2/Myt1/Syt9/Stxbp5l/Ffar3/Fgg/Crhr1/Sstr5/Kcnq1/Uts2/Tunar/Gcg/Casr/Sox11/Kcnj6/Nell2/Nos2/Tac1/Galr1/Agt/Mir200a/Fgf23/Cyp19a1/Chga/Scg5/Cartpt/Bglap2/Edn3/Fam3d/Tfap2b/Ildr1/Abca12/Vsnl1/Adcy8/Epha5…
GO:0030072	GO:0030072	peptide hormone secretion	309	-0.49640915	-1.510282187	8.57E-06	0.000921257	0.000840842	5019	tags=23%, list=17%, signal=19%	Pde4c/Gck/Slc2a2/Cnr1/Rasl10b/Anxa1/Rph3al/Ptprn/Sct/Sybu/Drd2/Chrm3/Nr1h4/Gip/Fga/Tnfsf11/F2rl2/Prkcb/Pde1c/Neurod1/Hmga2/Trh/Tfr2/Pclo/Tnf/Il1b/Il6/Inhbb/Fgb/Ghrh/Foxa2/Myt1/Syt9/Stxbp5l/Ffar3/Fgg/Cplx3/Crhr1/Sstr5/Kcnq1/Uts2/Tunar/Gcg/Casr/Cplx1/Kcnj6/Vgf/Mc4r/Nos2/Agt/Mir200a/Chga/Cartpt/Bglap2/Edn3/Fam3d/Tfap2b/Ildr1/Abca12/Vsnl1/Adcy8/Rims2/Fam3b/Epha5/Cftr/Adcyap1/Ptprn2/Gipr/Nos1/Snap25
GO:0015711	GO:0015711	organic anion transport	423	-0.467971655	-1.432731903	8.97E-06	0.000948192	0.000865426	5028	tags=26%, list=17%, signal=22%	Ace2/Slc22a20/Ces1a/Slc2a2/Slc22a4/Slc6a12/Oc90/Anxa1/Slc38a5/Mif/Syk/Acsl3/Drd2/Drd4/Llgl2/Pla2g2c/Pla2g3/Folr1/Arg1/Ces1g/Nr1h4/Slc2a1/Slc25a31/Fabp9/Slco1a6/Slc7a4/Tnfsf11/Stard10/Ces1f/Slc25a41/Pla2g2d/Slc6a13/Ceacam1/Slco4c1/Slc6a11/Slc6a14/Slc12a2/Slc32a1/Ptges/Pla2g1b/AU018091/Il1a/Ptgs2/Slc22a12/Trh/Kcnj10/Slc22a6/Tnf/Il1b/Slc6a21/Slc6a2/Slc17a7/Aqp9/Fabp7/Slc16a11/Agtr2/Lrrc8e/Slco6c1/Sl…
GO:0022404	GO:0022404	molting cycle process	118	-0.585814835	-1.707794279	9.84E-06	0.001006586	0.000918724	4890	tags=28%, list=16%, signal=23%	Prss8/Fzd3/Tmem79/Fgf10/Tspear/Alx4/Sox9/Dkk1/Ptgs2/Msx2/Tnf/Gal/Gsdma3/Pla2g10/Celsr1/Dlx3/Edaradd/Mreg/Cdh3/Wnt10a/Lgr5/Foxq1/Sostdc1/Fermt1/Trp63/Edar/Barx2/Shh/Ngfr/Sox21/Tfap2c/Tnfrsf19/Krt17
GO:0022405	GO:0022405	hair cycle process	118	-0.585814835	-1.707794279	9.84E-06	0.001006586	0.000918724	4890	tags=28%, list=16%, signal=23%	Prss8/Fzd3/Tmem79/Fgf10/Tspear/Alx4/Sox9/Dkk1/Ptgs2/Msx2/Tnf/Gal/Gsdma3/Pla2g10/Celsr1/Dlx3/Edaradd/Mreg/Cdh3/Wnt10a/Lgr5/Foxq1/Sostdc1/Fermt1/Trp63/Edar/Barx2/Shh/Ngfr/Sox21/Tfap2c/Tnfrsf19/Krt17
GO:0031630	GO:0031630	regulation of synaptic vesicle fusion to presynaptic active zone membrane	19	-0.827895461	-1.908194271	1.02E-05	0.001009097	0.000921015	2315	tags=47%, list=8%, signal=44%	Rims1/Erc2/Syt9/Cplx3/Cplx1/Cacna1b/Rims2/Syt1/Rimbp2
GO:1901632	GO:1901632	regulation of synaptic vesicle membrane organization	19	-0.827895461	-1.908194271	1.02E-05	0.001009097	0.000921015	2315	tags=47%, list=8%, signal=44%	Rims1/Erc2/Syt9/Cplx3/Cplx1/Cacna1b/Rims2/Syt1/Rimbp2
GO:0001942	GO:0001942	hair follicle development	115	-0.585716157	-1.7020737	1.16E-05	0.001133191	0.001034277	4890	tags=28%, list=16%, signal=23%	Prss8/Fzd3/Tmem79/Fgf10/Alx4/Sox9/Dkk1/Ptgs2/Msx2/Tnf/Gal/Gsdma3/Pla2g10/Celsr1/Dlx3/Edaradd/Mreg/Cdh3/Wnt10a/Lgr5/Foxq1/Sostdc1/Fermt1/Trp63/Edar/Barx2/Shh/Ngfr/Sox21/Tfap2c/Tnfrsf19/Krt17
GO:0046942	GO:0046942	carboxylic acid transport	353	-0.489147212	-1.495973676	1.27E-05	0.001218953	0.001112553	5028	tags=27%, list=17%, signal=23%	Ace2/Ces1a/Slc22a4/Slc6a12/Oc90/Anxa1/Slc38a5/Mif/Syk/Acsl3/Drd2/Drd4/Llgl2/Pla2g2c/Pla2g3/Folr1/Arg1/Ces1g/Nr1h4/Slc2a1/Fabp9/Slco1a6/Slc7a4/Tnfsf11/Stard10/Ces1f/Pla2g2d/Slc6a13/Ceacam1/Slc6a11/Slc6a14/Slc12a2/Slc32a1/Ptges/Pla2g1b/AU018091/Il1a/Ptgs2/Trh/Kcnj10/Slc22a6/Tnf/Il1b/Slc6a21/Slc6a2/Slc17a7/Aqp9/Fabp7/Slc16a11/Agtr2/Lrrc8e/Slc16a13/Pla2g10/Ceacam2/Slc6a16/Slc17a8/Nat3/Slc26a5/Slc22a1…
GO:0002790	GO:0002790	peptide secretion	317	-0.490022036	-1.490148587	1.29E-05	0.001218953	0.001112553	5019	tags=22%, list=17%, signal=19%	Pde4c/Gck/Slc2a2/Cnr1/Rasl10b/Anxa1/Rph3al/Ptprn/Sct/Sybu/Drd2/Chrm3/Nr1h4/Gip/Fga/Tnfsf11/F2rl2/Prkcb/Pde1c/Neurod1/Hmga2/Trh/Tfr2/Pclo/Tnf/Il1b/Il6/Inhbb/Fgb/Ghrh/Foxa2/Myt1/Syt9/Stxbp5l/Ffar3/Fgg/Cplx3/Crhr1/Sstr5/Kcnq1/Uts2/Tunar/Gcg/Casr/Cplx1/Kcnj6/Vgf/Mc4r/Nos2/Agt/Mir200a/Chga/Cartpt/Bglap2/Mmp7/Edn3/Fam3d/Tfap2b/Ildr1/Abca12/Vsnl1/Adcy8/Rims2/Fam3b/Epha5/Cftr/Adcyap1/Ptprn2/Gipr/Nos1/Sna…
GO:0045666	GO:0045666	positive regulation of neuron differentiation	110	-0.590280509	-1.709508008	1.45E-05	0.001346647	0.001229101	4175	tags=29%, list=14%, signal=25%	Cxcl12/Vwc2l/Prox1/Gdf5/Neurod1/Dkk1/Neurog2/Sall1/Adra2c/Irx3/Brinp1/Il6/Foxa2/Neurog3/Sox11/Mir124a-1/Nkx2-2/Brinp2/Ascl1/Nap1l2/Bmp7/Sh3gl3/Vwc2/Dab1/Shh/Mmd2/Duoxa1/Ngfr/Pcp4/Phox2b/Sox2/Foxa1
GO:1901890	GO:1901890	positive regulation of cell junction assembly	130	-0.568133818	-1.664436881	1.47E-05	0.001346647	0.001229101	3157	tags=26%, list=11%, signal=23%	Irx3/Clstn3/Lrrn1/Adgrb1/Slitrk6/Cldn1/Wnt4/Ntrk1/Lrrc4b/Hrg/Nrxn1/Slitrk3/Nlgn1/Crb3/Adgrb3/Wnt7a/Cbln2/Tbx5/Lingo4/Cldn3/Adgrl3/Cntnap2/Agt/Myoc/Asic2/Slitrk2/Lrrtm4/Syndig1/Lrrtm1/Lingo2/Slitrk1/Cbln1/Cldn19/Il1rapl1
GO:0015837	GO:0015837	amine transport	122	-0.577973941	-1.687647582	1.54E-05	0.001398106	0.001276068	5028	tags=36%, list=17%, signal=30%	Ace2/Chrna7/Cnr1/Rhag/Drd2/Cxcl12/Arg1/Htr2a/Slc12a2/Prkcb/Trh/Sncg/Tnf/Il1b/Syt8/Aqp9/Agtr2/Nat8l/Slc17a8/Syt10/Rab3b/Syt9/Ffar3/Kcna2/Cck/Htr6/Slc15a1/Syt5/Avpr1a/Slc6a1/Gdnf/Agt/Hrh3/Chga/Grik1/Grin2b/Th/Pcp4/Syt6/Grm7/Slc18a3/Syt4/Chrna3/Syt1
GO:0051952	GO:0051952	regulation of amine transport	113	-0.588781023	-1.709983335	1.57E-05	0.001401721	0.001279368	5028	tags=36%, list=17%, signal=30%	Ace2/Chrna7/Cnr1/Drd2/Cxcl12/Arg1/Htr2a/Slc12a2/Prkcb/Trh/Sncg/Tnf/Il1b/Syt8/Agtr2/Nat8l/Slc17a8/Syt10/Rab3b/Syt9/Ffar3/Kcna2/Cck/Htr6/Slc15a1/Syt5/Avpr1a/Slc6a1/Gdnf/Agt/Hrh3/Chga/Grik1/Grin2b/Pcp4/Syt6/Grm7/Slc18a3/Syt4/Chrna3/Syt1
GO:0099172	GO:0099172	presynapse organization	60	-0.669734262	-1.83443066	1.61E-05	0.001419982	0.001296035	3966	tags=38%, list=13%, signal=33%	Cadm1/Slitrk5/Dkk1/Pcdh17/Pclo/Clstn3/Slitrk6/Bsn/Lrrc4b/Nrxn1/Slitrk3/Nlgn1/C5ar1/Wnt7a/Cbln2/Lrfn5/Cntn5/Slitrk2/Lrrtm1/Slitrk1/Cbln1/Il1rapl1/Snap91
GO:0030073	GO:0030073	insulin secretion	258	-0.502093711	-1.521389082	2.04E-05	0.001760806	0.00160711	5019	tags=22%, list=17%, signal=19%	Pde4c/Gck/Slc2a2/Cnr1/Anxa1/Rph3al/Ptprn/Sybu/Drd2/Chrm3/Nr1h4/Gip/F2rl2/Prkcb/Pde1c/Neurod1/Trh/Pclo/Tnf/Il1b/Il6/Inhbb/Foxa2/Myt1/Syt9/Stxbp5l/Ffar3/Cplx3/Sstr5/Kcnq1/Uts2/Tunar/Gcg/Casr/Cplx1/Kcnj6/Vgf/Mc4r/Nos2/Mir200a/Chga/Cartpt/Bglap2/Fam3d/Tfap2b/Abca12/Vsnl1/Adcy8/Rims2/Fam3b/Epha5/Cftr/Adcyap1/Ptprn2/Gipr/Nos1/Snap25
GO:0048732	GO:0048732	gland development	450	-0.461485237	-1.413821808	2.05E-05	0.001760806	0.00160711	5022	tags=21%, list=17%, signal=18%	Lsr/Tyr/Cpb2/Esrp2/Hes1/Prlr/Ahr/Tgfa/Id4/Pou1f1/Met/Fgf10/Drd2/Slit2/Mst1/Irf6/Vegfa/Prox1/Tnfsf11/Wt1/Tbx3/Cadm1/Sox9/Ceacam1/Psapl1/Tbx19/Slc12a2/Csn3/Rxfp1/Prl2c2/Cga/Hmga2/Msx2/Pou3f2/Tnf/Plau/Cyp7b1/Gsdma3/Ccl11/Nkx2-3/Il6/Proc/Mesp1/Six1/Vtn/Ghrh/Ceacam2/Wnt4/Fgf3/Atp7b/Edaradd/Bcl11b/Mir30a/Tph1/Crhr1/Rln1/Csmd1/Sema3a/Elf5/Rap1gap/Krt76/Aire/Wnt10a/Pitx2/Aldh1a3/Nrg3/Ptn/Cyp19a1/Hoxd9/La…
GO:0071805	GO:0071805	potassium ion transmembrane transport	193	-0.527044889	-1.57870291	2.16E-05	0.001822883	0.001663768	4557	tags=30%, list=15%, signal=25%	Slc12a3/Kcnq3/Hcn3/Casq2/Atp1a1/Kcnj2/Kcna7/Slc9a4/Slc9a2/Slc12a2/Kcne1/Slc9a3/Kcnj10/Kcna4/Kcnh1/Gal/Kcnc3/Atp1b1/Kcnt1/Kcnh6/Kcnv2/Kcnk10/Hcn4/Pkd2l1/Kcne3/Kcna2/Dpp10/Kcnq1/Kcnj12/Kcnk2/Kcnh7/Kcnv1/Kcnh8/Kcnk4/Kcnk5/Kcnf1/Kcnn2/Kcnj6/Kcng3/Kcnq2/Kcna5/Kcna6/Kcnc4/Kcnip1/Ank3/Wnk2/Edn3/Kcnb2/Kcna1/Hcn1/Dpp6/Slc24a2/Kcnk9/Kcnj16/Kcnk1/Kcnj3/Lrrc26
GO:0007218	GO:0007218	neuropeptide signaling pathway	74	-0.635009404	-1.776418699	2.41E-05	0.002007783	0.001832528	3740	tags=35%, list=13%, signal=31%	Npy4r/Npy/Mchr1/Npb/Gal/Pyy/Ltb4r2/Mrgpra1/Prok2/Crhr1/Sstr5/Tac1/Galr1/Scg5/Calca/Cartpt/Ntsr2/Grp/Gpr37/Hcrtr1/Tenm1/Oprd1/Adcyap1/Gipr/Ecel1/Pcsk1n
GO:0099500	GO:0099500	vesicle fusion to plasma membrane	32	-0.74822739	-1.873665289	2.84E-05	0.002150241	0.001962551	2315	tags=31%, list=8%, signal=29%	Rims1/Erc2/Syt9/Cplx3/Cplx1/Cacna1b/Rims2/Syt1/Rimbp2/Snap25
GO:0140448	GO:0140448	signaling receptor ligand precursor processing	31	-0.744898147	-1.85164648	2.76E-05	0.002150241	0.001962551	1010	tags=19%, list=3%, signal=19%	Mep1a/Chst8/Scg5/Pcsk2/Pcsk1/Pcsk1n
GO:0099558	GO:0099558	maintenance of synapse structure	31	-0.744335948	-1.850248982	2.86E-05	0.002150241	0.001962551	2318	tags=39%, list=8%, signal=36%	Bsn/Erc2/Nrxn1/Sema3a/Nlgn1/Chchd10/Adgrb3/Cbln2/Adgrl3/Cntnap2/Rims2/Cbln1
GO:0014003	GO:0014003	oligodendrocyte development	49	-0.680779466	-1.817077025	2.79E-05	0.002150241	0.001962551	5033	tags=39%, list=17%, signal=32%	Hdac11/Gpm6b/Id4/Hes5/9630013A20Rik/Kcnj10/Tlr2/Tenm4/Mag/Prdm8/Mal/Plp1/Cntnap2/Nkx2-2/Ascl1/Sox10/Shh/Fa2h/Cntn1
GO:0099054	GO:0099054	presynapse assembly	52	-0.672728404	-1.804330478	2.78E-05	0.002150241	0.001962551	3966	tags=40%, list=13%, signal=35%	Cadm1/Slitrk5/Dkk1/Pcdh17/Pclo/Clstn3/Slitrk6/Bsn/Lrrc4b/Nrxn1/Slitrk3/Nlgn1/Wnt7a/Cbln2/Lrfn5/Cntn5/Slitrk2/Lrrtm1/Slitrk1/Cbln1/Il1rapl1
GO:0048488	GO:0048488	synaptic vesicle endocytosis	76	-0.620308202	-1.739032535	2.67E-05	0.002150241	0.001962551	4888	tags=22%, list=16%, signal=19%	Cd24a/Napb/Sh3gl2/Pacsin1/Sncg/Syt8/Slc17a7/Syp/Nlgn1/Amph/Syt5/Dnajc6/Sh3gl3/Ap3b2/Snap91/Sncb/Syt1
GO:0140238	GO:0140238	presynaptic endocytosis	79	-0.615644553	-1.734765838	2.72E-05	0.002150241	0.001962551	4888	tags=22%, list=16%, signal=18%	Cd24a/Napb/Sh3gl2/Pacsin1/Sncg/Syt8/Slc17a7/Syp/Nlgn1/Amph/Syt5/Dnajc6/Sh3gl3/Ap3b2/Snap91/Sncb/Syt1
GO:0036465	GO:0036465	synaptic vesicle recycling	88	-0.60709164	-1.731106303	2.88E-05	0.002150241	0.001962551	4888	tags=22%, list=16%, signal=18%	Cd24a/Napb/Sh3gl2/Pacsin1/Sncg/Pclo/Syt8/Slc17a7/Syp/Nlgn1/Amph/Syt5/Dnajc6/Sh3gl3/Ap3b2/Myo5b/Snap91/Sncb/Syt1
GO:0007409	GO:0007409	axonogenesis	489	-0.453234206	-1.39036065	2.83E-05	0.002150241	0.001962551	4772	tags=20%, list=16%, signal=17%	Map2/Efna1/Fstl4/Sema3e/Fzd3/Drd2/Slit2/Cxcl12/Wnt3/Bcl11a/Mbp/Sptbn4/Vegfa/Ntng1/Robo3/Mapt/Kif5c/Rtn4r/Cacna1f/Shox2/Lgi1/Slitrk5/Neurog2/Mt3/Chodl/Pou3f2/Lama3/Nrcam/Ret/Mag/Pla2g10/Slitrk6/Nrn1/Cntn2/Isl2/Nptx1/Kif5a/Gap43/Cdk5r2/Bcl11b/Edn2/Ntrk1/Atp8a2/Gfra3/Grin1/Nfasc/D130043K22Rik/Ache/Mir200c/Prdm8/Chl1/Cck/Slitrk3/Sema3a/Plxnb3/Lpar3/Plppr4/Wnt7a/Lamc2/Nell2/Mir124a-1/Gdnf/Tubb3/Cntnap…
GO:0006821	GO:0006821	chloride transport	105	-0.582014115	-1.681716317	3.01E-05	0.002216409	0.002022944	4620	tags=30%, list=16%, signal=26%	Gabre/Slc12a3/Clca1/Gabrb2/Best2/Slc12a2/Gabrd/P2ry4/Slc17a7/Clca3a2/Clcnkb/Clic6/Gabra5/Slc17a8/Slc26a5/Casr/Ttyh1/Slc6a1/Ano5/Clca2/Clcnka/Gabrp/Bsnd/Gabra1/Gabrb3/Gabrg3/Cftr/Gabrg2/Slc5a8/Ano9/Clca4a/Cldn4
GO:0034331	GO:0034331	cell junction maintenance	54	-0.670014241	-1.810405134	3.07E-05	0.002239588	0.002044099	3966	tags=37%, list=13%, signal=32%	Cadm1/Shroom2/Pkp2/Lypd10/Cldn1/Bsn/Erc2/Nrxn1/Sema3a/Nlgn1/Chchd10/Adgrb3/Cbln2/Inava/Cldn3/Adgrl3/Cntnap2/Rims2/Cbln1/Mpz
GO:0007613	GO:0007613	memory	168	-0.53632948	-1.599010593	3.66E-05	0.002637017	0.002406837	4535	tags=26%, list=15%, signal=22%	Drd2/Ttc36/Drd4/Gip/Htr2a/Mapt/Jph3/Klk8/Prkcz/Ptgs2/Tacr1/Shank2/Tafa2/Il1b/Brinp1/Cyp7b1/Slc17a7/Adrb1/Lcn2/Grin1/Crhr1/Cck/Csmd1/Slc6a1/Kcnq2/Ptn/Tac1/Hrh3/Ppp1r1b/Grin2b/Sorcs3/Ntf5/Th/Adcy8/Gabrb3/Reln/Lmx1b/Adgrf1/Slc24a2/Chat/Grm7/Syt4/Dbh/Snap25
GO:0015833	GO:0015833	peptide transport	337	-0.473854916	-1.444816704	3.85E-05	0.002742372	0.002502997	5019	tags=21%, list=17%, signal=18%	Pde4c/Gck/Slc2a2/Cnr1/Rasl10b/Anxa1/Rph3al/Ptprn/Sct/Sybu/Drd2/Chrm3/Nr1h4/Gip/Fga/Tnfsf11/F2rl2/Prkcb/Pde1c/Neurod1/Hmga2/Trh/Tfr2/Pclo/Tnf/Il1b/Il6/Inhbb/Fgb/Ghrh/Foxa2/Myt1/Syt9/Stxbp5l/Ffar3/Fgg/Cplx3/Crhr1/Sstr5/Kcnq1/Uts2/Slc15a1/Tunar/Gcg/Casr/Cplx1/Kcnj6/Vgf/Mc4r/Nos2/Agt/Mir200a/Chga/Cartpt/Bglap2/Mmp7/Edn3/Fam3d/Tfap2b/Ildr1/Abca12/Vsnl1/Adcy8/Rims2/Fam3b/Epha5/Cftr/Adcyap1/Ptprn2/Gipr/…
GO:0098659	GO:0098659	inorganic cation import across plasma membrane	120	-0.566650194	-1.653453288	4.04E-05	0.002817332	0.002571414	4835	tags=33%, list=16%, signal=28%	Kcnj15/Slc39a4/Trpv6/Slc12a3/Atp1a1/Kcnj2/Slc9a4/Slc9a2/Slc39a12/Cacna1f/Slc12a2/Slc9a3/Kcnj10/Adrb1/Trpv3/Atp1b1/Ppp3r2/Trpv5/Lcn2/Hcn4/Kcnq1/Kcnj12/Nalf2/Scn5a/Nalf1/Kcnk5/Slc6a1/Kcnj6/Scnn1b/Scnn1g/Scnn1a/Slc5a1/Cacna1s/Wnk2/Cacna1b/Slc24a2/Kcnk9/Cnga3/Kcnj16/Kcnj3
GO:0099587	GO:0099587	inorganic ion import across plasma membrane	120	-0.566650194	-1.653453288	4.04E-05	0.002817332	0.002571414	4835	tags=33%, list=16%, signal=28%	Kcnj15/Slc39a4/Trpv6/Slc12a3/Atp1a1/Kcnj2/Slc9a4/Slc9a2/Slc39a12/Cacna1f/Slc12a2/Slc9a3/Kcnj10/Adrb1/Trpv3/Atp1b1/Ppp3r2/Trpv5/Lcn2/Hcn4/Kcnq1/Kcnj12/Nalf2/Scn5a/Nalf1/Kcnk5/Slc6a1/Kcnj6/Scnn1b/Scnn1g/Scnn1a/Slc5a1/Cacna1s/Wnk2/Cacna1b/Slc24a2/Kcnk9/Cnga3/Kcnj16/Kcnj3
GO:0042475	GO:0042475	odontogenesis of dentin-containing tooth	89	-0.598992698	-1.706087363	4.12E-05	0.002840414	0.002592481	5278	tags=34%, list=18%, signal=28%	Fgf8/Enam/Itga6/Fgf10/Odaph/Perp/Klk4/Serpine1/Msx2/Runx2/Nkx2-3/Dlx3/Edaradd/Bcl11b/Dspp/Fgf4/Klk5/Wnt10a/Jag2/Hand1/Itgb6/Bmp7/Sostdc1/Trp63/Cftr/Edar/Shh/Ngfr/Wdr72/Wnt7b
GO:0051969	GO:0051969	regulation of transmission of nerve impulse	23	-0.782549707	-1.871823667	4.17E-05	0.002842566	0.002594445	2664	tags=43%, list=9%, signal=40%	Il6/Ffar3/Avpr1a/Cntnap2/Agt/Kcnc4/Cartpt/Fgf12/Chrnb4/Chrna5
GO:1904861	GO:1904861	excitatory synapse assembly	38	-0.711136415	-1.82346389	6.03E-05	0.004050783	0.003697199	3741	tags=39%, list=13%, signal=35%	Nrxn3/Nrxn2/Clstn3/Ptpn13/Nptx1/Lrrc4b/Nrxn1/Slitrk3/Nlgn1/Wnt7a/Cntnap2/Lrrtm1/Reln/Cbln1/C1ql2
GO:0071248	GO:0071248	cellular response to metal ion	175	-0.523779186	-1.560921649	6.07E-05	0.004050783	0.003697199	3164	tags=19%, list=11%, signal=17%	Mt3/Crp/Rasal1/Tfr2/Kcnj10/Bnip3/Kcnh1/Syt8/Atp7b/Nptx1/Syt10/Foxa2/Syt9/Nrxn1/Slc13a5/Nlgn1/Scn5a/Cpne6/Syt5/Kcnq2/Ank3/Aoc1/Tfap2a/Kcna1/Cdh1/Adcy8/Gabrb3/Mt4/Shh/Syt6/Sox2/Syt4/Syt1/Cyp2a5
GO:0007431	GO:0007431	salivary gland development	42	-0.688433348	-1.787205222	6.14E-05	0.004058114	0.00370389	3027	tags=38%, list=10%, signal=34%	Fgf8/Esrp2/Met/Fgf10/Tnf/Il6/Sema3a/Lama1/Bmp7/Cdh1/Edar/Shh/Muc19/Esrp1/Ascl3/Tfcp2l1
GO:0048266	GO:0048266	behavioral response to pain	31	-0.731503866	-1.818351358	6.39E-05	0.004090856	0.003733774	3489	tags=42%, list=12%, signal=37%	Lpar5/Tacr1/Scn10a/Adam11/Ntrk1/Scn3a/Crhr1/Cntnap2/Grik1/Grin2b/Thbs4/Pirt/Scn9a
GO:0009306	GO:0009306	protein secretion	421	-0.459679107	-1.407198871	6.38E-05	0.004090856	0.003733774	5019	tags=19%, list=17%, signal=16%	Pde4c/Gck/Slc2a2/Cnr1/Il13/Anxa1/Rph3al/Ptprn/Sybu/Drd2/Drd4/Llgl2/Chrm3/Nr1h4/Gip/Fga/F2rl2/Srcin1/Slc12a2/Prkcb/Pde1c/Hcar2/Neurod1/Il1a/C1qtnf3/Trh/Sncg/Pclo/Tlr2/Clstn3/Tnf/Il1b/Ttn/Il6/Inhbb/Fgb/Foxa2/Myt1/Rab3b/Syt9/Stxbp5l/Ffar3/Fgg/Cplx3/Sstr5/Kcnq1/Uts2/Tunar/Gcg/Casr/Cplx1/Kcnj6/Vgf/Mc4r/Nos2/Mir200a/Ifnb1/Chga/Cartpt/Bglap2/Fam3d/Tfap2b/Abca12/Vsnl1/Adcy8/Rims2/Fam3b/Cbln1/Epha5/Cftr/A…
GO:0035592	GO:0035592	establishment of protein localization to extracellular region	421	-0.459679107	-1.407198871	6.38E-05	0.004090856	0.003733774	5019	tags=19%, list=17%, signal=16%	Pde4c/Gck/Slc2a2/Cnr1/Il13/Anxa1/Rph3al/Ptprn/Sybu/Drd2/Drd4/Llgl2/Chrm3/Nr1h4/Gip/Fga/F2rl2/Srcin1/Slc12a2/Prkcb/Pde1c/Hcar2/Neurod1/Il1a/C1qtnf3/Trh/Sncg/Pclo/Tlr2/Clstn3/Tnf/Il1b/Ttn/Il6/Inhbb/Fgb/Foxa2/Myt1/Rab3b/Syt9/Stxbp5l/Ffar3/Fgg/Cplx3/Sstr5/Kcnq1/Uts2/Tunar/Gcg/Casr/Cplx1/Kcnj6/Vgf/Mc4r/Nos2/Mir200a/Ifnb1/Chga/Cartpt/Bglap2/Fam3d/Tfap2b/Abca12/Vsnl1/Adcy8/Rims2/Fam3b/Cbln1/Epha5/Cftr/A…
GO:0051648	GO:0051648	vesicle localization	217	-0.50522242	-1.520025278	6.48E-05	0.004111973	0.003753049	3938	tags=16%, list=13%, signal=14%	Map2/Sybu/Dync1i1/Hap1/Kif5c/Syn2/Prkcz/Shroom2/Kif1a/Pcdh17/Rab17/Pclo/Cadps2/Mlph/Lin7a/Bsn/Rims1/Kif5a/Mreg/Syt10/Cdh3/Myo5c/Bicdl2/Nrxn1/Nlgn1/Mapk15/Syndig1/Ap3b2/Myo5b/Snap91/Syt6/Cadps/Syt4/Snap25
GO:1901888	GO:1901888	regulation of cell junction assembly	244	-0.495970503	-1.500696992	7.00E-05	0.004395802	0.004012102	3673	tags=21%, list=12%, signal=18%	Slitrk5/Pkp2/Srcin1/Dkk1/Irx3/Rab17/Tlr2/Clstn3/Tnf/Il1b/Lhfpl4/Lzts1/Lrrn1/Adgrb1/Six1/Slitrk6/Ptpn13/Cldn1/Wnt4/Ntrk1/Lrrc4b/Grin1/Colq/Hrg/Nrxn1/Slitrk3/Nlgn1/Crb3/Adgrb3/Wnt7a/Cbln2/Tbx5/Lingo4/Cldn3/Adgrl3/Cntnap2/Agt/Apod/Myoc/Asic2/Lrfn5/Slitrk2/Lrrtm4/Syndig1/Lrrtm1/Lingo2/Slitrk1/Elavl2/Cbln1/Cldn19/Il1rapl1
GO:0098900	GO:0098900	regulation of action potential	68	-0.626946975	-1.734755951	7.10E-05	0.004412508	0.00402735	3169	tags=29%, list=11%, signal=26%	Tacr1/Tnf/Cxadr/Hcn4/Ffar3/Kcne3/Scn5a/Kcnq2/Tac1/Cntnap2/Kcnc4/Kcnip1/Ank3/Fgf12/Hcn1/Chrna5/Trpc4/Dsc2/Scn9a/Dsg2
GO:0071692	GO:0071692	protein localization to extracellular region	427	-0.455435338	-1.394489139	7.73E-05	0.004762648	0.004346927	5019	tags=19%, list=17%, signal=16%	Pde4c/Gck/Slc2a2/Cnr1/Fbn2/Il13/Anxa1/Rph3al/Ptprn/Sybu/Drd2/Drd4/Llgl2/Chrm3/Nr1h4/Gip/Fga/F2rl2/Srcin1/Slc12a2/Prkcb/Pde1c/Hcar2/Neurod1/Il1a/C1qtnf3/Trh/Sncg/Pclo/Tlr2/Clstn3/Tnf/Il1b/Ttn/Il6/Inhbb/Fgb/Foxa2/Myt1/Rab3b/Syt9/Stxbp5l/Ffar3/Fgg/Cplx3/Sstr5/Kcnq1/Uts2/Tunar/Gcg/Casr/Cplx1/Kcnj6/Vgf/Mc4r/Nos2/Mir200a/Ifnb1/Chga/Cartpt/Bglap2/Fam3d/Tfap2b/Abca12/Vsnl1/Adcy8/Rims2/Fam3b/Cbln1/Epha5/C…
GO:0050954	GO:0050954	sensory perception of mechanical stimulus	298	-0.475157136	-1.44424754	8.10E-05	0.004938242	0.004507194	4628	tags=26%, list=16%, signal=22%	Tmc1/Mir20a/Kcnq3/Mir96/Cxcl12/Tspear/Mir542/Mbp/Sptbn4/Mir199b/Mir361/Mir34a/Htr2a/Espnl/Spns2/Pgap1/Cdc14a/Atp6v1b1/Tmie/Mir25/Slc12a2/Mcoln3/Lhfpl3/Mir149/Tnf/Lhfpl4/Cabp2/Scn10a/Mir29b-1/Mir429/Six1/Slitrk6/Coch/Col2a1/Gjb6/Eps8l2/Slc17a8/Myo3b/Ntrk1/Tectb/Mir148b/Slc26a5/Marveld2/Mir200c/Clrn1/Mir455/Kcnq1/Scn8a/Mir711/Kcnk4/Mir338/Jag2/Ush1g/Mir141/Kcnq2/Mir31/Mir200a/Gjb2/Tmprss3/Pcdh15/Mi…
GO:0032890	GO:0032890	regulation of organic acid transport	93	-0.579412088	-1.65522753	9.30E-05	0.005578643	0.005091696	5028	tags=35%, list=17%, signal=30%	Ace2/Ces1a/Mif/Syk/Pla2g3/Arg1/Ces1g/Tnfsf11/Ces1f/Slc12a2/Ptges/Il1a/Trh/Tnf/Il1b/Agtr2/Pla2g10/Slc17a8/Cck/Htr6/Acsl6/Slc15a1/Avpr1a/Slc6a1/Ces1e/Abcb11/Agt/Hrh3/Ces1d/Grik1/Grin2b/Grm7/Syt4
GO:0007188	GO:0007188	adenylate cyclase-modulating G protein-coupled receptor signaling pathway	222	-0.502552017	-1.512834072	9.32E-05	0.005578643	0.005091696	4935	tags=28%, list=17%, signal=24%	Adcyap1r1/Cnr1/Chrm4/Adm/Drd2/Drd4/Chrm3/Lpar2/Gna14/Gip/Rxfp2/Psapl1/Htr5a/S1pr5/Rxfp1/Adra2c/Gpr37l1/Npb/Adgrg6/Adrb1/Adgrb1/Ghrh/Pth2r/Adcy2/Calcr/Ffar3/Crhr1/Rln1/Sstr5/Chrm1/Vipr1/Grm4/Gcg/Casr/Lhcgr/Adgrf4/Lpar3/Adgrb3/Lgr5/Mc4r/Adgrl3/Galr1/Fpr2/Hrh3/Htr4/Chga/Fpr3/Calca/Iapp/Gpr37/Calcb/Adcy8/Rims2/Oprd1/Rit2/Adgrf1/Adcyap1/Gipr/Vip/Grm7/Ucn2/Nos1/Chrm2
GO:0051966	GO:0051966	regulation of synaptic transmission, glutamatergic	85	-0.592139134	-1.681794465	9.54E-05	0.005655414	0.005161765	3322	tags=29%, list=11%, signal=26%	Dkk1/Ptgs2/Shank2/Cacng5/Ntrk1/Grin1/Nrxn1/Cacng3/Gria2/Dgki/Nlgn1/Grm4/Plppr4/Mapk8ip2/Grik3/Cacng2/Grik1/Grik2/Grin2b/Reln/Frrs1l/Ngfr/Adcyap1/Grm7/Syt1
GO:0015718	GO:0015718	monocarboxylic acid transport	170	-0.521300139	-1.554551582	9.78E-05	0.00574086	0.005239753	4829	tags=34%, list=16%, signal=29%	Ces1a/Slc6a12/Oc90/Anxa1/Mif/Syk/Acsl3/Drd2/Drd4/Pla2g2c/Pla2g3/Ces1g/Nr1h4/Slc2a1/Fabp9/Slco1a6/Tnfsf11/Stard10/Ces1f/Pla2g2d/Slc6a13/Ceacam1/Slc6a11/Ptges/Pla2g1b/Il1a/Ptgs2/Slc22a6/Tnf/Il1b/Aqp9/Fabp7/Slc16a11/Agtr2/Slc16a13/Pla2g10/Ceacam2/Slc22a13/Crabp1/Slc22a7/Acsl6/Fabp12/Casr/Lhcgr/Slc10a4-ps/Spx/Ces1e/Slc10a5/Nos2/Abcb11/Slc10a4/Slco1a4/Hrh3/Ces1d/Rbp7/Slc5a8/Slco1a5/Pmp2
GO:0014048	GO:0014048	regulation of glutamate secretion	22	-0.781734852	-1.857427529	0.000104312	0.006069227	0.005539458	3152	tags=41%, list=11%, signal=37%	Trh/Il1b/Cck/Htr6/Avpr1a/Hrh3/Grin2b/Grm7/Syt4
GO:0099174	GO:0099174	regulation of presynapse organization	41	-0.693250742	-1.793919144	0.000128955	0.007258782	0.00662518	3673	tags=41%, list=12%, signal=36%	Slitrk5/Dkk1/Clstn3/Slitrk6/Lrrc4b/Nrxn1/Slitrk3/Nlgn1/Wnt7a/Cbln2/Lrfn5/Slitrk2/Lrrtm1/Slitrk1/Cbln1/Il1rapl1/Snap91
GO:0035272	GO:0035272	exocrine system development	53	-0.656176115	-1.768444233	0.000129252	0.007258782	0.00662518	5278	tags=34%, list=18%, signal=28%	Fgf8/Esrp2/Met/Fgf10/Sox9/Tnf/Il6/Sema3a/Lama1/Bmp7/Cdh1/Sox10/Edar/Shh/Muc19/Esrp1/Ascl3/Tfcp2l1
GO:1905606	GO:1905606	regulation of presynapse assembly	37	-0.690224113	-1.762955467	0.00012841	0.007258782	0.00662518	3673	tags=43%, list=12%, signal=38%	Slitrk5/Dkk1/Clstn3/Slitrk6/Lrrc4b/Nrxn1/Slitrk3/Nlgn1/Wnt7a/Cbln2/Lrfn5/Slitrk2/Lrrtm1/Slitrk1/Cbln1/Il1rapl1
GO:0051963	GO:0051963	regulation of synapse assembly	142	-0.536535044	-1.583134881	0.0001308	0.007258782	0.00662518	3673	tags=25%, list=12%, signal=22%	Slitrk5/Srcin1/Dkk1/Rab17/Tlr2/Clstn3/Lhfpl4/Lzts1/Lrrn1/Adgrb1/Six1/Slitrk6/Ptpn13/Ntrk1/Lrrc4b/Grin1/Colq/Nrxn1/Slitrk3/Nlgn1/Adgrb3/Wnt7a/Cbln2/Lingo4/Adgrl3/Asic2/Lrfn5/Slitrk2/Lrrtm4/Syndig1/Lrrtm1/Lingo2/Slitrk1/Elavl2/Cbln1/Il1rapl1
GO:0006820	GO:0006820	monoatomic anion transport	149	-0.530662636	-1.567673781	0.000132743	0.007258782	0.00662518	4620	tags=28%, list=16%, signal=23%	Gabre/Slc12a3/Clca1/Gabrb2/Best2/Slc26a4/Slc12a2/Gabrd/Slc17a2/P2ry4/Slc22a6/Slc22a18/Slc17a7/Clca3a2/Lrrc8e/Clcnkb/Clic6/Gabra5/Slc4a11/Slc17a8/Slc26a5/Kcnq1/Casr/Ttyh1/Slc6a1/Ano5/Slco1a4/Slc5a5/Clca2/Clcnka/Gabrp/Bsnd/Gabra1/Gabrb3/Gabrg3/Cftr/Gabrg2/Slc5a8/Ano9/Clca4a/Cldn4
GO:0098739	GO:0098739	import across plasma membrane	204	-0.502323438	-1.505115043	0.000132756	0.007258782	0.00662518	5028	tags=28%, list=17%, signal=23%	Ace2/Slc22a4/Kcnj15/Slc39a4/Slc38a5/Trpv6/Slc12a3/Atp1a1/Arg1/Kcnj2/Slc2a1/Slc9a4/Slc9a2/Slc39a12/Slc6a13/Cacna1f/Slc6a14/Slc12a2/Slc28a1/AU018091/Slc9a3/Kcnj10/Tnf/Adrb1/Trpv3/Lrrc8e/Atp1b1/Ppp3r2/Trpv5/Lcn2/Slc17a8/Hcn4/Slc6a5/Kcnq1/Kcnj12/Nalf2/Acsl6/Slc15a1/Scn5a/Nalf1/Kcnk5/Slc6a1/Kcnj6/Scnn1b/Scnn1g/Agt/Scnn1a/Slc5a1/Cacna1s/Wnk2/Gfap/Cacna1b/Slc24a2/Kcnk9/Cnga3/Kcnj16/Kcnj3
GO:0042886	GO:0042886	amide transport	370	-0.46117043	-1.409376808	0.000132769	0.007258782	0.00662518	5019	tags=21%, list=17%, signal=18%	Pde4c/Gck/Slc2a2/Cnr1/Rasl10b/Anxa1/Slc38a5/Rph3al/Ptprn/Sct/Sybu/Drd2/Chrm3/Folr1/Nr1h4/Gip/Fga/Tnfsf11/F2rl2/Prkcb/Pde1c/Neurod1/Hmga2/Trh/Tfr2/Pclo/Tnf/Il1b/Aqp9/Il6/Inhbb/Fgb/Ghrh/Aqp3/Foxa2/Myt1/Syt9/Stxbp5l/Ffar3/Fgg/Cplx3/Crhr1/Sstr5/Kcnq1/Uts2/Slc15a1/Pou3f3/Tunar/Gcg/Casr/Cplx1/Kcnj6/Vgf/Mc4r/Nos2/Agt/Mir200a/Chga/Cartpt/Bglap2/Mmp7/Edn3/Fam3d/Tfap2b/Ildr1/Abca12/Vsnl1/Adcy8/Rims2/Fam3b/…
GO:0048485	GO:0048485	sympathetic nervous system development	24	-0.757449485	-1.824542048	0.000136631	0.007406077	0.006759617	2081	tags=50%, list=7%, signal=47%	Fzd3/Phox2a/Ntrk1/Gfra3/Sema3a/Sox11/Gdnf/Ascl1/Tfap2a/Tfap2b/Trp63/Phox2b
GO:0015698	GO:0015698	inorganic anion transport	151	-0.529836867	-1.566719323	0.00014888	0.008001685	0.007303236	4620	tags=26%, list=16%, signal=22%	Gabre/Slc12a3/Clca1/Gabrb2/Slc34a2/Best2/Slc26a4/Slc12a2/Gabrd/P2ry4/Slc17a7/Clca3a2/Clcnkb/Clic6/Gabra5/Slc4a11/Slc17a8/Slc26a5/Slc26a3/Kcnq1/Casr/Ttyh1/Slc6a1/Ano5/Fgf23/Slc13a1/Slc5a5/Clca2/Clcnka/Gabrp/Bsnd/Gabra1/Gabrb3/Gabrg3/Cftr/Gabrg2/Slc5a8/Ano9/Clca4a/Cldn4
GO:0008344	GO:0008344	adult locomotory behavior	107	-0.565999448	-1.639883911	0.000156644	0.008348202	0.007619506	4535	tags=27%, list=15%, signal=23%	Drd2/Mir96/Cxcl12/Drd4/Sptbn4/Gip/Mapt/Hoxd10/Klhl1/Trh/Sncg/Shank2/Kcnj10/Slitrk6/Foxa2/Grin1/Lgi4/Scn8a/Chl1/Hoxd9/Pcdh15/Ntf5/Fgf12/Sez6/Dab1/Sez6l/Oprd1/Scn1a/Chat
GO:0042476	GO:0042476	odontogenesis	123	-0.548075435	-1.602873419	0.000167894	0.008873179	0.008098659	4568	tags=31%, list=15%, signal=26%	Fgf8/Enam/Itga6/Fgf10/Tspear/Odaph/Perp/Tnfsf11/Sp6/Klk4/Serpine1/Msx2/Runx2/Nkx2-3/Dlx3/Edaradd/Osr2/Bcl11b/Ssu2/Dspp/Fgf4/Klk5/Wnt10a/Jag2/Pitx2/Pax9/Hand1/Itgb6/Tfap2a/Bmp7/Sostdc1/Trp63/Cftr/Edar/Shh/Ngfr/Wdr72/Wnt7b
GO:0050890	GO:0050890	cognition	364	-0.457258344	-1.397898333	0.000178159	0.00933787	0.008522788	4631	tags=21%, list=16%, signal=18%	Nrxn3/Sct/Drd2/Ttc36/Drd4/Clstn2/Gip/Ttbk1/Htr2a/Mapt/Jph3/Klk8/Prkcz/Nrxn2/Dkk1/Ptgs2/Tacr1/Shank2/Tafa2/Tlr2/Clstn3/Il1b/Brinp1/Cyp7b1/Slc17a7/Adrb1/Ccl11/Gabra5/Grpr/Lcn2/Shc3/Prkar1b/Ntrk1/Grin1/Crhr1/Chrm1/Nrxn1/Chl1/Cck/Htr6/Csmd1/Dgki/Grm4/Amph/C5ar1/Lhcgr/Adgrb3/Slc6a1/Mapk8ip2/Kcnq2/Ptn/Tac1/Cntnap2/Agt/Hrh3/Ppp1r1b/Elavl4/Mgat3/Grin2b/Sorcs3/Bglap2/Ntf5/Th/Adcy8/Gabrb3/Reln/Lmx1b/Adgrf1…
GO:0006690	GO:0006690	icosanoid metabolic process	129	-0.541325866	-1.583509399	0.000196677	0.010223991	0.009331561	6747	tags=44%, list=23%, signal=34%	Aloxe3/Fabp5/Pdpn/Akr1c20/Cyp2c65/Cyp2c69/Gstp3/Prg3/Alox15/Cyp4a10/Cyp2d11/Cyp4a12a/Cyp4a12b/Akr1c18/Cyp4a29/Cyp2b9/Mgst3/Anxa1/Ahr/Cyp2b13/Mif/Syk/Alox8/Pla2g3/Mgst2/Cyp2j6/Atp6v1b1/Ptges/Ptgs2/Tlr2/Il1b/Ptgds/Cyp2j9/Alox12/Cyp4a31/Cyp2d12/Cyp2a22/Pla2g10/Cyp2s1/Edn2/Cyp2c68/Ncf1/Cyp2j12/Cyp2ab1/Cyp2a4/Ces2c/Ces2b/Avpr1a/Alox12b/Ces2f/Ces2e/Cyp4f15/Cyp2g1/Cyp2b19/Cyp2f2/Alox12e/Cyp2a5
GO:0031338	GO:0031338	regulation of vesicle fusion	33	-0.710060092	-1.781039752	0.000200336	0.010329518	0.009427878	2315	tags=30%, list=8%, signal=28%	Rims1/Erc2/Syt9/Cplx3/Cplx1/Cacna1b/Rims2/Syt4/Syt1/Rimbp2
GO:0060052	GO:0060052	neurofilament cytoskeleton organization	11	-0.872443272	-1.775117353	0.000208562	0.010581586	0.009657943	2076	tags=45%, list=7%, signal=42%	Atp8a2/Nefh/Ina/Nefm/Nefl
GO:0021782	GO:0021782	glial cell development	139	-0.536504427	-1.58035841	0.000207074	0.010581586	0.009657943	5033	tags=26%, list=17%, signal=22%	Hdac11/Gpm6b/Id4/Hes5/Prx/Ndrg1/9630013A20Rik/Kcnj10/Itgb4/Tlr2/Pou3f2/Il1b/Adgrg6/Tenm4/Ncmap/Mag/Pou3f1/Lgi4/Itgam/Sh3tc2/Prdm8/Mal/C5ar1/Plp1/Sox11/Cntnap2/Agt/Erbb3/Nkx2-2/Myoc/Ascl1/Gfap/Sox10/Shh/Fa2h/Cntn1
GO:1903305	GO:1903305	regulation of regulated secretory pathway	155	-0.523330261	-1.547576151	0.000214306	0.010786723	0.009845175	4841	tags=24%, list=16%, signal=20%	Il13/Ms4a2/Trim9/Rph3al/Rims3/Syk/Pla2g3/Rims4/Rph3a/Npy/Prkcb/Lypd10/P2ry4/Kcnh1/Syt8/Cacna1h/Rims1/Cdk5r2/Syt10/Syt9/Stxbp5l/Itgam/Crhr1/Itgb2/Rac2/Syp/Nlgn1/Rab15/Wnt7a/Syt5/Sv2b/Rims2/Sv2c/Syt6/Cadps/Syt4/Syt1
GO:0140029	GO:0140029	exocytic process	101	-0.560625028	-1.610229199	0.000223808	0.011176296	0.010200742	3089	tags=23%, list=10%, signal=20%	Trarg1/Napb/Syk/Pla2g3/Rph3a/Pclo/Cadps2/Ppfia3/Rims1/Erc2/Rab3b/Syt9/Cplx3/Nlgn1/Cplx1/Cacna1b/Rims2/Cftr/Cadps/Rab3c/Syt1/Rimbp2/Snap25
GO:2000300	GO:2000300	regulation of synaptic vesicle exocytosis	58	-0.623732365	-1.700316537	0.000228742	0.011245615	0.010264011	3934	tags=28%, list=13%, signal=24%	Rims3/Rims4/Npy/Prkcb/P2ry4/Kcnh1/Rims1/Stxbp5l/Syp/Nlgn1/Wnt7a/Sv2b/Rims2/Sv2c/Syt4/Syt1
GO:0002064	GO:0002064	epithelial cell development	232	-0.486443133	-1.469738012	0.000227869	0.011245615	0.010264011	4609	tags=20%, list=15%, signal=17%	Met/Tmem79/Spint2/Ezr/Arhgef26/Rnase10/Vegfa/Prox1/Wt1/Slc9a4/Sox9/Nkx3-2/Il1a/Kcne1/Tnf/Il1b/Map7/Kdf1/Proc/Cldn1/Bcl11b/Ntrk1/Marveld2/Sfn/Klf5/Tjp3/Cldn3/Rab25/Agt/Dact2/Nkx2-2/Mir205/Tfap2a/Cgn/Bmp5/St14/Cdh1/Abca12/Trp63/Cftr/Exph5/Grhl2/Tmigd1/Tfap2c/Tfcp2l1/Pof1b/Foxa1
GO:0042269	GO:0042269	regulation of natural killer cell mediated cytotoxicity	76	0.463264583	1.745612347	0.000232942	0.011364007	0.010372068	5464	tags=38%, list=18%, signal=31%	Klri2/Klrc3/H2-M10.4/Serpinb9b/Clec12b/Klrd1/Il12b/Sh2d1a/Serpinb9c/Klrc2/Klre1/Sh2d1b1/Rasgrp1/Klrk1/Cd226/Klrb1b/Lep/Klrb1c/H2-M5/Sh2d1b2/H2-T22/Klrc1/Ulbp1/Slamf6/H2-Q7/Klrb1f/Serpinb9/Il12a/Gimap3
GO:0045921	GO:0045921	positive regulation of exocytosis	99	-0.563310988	-1.614604943	0.000245584	0.011889245	0.010851459	4841	tags=25%, list=16%, signal=21%	Il13/Ms4a2/Syk/Pla2g3/Fga/Lypd10/Cadps2/Fgb/Cacna1h/Cdk5r2/Syt10/Syt9/Itgam/Fgg/Crhr1/Itgb2/Nlgn1/Rab15/Vsnl1/Cftr/Myo5b/Exph5/Cadps/Syt4/Syt1
GO:0042552	GO:0042552	myelination	185	-0.501674452	-1.499393427	0.000262985	0.012635256	0.011532353	4870	tags=24%, list=16%, signal=20%	Gpm6b/Bcas1/Id4/Gpc1/Hes5/Tmem163/Mbp/Prx/Mir34a/Ndrg1/Rxrg/Mir138-1/9630013A20Rik/Kcnj10/Itgb4/Tlr2/Pou3f2/Tnf/Adgrg6/Tenm4/Ncmap/Mag/Cmtm8/Pou3f1/Gal3st1/Mir30a/Nfasc/Lgi4/Sh3tc2/Pllp/Mal/Plp1/Mir338/Ptn/Cntnap2/Erbb3/Myoc/Mal2/Gjc3/Sox10/Ugt8a/Ngfr/Fa2h/Cntn1/Mpz
GO:0031632	GO:0031632	positive regulation of synaptic vesicle fusion to presynaptic active zone membrane	13	-0.838726926	-1.769364488	0.000269727	0.012671163	0.011565126	2315	tags=54%, list=8%, signal=50%	Rims1/Erc2/Syt9/Cacna1b/Rims2/Syt1/Rimbp2
GO:0099502	GO:0099502	calcium-dependent activation of synaptic vesicle fusion	13	-0.838726926	-1.769364488	0.000269727	0.012671163	0.011565126	2315	tags=54%, list=8%, signal=50%	Rims1/Erc2/Syt9/Cacna1b/Rims2/Syt1/Rimbp2
GO:1901634	GO:1901634	positive regulation of synaptic vesicle membrane organization	13	-0.838726926	-1.769364488	0.000269727	0.012671163	0.011565126	2315	tags=54%, list=8%, signal=50%	Rims1/Erc2/Syt9/Cacna1b/Rims2/Syt1/Rimbp2
GO:0032288	GO:0032288	myelin assembly	26	-0.721430905	-1.756667357	0.000281885	0.013144939	0.011997547	4471	tags=38%, list=15%, signal=33%	Gpc1/Prx/Itgb4/Tlr2/Tenm4/Ncmap/Mag/Nfasc/Ugt8a/Cntn1
GO:0030199	GO:0030199	collagen fibril organization	63	0.486545925	1.761950921	0.000286264	0.013155691	0.012007361	4120	tags=44%, list=14%, signal=38%	Optc/Acan/Col14a1/Dpt/Sfrp2/Col1a1/Scx/Col5a1/Foxc2/Col3a1/Col1a2/Serpinh1/Tnxb/Adamts2/Comp/Fkbp10/Lox/Loxl4/Col6a1/Ext1/Loxl3/Loxl2/Loxl1/Col18a1/P3h1/Col5a2/P3h4/Emilin1
GO:0007274	GO:0007274	neuromuscular synaptic transmission	31	-0.707770947	-1.759356747	0.000286158	0.013155691	0.012007361	2040	tags=29%, list=7%, signal=27%	Erc2/Chrm1/Nrxn1/Nlgn1/Chrnb4/Chat/Chrna3/Rimbp2/Slc5a7
GO:0060078	GO:0060078	regulation of postsynaptic membrane potential	130	-0.53400665	-1.564456008	0.000303622	0.013853036	0.012643836	4620	tags=29%, list=16%, signal=25%	Gabre/Met/Gabrb2/Begain/Celf4/Drd4/Prkcz/Pclo/Slc17a7/Adrb1/Gabra5/Rims1/Prkar1b/Grin1/Chrm1/Nrxn1/Dgki/Nlgn1/Wnt7a/Mapk8ip2/Igsf11/Cntnap2/Grik1/Grik2/Grin2b/Sez6/Hcn1/Gabra1/Gabrb3/Reln/Rims2/Gabrg3/Cbln1/Gabrg2/Ngfr/Adcyap1/Nos1/Chrna3
GO:0017156	GO:0017156	calcium-ion regulated exocytosis	75	-0.587740889	-1.64486448	0.000307939	0.013949654	0.01273202	4743	tags=27%, list=16%, signal=22%	Trim9/Rph3al/Rims3/Rims4/Syn2/Rph3a/Cadps2/Syt8/Cacna1h/Rims1/Cdk5r2/Syt10/Syt9/Syt5/Rims2/Syt6/Cadps/Syt4/Syt1/Snap25
GO:1903409	GO:1903409	reactive oxygen species biosynthetic process	63	-0.609973704	-1.67712958	0.000317831	0.014295621	0.013047788	3374	tags=22%, list=11%, signal=20%	Ucp1/Duox1/Alox12/Adgrb1/Lcn2/Cybb/Grin1/Ncf2/Ncf1/Inava/Mpo/Duoxa1/Duox2/Duoxa2
GO:0035137	GO:0035137	hindlimb morphogenesis	47	-0.646054743	-1.714313242	0.000320152	0.014298637	0.013050541	5278	tags=43%, list=18%, signal=35%	Fgf8/Hotair/Alx4/Wnt3/Tbx3/Gdf5/Hoxd10/Sall1/Msx2/Osr2/Gpc3/Fgf4/Wnt7a/Pitx2/Hoxd9/Tbx4/Tfap2b/Pitx1/Trp63/Shh
GO:0050906	GO:0050906	detection of stimulus involved in sensory perception	122	-0.538881113	-1.573498982	0.000323766	0.014358899	0.013105543	6463	tags=39%, list=22%, signal=31%	Col11a1/Ptprq/Rpe65/Tas2r108/Chrna10/Adgrv1/Rho/Chrna9/Prdm12/Vmn2r26/Vmn2r65/Rtp3/Tmc1/Cxcl12/Gm7609/Htr2a/Cacna1f/Slc12a2/Reep6/Tnf/Tas2r137/Scn10a/Tas1r2/Ntrk1/Atp8a2/Car6/Plcb2/Pkd2l1/Rtp1/Kcnq1/Vmn2r120/Kcnk4/Pcare/Tac1/Lpo/Pip/Pcdh15/Calca/Grik2/Grin2b/Asic2/Rgs9bp/Kcna1/Chrna5/Scn1a/Sox2/Scn9a/Pigr
GO:1990504	GO:1990504	dense core granule exocytosis	15	-0.80818911	-1.77093678	0.00033339	0.014581794	0.013308982	3004	tags=47%, list=10%, signal=42%	Cadps2/Rims1/Syt10/Syt6/Cadps/Syt4/Snap25
GO:0042554	GO:0042554	superoxide anion generation	46	-0.653253104	-1.728564367	0.00033112	0.014581794	0.013308982	6060	tags=43%, list=20%, signal=35%	F2rl1/Prg3/Nox1/Syk/Noxa1/Mapt/Duox1/Crp/Cxcl1/Nox3/Cybb/Ncf2/Itgam/Ncf1/Itgb2/Ncf4/Agt/Fpr2/Clec7a/Duox2
GO:0099011	GO:0099011	neuronal dense core vesicle exocytosis	12	-0.844627478	-1.766440556	0.000354076	0.015036172	0.013723698	2315	tags=50%, list=8%, signal=46%	Rims1/Syt10/Syt6/Cadps/Syt4/Snap25
GO:0048791	GO:0048791	calcium ion-regulated exocytosis of neurotransmitter	25	-0.723562105	-1.748505886	0.000355633	0.015036172	0.013723698	4583	tags=44%, list=15%, signal=37%	Rims3/Rims4/Syt8/Rims1/Syt10/Syt5/Rims2/Cadps/Syt4/Syt1/Snap25
GO:0062149	GO:0062149	detection of stimulus involved in sensory perception of pain	39	-0.678102751	-1.742163422	0.000350258	0.015036172	0.013723698	4461	tags=31%, list=15%, signal=26%	Cxcl12/Htr2a/Tnf/Scn10a/Ntrk1/Tac1/Calca/Grin2b/Kcna1/Chrna5/Scn1a/Scn9a
GO:0015800	GO:0015800	acidic amino acid transport	69	-0.597469245	-1.656916342	0.000347567	0.015036172	0.013723698	3743	tags=26%, list=13%, signal=23%	Slc6a13/Slc12a2/Slc32a1/Trh/Kcnj10/Tnf/Il1b/Slc17a7/Slc17a8/Cck/Htr6/Avpr1a/Slc6a1/Hrh3/Grin2b/Slc7a14/Grm7/Syt4
GO:0016064	GO:0016064	immunoglobulin mediated immune response	197	0.323738193	1.391274075	0.000354322	0.015036172	0.013723698	2856	tags=18%, list=10%, signal=17%	Ighv1-66/Ighv11-2/Cd19/Ighd/Iglc2/Ighv8-12/Ighv1-52/Ighg3/Ighv5-17/H2-Ea/Ighg2c/H2-M10.4/Iglc1/Ighv5-4/Mir181b-2/Ighv1-50/Iglc3/Ighg2b/Tbx21/Ighv7-3/C9/Il2rb/Ighm/Il12b/Il21r/Ighv2-9/Fcmr/Cd74/H2-Ab1/Ighv5-6/Xcl1/Cfi/Ighv1-69/Cd226/Mpl/Ccr6
GO:0007612	GO:0007612	learning	186	-0.499935927	-1.493153068	0.000365758	0.015361828	0.014020928	4631	tags=24%, list=16%, signal=21%	Nrxn3/Sct/Drd2/Ttc36/Drd4/Clstn2/Jph3/Nrxn2/Dkk1/Ptgs2/Tacr1/Shank2/Tafa2/Tlr2/Clstn3/Gabra5/Grin1/Crhr1/Nrxn1/Cck/Htr6/Csmd1/Dgki/Grm4/Amph/Adgrb3/Slc6a1/Mapk8ip2/Kcnq2/Ptn/Tac1/Cntnap2/Agt/Hrh3/Ppp1r1b/Elavl4/Grin2b/Sorcs3/Th/Gabrb3/Reln/Slc24a2/Grm7/Dbh/Snap25
GO:0051965	GO:0051965	positive regulation of synapse assembly	82	-0.576299065	-1.627877958	0.00037684	0.015723162	0.014350722	3050	tags=28%, list=10%, signal=25%	Clstn3/Lrrn1/Adgrb1/Slitrk6/Ntrk1/Lrrc4b/Nrxn1/Slitrk3/Nlgn1/Adgrb3/Wnt7a/Cbln2/Lingo4/Adgrl3/Asic2/Slitrk2/Lrrtm4/Syndig1/Lrrtm1/Lingo2/Slitrk1/Cbln1/Il1rapl1
GO:0098719	GO:0098719	sodium ion import across plasma membrane	21	-0.757294803	-1.79114283	0.000384528	0.015873345	0.014487796	3954	tags=52%, list=13%, signal=45%	Slc9a4/Slc9a2/Slc12a2/Slc9a3/Hcn4/Scn5a/Slc6a1/Scnn1b/Scnn1g/Scnn1a/Slc5a1
GO:0031346	GO:0031346	positive regulation of cell projection organization	453	-0.434898166	-1.332305228	0.000385445	0.015873345	0.014487796	4976	tags=17%, list=17%, signal=14%	Negr1/Cd24a/Itga6/Cnr1/Ptpn5/Ccl21d/Met/Cxcl12/Ccl21b/Pla2g3/Wnt3/Bcl11a/Styxl1/Vegfa/Gm14137/Robo3/Hap1/Mapt/Shox2/Gpm6a/Eps8l1/Plppr5/Avil/Grip1/Pacsin1/Mstn/Prl2c2/Crp/Chodl/Ptk6/Ret/Plk5/Il6/Eps8l2/Lcn2/Myo3b/Ntrk1/Atp8a2/Ptk7/Grin1/Stmn2/Ache/Clrn1/Nrxn1/Rac2/Acsl6/Nlgn1/Plxnb3/Lpar3/Ccl21a/Mir124a-1/Ptn/Agt/Prom2/Elavl4/Alk/Bmp5/Bmp7/Myo3a/Reln/Slitrk1/Tenm1/Fut9/Il1rapl1/Rit2/Myo5b/Dcc/Ngf…
GO:0002715	GO:0002715	regulation of natural killer cell mediated immunity	79	0.440311445	1.659259593	0.000391891	0.016034645	0.014635017	5464	tags=37%, list=18%, signal=30%	Klri2/Klrc3/H2-M10.4/Serpinb9b/Clec12b/Klrd1/Il12b/Sh2d1a/Serpinb9c/Klrc2/Klre1/Sh2d1b1/Rasgrp1/Klrk1/Cd226/Klrb1b/Lep/Klrb1c/H2-M5/Sh2d1b2/H2-T22/Klrc1/Ulbp1/Slamf6/H2-Q7/Klrb1f/Serpinb9/Il12a/Gimap3
GO:0007611	GO:0007611	learning or memory	326	-0.457406115	-1.393138844	0.000412814	0.01678248	0.015317575	4631	tags=21%, list=16%, signal=18%	Nrxn3/Sct/Drd2/Ttc36/Drd4/Clstn2/Gip/Ttbk1/Htr2a/Mapt/Jph3/Klk8/Prkcz/Nrxn2/Dkk1/Ptgs2/Tacr1/Shank2/Tafa2/Tlr2/Clstn3/Il1b/Brinp1/Cyp7b1/Slc17a7/Adrb1/Ccl11/Gabra5/Grpr/Lcn2/Shc3/Prkar1b/Ntrk1/Grin1/Crhr1/Nrxn1/Cck/Htr6/Csmd1/Dgki/Grm4/Amph/Adgrb3/Slc6a1/Mapk8ip2/Kcnq2/Ptn/Tac1/Cntnap2/Agt/Hrh3/Ppp1r1b/Elavl4/Grin2b/Sorcs3/Bglap2/Ntf5/Th/Adcy8/Gabrb3/Reln/Lmx1b/Adgrf1/Slc24a2/Vip/Chat/Grm7/Syt4/D…
GO:0032253	GO:0032253	dense core granule localization	28	-0.705038277	-1.736752789	0.000421104	0.017010469	0.015525663	4772	tags=39%, list=16%, signal=33%	Map2/Sybu/Kif1a/Cadps2/Rims1/Kif5a/Syt10/Syt6/Cadps/Syt4/Snap25
GO:0061844	GO:0061844	antimicrobial humoral immune response mediated by antimicrobial peptide	90	-0.569159441	-1.620446881	0.000427792	0.017171239	0.0156724	4686	tags=39%, list=16%, signal=33%	Tslp/Adm/Ccl21d/Ppl/Cxcl12/Ccl21b/Camp/Ccl28/Defa17/Kng2/Npy/Hamp2/Pla2g1b/Klk7/Cxcl1/Defa24/Ccl11/Ccl20/Defa25/Hrg/Cxcl14/Defb1/Klk5/Ccl21a/Cxcl3/Tac1/Cxcl2/Cxcl15/Mmp7/Evpl/Ltf/Cxcl13/Vip/Ivl/Krt6a
GO:0007272	GO:0007272	ensheathment of neurons	188	-0.504105844	-1.505939292	0.000440756	0.017470484	0.015945525	4870	tags=24%, list=16%, signal=21%	Gpm6b/Bcas1/Id4/Gpc1/Hes5/Tmem163/Mbp/Prx/Mir34a/Ndrg1/Rxrg/Mir138-1/9630013A20Rik/Kcnj10/Itgb4/Tlr2/Pou3f2/Tnf/Adgrg6/Tenm4/Ncmap/Mag/Cmtm8/Pou3f1/Gal3st1/Mir30a/Nfasc/Lgi4/Sh3tc2/Pllp/Mal/Plp1/Mir338/Ptn/Cntnap2/Erbb3/Myoc/Mal2/Cldn11/Gjc3/Sox10/Ugt8a/Ngfr/Fa2h/Cntn1/Mpz
GO:0008366	GO:0008366	axon ensheathment	188	-0.504105844	-1.505939292	0.000440756	0.017470484	0.015945525	4870	tags=24%, list=16%, signal=21%	Gpm6b/Bcas1/Id4/Gpc1/Hes5/Tmem163/Mbp/Prx/Mir34a/Ndrg1/Rxrg/Mir138-1/9630013A20Rik/Kcnj10/Itgb4/Tlr2/Pou3f2/Tnf/Adgrg6/Tenm4/Ncmap/Mag/Cmtm8/Pou3f1/Gal3st1/Mir30a/Nfasc/Lgi4/Sh3tc2/Pllp/Mal/Plp1/Mir338/Ptn/Cntnap2/Erbb3/Myoc/Mal2/Cldn11/Gjc3/Sox10/Ugt8a/Ngfr/Fa2h/Cntn1/Mpz
GO:0001829	GO:0001829	trophectodermal cell differentiation	24	-0.732867067	-1.765327993	0.000464326	0.018290392	0.016693865	1942	tags=25%, list=7%, signal=23%	Esrrb/Cdh1/Foxd3/Rbm46/Sox2/Tfap2c
GO:0098698	GO:0098698	postsynaptic specialization assembly	38	-0.672573109	-1.724581601	0.000473104	0.018521126	0.016904459	2397	tags=34%, list=8%, signal=31%	Nrxn3/Nrxn2/Sptbn2/Nptx1/Gap43/Lrrc4b/Nrxn1/Slitrk3/Nlgn1/Lrrtm1/Reln/Cbln1/C1ql2
GO:0021953	GO:0021953	central nervous system neuron differentiation	199	-0.483421066	-1.448305009	0.000481302	0.018726504	0.017091909	4880	tags=22%, list=16%, signal=18%	Hes1/Mir19a/Sema3e/Id4/Mir20a/Drd2/Slit2/Ttc36/Hes5/Sptbn4/Prox1/Phox2a/Nhlh2/Lingo1/Hoxd10/Neurog2/Brinp1/Agbl4/Isl2/Bcl11b/Pou4f1/Prdm8/Nrxn1/Hoxc10/Sema3a/Chd5/Wnt7a/Nkx2-2/Brinp2/Elavl4/Ascl1/Bhlhe22/Tfap2a/Lmx1b/Cbln1/Shh/Dcc/Pax3/Phox2b/Sox2/Tfap2c/Kndc1/Spock1
GO:0060216	GO:0060216	definitive hemopoiesis	25	0.635806326	1.927056943	0.000507136	0.019427275	0.017731512	3589	tags=36%, list=12%, signal=32%	Hoxa9/Gata1/Hoxb4/Hoxb3/Lyl1/Mpl/Tal1/Mfap5/Gata2
GO:0042832	GO:0042832	defense response to protozoan	43	0.555505975	1.890290328	0.000504773	0.019427275	0.017731512	5717	tags=51%, list=19%, signal=41%	Gbp4/Gm12250/Iigp1/Tgtp2/Gbp10/Gbp11/Tlr12/Gbp8/Il12b/Tgtp1/Gbp6/Gbp9/Gbp2b/Gbp2/Igtp/Gbp7/Bpgm/Gbp3/Il12a/Irgm2/Ifng/Tspan32
GO:2000369	GO:2000369	regulation of clathrin-dependent endocytosis	19	-0.759629226	-1.750849237	0.000508503	0.019427275	0.017731512	1096	tags=26%, list=4%, signal=25%	Sh3gl2/Ush1g/Dnajc6/Sh3gl3/Snap91
GO:0060445	GO:0060445	branching involved in salivary gland morphogenesis	28	-0.700364204	-1.725238931	0.000517194	0.019584243	0.017874779	5278	tags=43%, list=18%, signal=35%	Fgf8/Esrp2/Met/Fgf10/Tnf/Il6/Sema3a/Lama1/Bmp7/Cdh1/Shh/Esrp1
GO:0032252	GO:0032252	secretory granule localization	34	-0.683808411	-1.722543389	0.000519627	0.019584243	0.017874779	4772	tags=35%, list=16%, signal=30%	Map2/Sybu/Kif1a/Cadps2/Rims1/Kif5a/Syt10/Myo5c/Syt6/Cadps/Syt4/Snap25
GO:0030902	GO:0030902	hindbrain development	169	-0.498074892	-1.485597024	0.000521876	0.019584243	0.017874779	4118	tags=20%, list=14%, signal=17%	Prox1/Hap1/Phox2a/Nhlh2/Neurod1/Klhl1/Kcne1/Gpr37l1/Agtr2/Sptbn2/Cdk5r2/Foxa2/Pantr2/Grin1/Pou4f1/Nrxn1/C5ar1/Wnt7a/Cntnap2/Ascl1/Sez6/Bmp5/Bmp7/Gabrb3/Dab1/Sez6l/Lmx1b/Cbln1/Shh/Phox2b/Cntn1/Ctnna2/Kndc1
GO:0016358	GO:0016358	dendrite development	324	-0.457003424	-1.391152115	0.000527692	0.019686031	0.017967682	3746	tags=14%, list=13%, signal=12%	Kif1a/Cacna1f/Fat3/Slitrk5/Srcin1/Grip1/Pacsin1/Klhl1/Crp/Rab17/Lzts1/Mcf2/Grin1/Neurog3/D130043K22Rik/Ache/Sema3a/Nlgn1/Adgrb3/Wnt7a/Actl6b/Mapk8ip2/Mgarp/Ptn/Cntnap2/Elavl4/Alk/Tlx2/Sez6/Bmp5/Bmp7/Gpr37/Reln/Dab1/Epha5/Il1rapl1/Myo5b/Ngfr/Dscam/Chat/Ctnna2/Kndc1/Sult4a1/Chrna3
GO:0120254	GO:0120254	olefinic compound metabolic process	152	-0.509534535	-1.50646982	0.000554063	0.020548917	0.018755249	6398	tags=39%, list=21%, signal=31%	Hsd17b6/Akr1c20/Cyp2c65/Cyp2c69/Rpe65/Gstp3/Alox15/Ednrb/Cyp4a10/Cyp2d11/Cyp4a12a/Cyp4a12b/Akr1c18/Rdh16f2/Cyp4a29/Cyp2b9/Ahr/Cyp2b13/Aldh1a1/Alox8/Srd5a1/Cyp2j6/Rdh12/Dkkl1/Ptgs2/Cyp21a1/Cyp2j9/Alox12/Adh1/Cyp4a31/Cyp11b1/Cyp2d12/Cyp2a22/Cacna1h/Cyp2s1/Wnt4/Cyp2c68/Grin1/Cyp11b2/Bco1/Ppargc1a/Cyp2j12/Cyp2ab1/Cyp2a4/Aldh1a3/Cmtm2a/Scnn1b/Alox12b/Cyp19a1/Adh6a/Bglap2/Bmp5/Cyp4f15/Cyp2g1/Cyp2b19/Gp…
GO:0090276	GO:0090276	regulation of peptide hormone secretion	253	-0.471751372	-1.428239416	0.000559141	0.020616715	0.018817128	5019	tags=22%, list=17%, signal=18%	Pde4c/Gck/Slc2a2/Cnr1/Rasl10b/Rph3al/Sct/Sybu/Drd2/Chrm3/Nr1h4/Gip/Fga/Tnfsf11/F2rl2/Prkcb/Pde1c/Hmga2/Trh/Tfr2/Tnf/Il1b/Il6/Inhbb/Fgb/Ghrh/Foxa2/Myt1/Syt9/Stxbp5l/Ffar3/Fgg/Sstr5/Kcnq1/Uts2/Tunar/Gcg/Casr/Kcnj6/Nos2/Mir200a/Chga/Cartpt/Bglap2/Fam3d/Tfap2b/Ildr1/Abca12/Vsnl1/Adcy8/Epha5/Cftr/Adcyap1/Gipr/Nos1
GO:0061045	GO:0061045	negative regulation of wound healing	68	-0.593736058	-1.642861678	0.000565994	0.020748768	0.018937655	4231	tags=32%, list=14%, signal=28%	Tafa5/Fga/Ceacam1/Kng2/Slc12a2/Serpine1/Tnf/Plau/Alox12/Proc/Fgb/Vtn/Wnt4/Ajap1/Fgg/Hrg/Eppk1/Tspan8/Cldn3/Tpsab1/Muc16/Cldn19
GO:0033559	GO:0033559	unsaturated fatty acid metabolic process	122	-0.529482144	-1.546054583	0.000573607	0.020906993	0.019082068	6747	tags=43%, list=23%, signal=34%	Aloxe3/Fabp5/Pdpn/Akr1c20/Cyp2c65/Cyp2c69/Gstp3/Alox15/Cyp4a10/Cyp2d11/Cyp4a12a/Cyp4a12b/Akr1c18/Cyp4a29/Cyp2b9/Mgst3/Anxa1/Ahr/Cyp2b13/Mif/Alox8/Pla2g3/Cyp2j6/Atp6v1b1/Ptges/Ptgs2/Il1b/Ptgds/Cyp2j9/Alox12/Cyp4a31/Cyp2d12/Cyp2a22/Pla2g10/Cyp2s1/Edn2/Cyp2c68/Cyp2j12/Cyp2ab1/Cyp2a4/Scd3/Ces2c/Ces2b/Avpr1a/Alox12b/Ces2f/Ces2e/Cyp4f15/Cyp2g1/Cyp2b19/Cyp2f2/Alox12e/Cyp2a5
GO:0050678	GO:0050678	regulation of epithelial cell proliferation	410	-0.437273924	-1.337529364	0.000582172	0.02109791	0.01925632	4953	tags=20%, list=17%, signal=17%	Cpb2/Esrp2/Hes1/Ptprk/St8sia1/Tgfa/Ptprn/Fgf10/Drd2/Cxcl12/Mst1/Hes5/Arg1/Irf6/Hmx2/Vegfa/Prox1/Pik3cd/Rgcc/Ecm1/Sox9/Ceacam1/Gdf5/Hey1/Hmga2/Tacr1/Runx2/Tnf/Plau/Fut1/Cyp7b1/Kdf1/Tgm1/Ccl11/Nkx2-3/Il6/Pax2/Six1/Cldn1/Cxadr/Ceacam2/Osr2/Bcl11b/Cdh3/Gpc3/Sfn/Eppk1/Scn5a/Rap1gap/C5ar1/Plxnb3/Prok1/Sox11/Wnt7a/Foxe3/Ptn/Crnn/Hrh3/Tacstd2/Mir205/Thbs4/Bmp5/Muc16/Cdh1/Marveld3/Trp63/Shh/Ngfr/Ovol2/Fa2…
GO:0048251	GO:0048251	elastic fiber assembly	11	0.814129258	2.002959521	0.00062394	0.022106286	0.020176678	5294	tags=91%, list=18%, signal=75%	Mfap4/Myh11/Thsd4/Fbln5/Col3a1/Tnxb/Ltbp4/Lox/Emilin1/Efemp2
GO:0031340	GO:0031340	positive regulation of vesicle fusion	19	-0.754298729	-1.738563116	0.000622899	0.022106286	0.020176678	2315	tags=37%, list=8%, signal=34%	Rims1/Erc2/Syt9/Cacna1b/Rims2/Syt1/Rimbp2
GO:0050957	GO:0050957	equilibrioception	10	-0.854493967	-1.710757334	0.000622625	0.022106286	0.020176678	1952	tags=60%, list=7%, signal=56%	Pou4f1/Clrn1/Ush1g/Pcdh15/Ankfn1/Sox2
GO:0042267	GO:0042267	natural killer cell mediated cytotoxicity	95	0.412926868	1.570469331	0.0006151	0.022106286	0.020176678	3751	tags=26%, list=13%, signal=23%	Klri2/Klrc3/H2-M10.4/Cd2/Serpinb9b/Clec12b/Klrd1/Il12b/Sh2d1a/Serpinb9c/Klrc2/Klre1/Sh2d1b1/Rasgrp1/Klrk1/Cd226/Raet1d/Klrb1b/Lep/Klrb1c/H2-M5/Sh2d1b2/H2-T22/Klrc1/Ulbp1
GO:0002495	GO:0002495	antigen processing and presentation of peptide antigen via MHC class II	25	0.629828796	1.908939726	0.000637682	0.022292599	0.020346728	7247	tags=64%, list=24%, signal=48%	H2-Ob/H2-Ea/H2-Aa/H2-Eb2/Cd74/H2-Ab1/H2-DMb1/H2-DMb2/H2-Eb1/Trem2/Ifi30/Ctss/B2m/Lgmn/Unc93b1/H2-DMa
GO:0048730	GO:0048730	epidermis morphogenesis	42	-0.648445215	-1.683394155	0.000633963	0.022292599	0.020346728	2886	tags=29%, list=10%, signal=26%	Klk14/Gsdma3/Pla2g10/Dlx3/Wnt10a/Foxq1/Tfap2a/Sostdc1/Trp63/Shh/Ngfr/Krt17
GO:0035249	GO:0035249	synaptic transmission, glutamatergic	123	-0.527807515	-1.543598895	0.000639743	0.022292599	0.020346728	3322	tags=24%, list=11%, signal=21%	Dkk1/Ptgs2/Shank2/Clstn3/Slc17a7/Shc3/Slc17a8/Cacng5/Ntrk1/Grin1/Nrxn1/Cacng3/Gria2/Dgki/Nlgn1/Grm4/Plppr4/Mapk8ip2/Grik3/Cacng2/Grik1/Grik2/Grin2b/Reln/Frrs1l/Ngfr/Adcyap1/Grm7/Syt1
GO:0097106	GO:0097106	postsynaptic density organization	47	-0.631081634	-1.674581934	0.000654102	0.022668397	0.020689723	4631	tags=30%, list=16%, signal=25%	Nrxn3/Cadm1/Nrxn2/Nptx1/Lrrc4b/Nrxn1/Slitrk3/Nlgn1/Adgrl3/Cntnap2/Lrrtm1/Reln/Cbln1/C1ql2
GO:0031644	GO:0031644	regulation of nervous system process	151	-0.513390177	-1.518086719	0.000658243	0.022687917	0.02070754	3776	tags=26%, list=13%, signal=23%	Begain/Celf4/Drd4/Prkcz/Nrxn2/Smr3a/Pclo/Tnf/Tenm4/Il6/Ncmap/Mag/Rims1/Prkar1b/Shisa9/Dlgap3/Grin1/Ffar3/Nrxn1/Nlgn1/Spx/Wnt7a/Avpr1a/Tac1/Igsf11/Cntnap2/Agt/Kcnc4/Grik1/Grik2/Grin2b/Cartpt/Fgf12/Reln/Rims2/Sox10/Cbln1/Chrnb4/Chrna5/Ngfr
GO:0042634	GO:0042634	regulation of hair cycle	30	-0.709418874	-1.757999437	0.000669326	0.022938315	0.020936081	3120	tags=33%, list=10%, signal=30%	Msx2/Tnf/Gal/Gsdma3/Trpv3/Cdh3/Fermt1/Ngfr/Fa2h/Krt17
GO:0032892	GO:0032892	positive regulation of organic acid transport	57	-0.610255994	-1.657055994	0.000672741	0.022938315	0.020936081	5028	tags=39%, list=17%, signal=32%	Ace2/Mif/Pla2g3/Tnfsf11/Slc12a2/Ptges/Il1a/Trh/Il1b/Pla2g10/Slc17a8/Cck/Htr6/Acsl6/Avpr1a/Slc6a1/Abcb11/Agt/Hrh3/Grik1/Grin2b/Syt4
GO:0045665	GO:0045665	negative regulation of neuron differentiation	88	-0.566652202	-1.61579428	0.000719926	0.024415886	0.022284678	4888	tags=30%, list=16%, signal=25%	Cd24a/Hes1/Id4/Hes5/Casz1/Sox9/Hey1/Irx3/Il1b/Gpr37l1/Mag/Bex1/Isl2/Foxa2/Cntn4/Zfp536/Tunar/Rap1gap/Trp73/Nkx2-2/Ascl1/Bmp7/Shh/Phox2b/Sox2/Sox21
GO:0035458	GO:0035458	cellular response to interferon-beta	60	0.474976306	1.700972961	0.00073035	0.024507315	0.022368127	3393	tags=27%, list=11%, signal=24%	Oas1e/Iigp1/Tgtp2/Gm4841/F830016B08Rik/Tgtp1/Gbp6/Ifi47/Cdc34b/Trim6/9930111J21Rik1/Gbp2b/Gm12185/Gbp2/Igtp/Gbp7
GO:0050673	GO:0050673	epithelial cell proliferation	489	-0.429519954	-1.317613794	0.00072813	0.024507315	0.022368127	4953	tags=19%, list=17%, signal=16%	Cpb2/Esrp2/Hes1/Ptprk/St8sia1/Tgfa/Ptprn/Fgf10/Drd2/Cxcl12/Mst1/Hes5/Arg1/Irf6/Hmx2/Vegfa/Prox1/Tnfsf11/Igfbp3/Klk8/Pik3cd/Rgcc/Ecm1/Sox9/Ceacam1/Gdf5/Hey1/Hmga2/Tacr1/Runx2/Tnf/Plau/Fut1/Cyp7b1/Fabp7/Kdf1/Tgm1/Dach1/Ccl11/Nkx2-3/Il6/Pax2/Six1/Cldn1/Cxadr/Ceacam2/Osr2/Bcl11b/Cdh3/Prok2/Ncf1/Gpc3/Sfn/Eppk1/Scn5a/Rap1gap/C5ar1/Plxnb3/Prok1/Sox11/Wnt7a/Foxe3/Lgr5/Ptn/Crnn/Hrh3/Tacstd2/Mir205/Areg/Th…
GO:0099084	GO:0099084	postsynaptic specialization organization	58	-0.602950041	-1.643663184	0.000758841	0.025329311	0.023118373	2397	tags=28%, list=8%, signal=25%	Nrxn3/Cadm1/Nrxn2/Sptbn2/Nptx1/Gap43/Lrrc4b/Nrxn1/Slitrk3/Nlgn1/Adgrl3/Cntnap2/Lrrtm1/Reln/Cbln1/C1ql2
GO:0015844	GO:0015844	monoamine transport	106	-0.545098206	-1.577903625	0.00076965	0.02555559	0.0233249	4928	tags=32%, list=17%, signal=27%	Chrna7/Cnr1/Gpm6b/Syk/Drd2/Cxcl12/Htr2a/Prkcb/Sncg/Slc6a2/Syt8/Agtr2/Slc29a4/Nat8l/Fcgr3/Syt10/Rab3b/Syt9/Ffar3/Kcna2/Htr6/Syt5/Mapk15/Gdnf/Agt/Hrh3/Chga/Pcp4/Syt6/Cadps/Slc18a3/Syt4/Nos1/Syt1
GO:0051650	GO:0051650	establishment of vesicle localization	195	-0.489918233	-1.468160063	0.000790508	0.026111463	0.023832252	4772	tags=14%, list=16%, signal=12%	Map2/Sybu/Dync1i1/Hap1/Kif5c/Prkcz/Shroom2/Kif1a/Rab17/Pclo/Cadps2/Lin7a/Rims1/Kif5a/Mreg/Syt10/Cdh3/Myo5c/Bicdl2/Nlgn1/Mapk15/Ap3b2/Myo5b/Snap91/Syt6/Cadps/Syt4/Snap25
GO:0016331	GO:0016331	morphogenesis of embryonic epithelium	182	-0.490723924	-1.464121705	0.000803141	0.026391296	0.024087659	4675	tags=21%, list=16%, signal=18%	Fzd3/Adm/Aldh1a1/Spint2/Fgf10/Llgl2/Hes5/Folr1/Sox9/Sall1/Irx3/Ret/Kdf1/Pax2/Six1/Wnt4/Celsr1/Grhl3/Ptk7/Sox11/Jag2/Aldh1a3/Gdnf/Irx2/Hand1/Irx1/Tfap2a/Bmp5/Bmp7/St14/Trp63/Shh/Grhl2/Pax3/Pcdh8/Ovol2/Sfrp5/Wnt7b/Spint1
GO:0045759	GO:0045759	negative regulation of action potential	10	-0.849823846	-1.701407421	0.000809735	0.026470813	0.024160235	916	tags=50%, list=3%, signal=48%	Cnr1/Cntnap2/Kcnc4/Hcn1/Scn9a
GO:0001956	GO:0001956	positive regulation of neurotransmitter secretion	24	-0.721652976	-1.738315525	0.00081585	0.026533966	0.024217876	1375	tags=25%, list=5%, signal=24%	Nlgn1/Bglap2/Cacna1b/Gpr158/Slc18a3/Syt1
GO:0022010	GO:0022010	central nervous system myelination	30	-0.703663722	-1.743737686	0.000849309	0.027066912	0.024704302	4870	tags=47%, list=16%, signal=39%	Gpm6b/Id4/Hes5/9630013A20Rik/Kcnj10/Tlr2/Tenm4/Mag/Mal/Plp1/Cntnap2/Sox10/Fa2h/Cntn1
GO:0032291	GO:0032291	axon ensheathment in central nervous system	30	-0.703663722	-1.743737686	0.000849309	0.027066912	0.024704302	4870	tags=47%, list=16%, signal=39%	Gpm6b/Id4/Hes5/9630013A20Rik/Kcnj10/Tlr2/Tenm4/Mag/Mal/Plp1/Cntnap2/Sox10/Fa2h/Cntn1
GO:0045956	GO:0045956	positive regulation of calcium ion-dependent exocytosis	19	-0.751008631	-1.730979856	0.000840606	0.027066912	0.024704302	2390	tags=37%, list=8%, signal=34%	Cacna1h/Cdk5r2/Syt10/Syt9/Cadps/Syt4/Syt1
GO:0003073	GO:0003073	regulation of systemic arterial blood pressure	120	-0.525502219	-1.533385818	0.000842649	0.027066912	0.024704302	6060	tags=37%, list=20%, signal=29%	F2rl1/Nr2f2/Nox1/Ednrb/Corin/Nedd4l/Ace2/Chrna7/Rasl10b/Ahr/Adm/Drd2/Klk1b21/Chrm3/Ace3/Kl/Klk1b16/Tacr1/Tnf/Klk1b5/Gpr37l1/Adrb1/Cpa3/Agtr2/Edn2/Cyp11b2/Uts2/Spx/Avpr1a/Klk1b9/Klk1b8/Tac1/Agt/Calca/Asic2/Klk1b4/Edn3/Klk1b26/Klk1b24/Klk1b3/Klk1b1/Klk1b11/Klk1/Klk1b27
GO:1900006	GO:1900006	positive regulation of dendrite development	22	-0.741378623	-1.761539812	0.000882453	0.027843369	0.025412983	3487	tags=32%, list=12%, signal=28%	Pacsin1/Crp/Ptn/Elavl4/Alk/Bmp5/Bmp7
GO:1904889	GO:1904889	regulation of excitatory synapse assembly	20	-0.7458307	-1.735609533	0.000882004	0.027843369	0.025412983	3050	tags=35%, list=10%, signal=31%	Clstn3/Ptpn13/Lrrc4b/Nrxn1/Wnt7a/Lrrtm1/Cbln1
GO:0010001	GO:0010001	glial cell differentiation	287	-0.453981399	-1.378644659	0.000951834	0.02988382	0.027275328	4880	tags=21%, list=16%, signal=17%	Hes1/Gpm6b/Id4/Fgf10/Gpc1/Hes5/Il34/Prx/Ndrg1/Casz1/9630013A20Rik/Sox9/Lingo1/Hmga2/Kcnj10/Itgb4/Tlr2/Pou3f2/Il1b/Gpr37l1/Adgrg6/Tenm4/Ncmap/Pax2/Mag/Vtn/Pou3f1/Gap43/Nkx2-2os/Aspa/Lgi4/Itgam/Sh3tc2/Prdm8/Opalin/Mal/C5ar1/Plp1/Dusp15/Sox11/Ptn/Cntnap2/Agt/Erbb3/Trp73/Nkx2-2/Myoc/Ascl1/Gfap/Reln/Dab1/Sox10/Shh/Fa2h/Phox2b/Cntn1/Trpc4/Fgf5/Spint1
GO:0098908	GO:0098908	regulation of neuronal action potential	11	-0.846867986	-1.723080578	0.001014985	0.031554084	0.028799799	1776	tags=45%, list=6%, signal=43%	Ffar3/Cntnap2/Kcnc4/Fgf12/Chrna5
GO:0099173	GO:0099173	postsynapse organization	251	-0.467176305	-1.416598765	0.001010319	0.031554084	0.028799799	4332	tags=17%, list=15%, signal=14%	Ezr/Sh3gl2/Cadm1/Kif1a/Nrxn2/Rph3a/Srcin1/Shank2/Nrcam/Lhfpl4/Lzts1/Adgrb1/Sptbn2/Frmpd4/Nptx1/Gap43/Lrrc4b/Grin1/Colq/Nrxn1/Slitrk3/Nlgn1/Cpne6/Wnt7a/Gdnf/Ptn/Adgrl3/Cntnap2/Lrfn2/Grin2b/Iqsec3/Lrrtm4/Lrrtm1/Reln/Cbln1/Epha5/Cnksr2/Frrs1l/Il1rapl1/Myo5b/C1ql2/Zfp804a
GO:0099612	GO:0099612	protein localization to axon	11	-0.846813032	-1.722968766	0.001028252	0.031810615	0.029033938	2298	tags=55%, list=8%, signal=50%	Cntn2/Nfasc/Mal/Cntnap2/Ank3/Ugt8a
GO:0019886	GO:0019886	antigen processing and presentation of exogenous peptide antigen via MHC class II	21	0.685113576	2.003524175	0.001044083	0.031834507	0.029055745	2948	tags=43%, list=10%, signal=39%	H2-Ob/H2-Ea/H2-Aa/H2-Eb2/Cd74/H2-Ab1/H2-DMb1/H2-DMb2/H2-Eb1
GO:0099171	GO:0099171	presynaptic modulation of chemical synaptic transmission	59	-0.604080597	-1.650156471	0.001036428	0.031834507	0.029055745	4928	tags=29%, list=17%, signal=24%	Chrna7/Nrxn3/Drd2/Drd4/Htr2a/Prkcb/Nrn1/Dgki/Grm4/Grik1/Grik2/Apba2/Chrna5/Ngfr/Grm7/Chrna3/Chrm2
GO:0043524	GO:0043524	negative regulation of neuron apoptotic process	206	-0.480613812	-1.43995621	0.001041429	0.031834507	0.029055745	2664	tags=14%, list=9%, signal=13%	Il6/Mag/Six1/Lcn2/Ntrk1/Grin1/Pou4f1/Ppargc1a/Crhr1/Cblc/Chl1/C5ar1/Gdnf/Agt/Erbb3/Trp73/Foxq1/Tox3/Grik2/Tfap2a/Ntf5/Tfap2b/Vstm2l/Ngfr/Pcp4/Sncb/Grm7/Nefl/Nos1
GO:0002504	GO:0002504	antigen processing and presentation of peptide or polysaccharide antigen via MHC class II	27	0.614490517	1.881496275	0.001075326	0.032630215	0.029781997	7247	tags=59%, list=24%, signal=45%	H2-Ob/H2-Ea/H2-Aa/H2-Eb2/Cd74/H2-Ab1/H2-DMb1/H2-DMb2/H2-Eb1/Trem2/Ifi30/Ctss/B2m/Lgmn/Unc93b1/H2-DMa
GO:0051954	GO:0051954	positive regulation of amine transport	52	-0.611521236	-1.64016622	0.00109078	0.032941555	0.03006616	4535	tags=37%, list=15%, signal=31%	Ace2/Drd2/Cxcl12/Slc12a2/Trh/Nat8l/Slc17a8/Rab3b/Cck/Htr6/Avpr1a/Slc6a1/Agt/Grik1/Grin2b/Pcp4/Slc18a3/Syt4/Syt1
GO:0019724	GO:0019724	B cell mediated immunity	200	0.317940333	1.375565778	0.001124777	0.033807272	0.030856311	2856	tags=18%, list=10%, signal=16%	Ighv1-66/Ighv11-2/Cd19/Ighd/Iglc2/Ighv8-12/Ighv1-52/Ighg3/Ighv5-17/H2-Ea/Ighg2c/H2-M10.4/Iglc1/Ighv5-4/Mir181b-2/Ighv1-50/Iglc3/Ighg2b/Tbx21/Ighv7-3/C9/Il2rb/Ighm/Il12b/Il21r/Ighv2-9/Fcmr/Cd74/H2-Ab1/Ighv5-6/Xcl1/Cfi/Ighv1-69/Cd226/Mpl/Ccr6
GO:0008211	GO:0008211	glucocorticoid metabolic process	25	-0.702898813	-1.698572525	0.001140094	0.033949437	0.030986067	4820	tags=40%, list=16%, signal=34%	Cbr1/Atp1a1/Cyp21a1/Hsd11b1/Gal/Cyp11b1/Cacna1h/Wnt4/Cyp11b2/Bmp5
GO:0097107	GO:0097107	postsynaptic density assembly	27	-0.692861953	-1.693857017	0.001140213	0.033949437	0.030986067	2233	tags=37%, list=8%, signal=34%	Nrxn3/Nrxn2/Nptx1/Lrrc4b/Nrxn1/Slitrk3/Lrrtm1/Reln/Cbln1/C1ql2
GO:0009612	GO:0009612	response to mechanical stimulus	181	-0.492800519	-1.470116904	0.001161108	0.034410018	0.031406445	4628	tags=25%, list=16%, signal=22%	Tmc1/Kcnq3/Drd2/Cxcl12/Atp1a1/Htr2a/Nrxn2/Sox9/Slc12a2/Gata4/Lrp11/Tacr1/Tnf/Tmem150c/Ttn/Scn10a/Pax2/Slitrk6/Mir5621/Pkd1l1/Ntrk1/Atp8a2/Ankrd2/Mir148b/D130043K22Rik/Pkd2l1/Mir194-2/Kcnq1/Mkx/Nrxn1/Mir101b/Kcnk4/Kcnq2/Ptn/Cntnap2/Pcdh15/Grin2b/Asic2/Csrp3/Kcna1/Chrna5/Scn1a/Sox2/Nos1/Scn9a/Krt5
GO:0002228	GO:0002228	natural killer cell mediated immunity	98	0.396782355	1.528882739	0.001173305	0.03460976	0.031588752	3751	tags=26%, list=13%, signal=22%	Klri2/Klrc3/H2-M10.4/Cd2/Serpinb9b/Clec12b/Klrd1/Il12b/Sh2d1a/Serpinb9c/Klrc2/Klre1/Sh2d1b1/Rasgrp1/Klrk1/Cd226/Raet1d/Klrb1b/Lep/Klrb1c/H2-M5/Sh2d1b2/H2-T22/Klrc1/Ulbp1
GO:0002399	GO:0002399	MHC class II protein complex assembly	11	0.801570848	1.972062723	0.001239374	0.036055564	0.032908355	2948	tags=73%, list=10%, signal=66%	H2-Ob/H2-Ea/H2-Aa/H2-Eb2/H2-Ab1/H2-DMb1/H2-DMb2/H2-Eb1
GO:0002503	GO:0002503	peptide antigen assembly with MHC class II protein complex	11	0.801570848	1.972062723	0.001239374	0.036055564	0.032908355	2948	tags=73%, list=10%, signal=66%	H2-Ob/H2-Ea/H2-Aa/H2-Eb2/H2-Ab1/H2-DMb1/H2-DMb2/H2-Eb1
GO:0048813	GO:0048813	dendrite morphogenesis	190	-0.477871381	-1.429528827	0.001232836	0.036055564	0.032908355	3746	tags=14%, list=13%, signal=13%	Kif1a/Cacna1f/Slitrk5/Srcin1/Grip1/Lzts1/Grin1/Neurog3/Ache/Sema3a/Nlgn1/Adgrb3/Wnt7a/Mapk8ip2/Ptn/Cntnap2/Elavl4/Tlx2/Reln/Epha5/Il1rapl1/Myo5b/Dscam/Ctnna2/Kndc1/Sult4a1/Chrna3
GO:0017158	GO:0017158	regulation of calcium ion-dependent exocytosis	50	-0.61351345	-1.639128464	0.001270438	0.036623276	0.033426512	4743	tags=26%, list=16%, signal=22%	Trim9/Rph3al/Rph3a/Syt8/Cacna1h/Cdk5r2/Syt10/Syt9/Syt5/Syt6/Cadps/Syt4/Syt1
GO:0099565	GO:0099565	chemical synaptic transmission, postsynaptic	115	-0.526997491	-1.531439006	0.001267801	0.036623276	0.033426512	5917	tags=33%, list=20%, signal=27%	Chrng/Cx3cl1/Plk2/Npy2r/Eif4a3l1/Chrna7/Chrm4/Met/Gabrb2/Begain/Celf4/Drd4/Prkcz/Pclo/Slc17a7/Adrb1/Rims1/Prkar1b/Grin1/Anks1b/Nrxn1/Dgki/Nlgn1/Wnt7a/Mapk8ip2/Igsf11/Cntnap2/Grik1/Grik2/Grin2b/Sez6/Gabrb3/Reln/Rims2/Cbln1/Gabrg2/Ngfr/Chrna3
GO:0001562	GO:0001562	response to protozoan	46	0.50670804	1.759406325	0.001311824	0.037513252	0.034238805	3393	tags=35%, list=11%, signal=31%	Gbp4/Gm12250/Iigp1/Tgtp2/Gbp10/Gbp11/Tlr12/Gbp8/Il12b/Tgtp1/Gbp6/Gbp9/Gbp2b/Gbp2/Igtp/Gbp7
GO:0050974	GO:0050974	detection of mechanical stimulus involved in sensory perception	50	-0.612400446	-1.636154843	0.001313141	0.037513252	0.034238805	6463	tags=44%, list=22%, signal=35%	Col11a1/Ptprq/Chrna10/Adgrv1/Chrna9/Tmc1/Cxcl12/Htr2a/Slc12a2/Tnf/Scn10a/Ntrk1/Kcnq1/Kcnk4/Pcdh15/Grin2b/Asic2/Kcna1/Chrna5/Scn1a/Sox2/Scn9a
GO:0050909	GO:0050909	sensory perception of taste	38	-0.650327527	-1.667540483	0.001358802	0.038130631	0.034802294	2974	tags=34%, list=10%, signal=31%	Tas2r137/Tas1r2/Car6/Plcb2/Pkd2l1/Rtp1/Scnn1b/Scnn1g/Scnn1a/Lpo/Pip/Asic2/Pigr
GO:0031069	GO:0031069	hair follicle morphogenesis	36	-0.6506292	-1.654905131	0.001349655	0.038130631	0.034802294	2846	tags=33%, list=10%, signal=30%	Tmem79/Fgf10/Gsdma3/Pla2g10/Dlx3/Wnt10a/Foxq1/Sostdc1/Trp63/Shh/Ngfr/Krt17
GO:0051937	GO:0051937	catecholamine transport	89	-0.54527046	-1.553072424	0.001351419	0.038130631	0.034802294	4928	tags=33%, list=17%, signal=27%	Chrna7/Cnr1/Drd2/Cxcl12/Htr2a/Prkcb/Sncg/Slc6a2/Syt8/Agtr2/Slc29a4/Nat8l/Syt10/Rab3b/Syt9/Ffar3/Kcna2/Htr6/Syt5/Mapk15/Gdnf/Agt/Hrh3/Chga/Pcp4/Syt6/Cadps/Syt4/Syt1
GO:0015850	GO:0015850	organic hydroxy compound transport	303	-0.451461292	-1.37365174	0.001357071	0.038130631	0.034802294	5003	tags=21%, list=17%, signal=18%	Ces1a/Apof/Chrna7/Cnr1/Gpm6b/Syk/Drd2/Cxcl12/Slc19a3/Ces1g/Nr1h4/Slco1a6/Igfbp3/Htr2a/Ces1f/Ceacam1/Prkcb/Sncg/Slc6a2/Syt8/Aqp9/Gal/Agtr2/Slc29a4/Pla2g10/Nat8l/Ceacam2/Fcgr3/Aqp3/Syt10/Rab3b/Syt9/Ffar3/Crhr1/Kcna2/Kcnq1/Htr6/Slc10a4-ps/Syt5/Ces1e/Mapk15/Gdnf/Slc10a5/Tac1/Abcb11/Slc10a4/Galr1/Agt/Slco1a4/Hrh3/Ces1d/Cyp19a1/Chga/Abca12/Cftr/Shh/Slc5a8/Slco1a5/Pcp4/Syt6/Cadps/Slc18a3/Syt4/Nos1/Syt1
GO:0051962	GO:0051962	positive regulation of nervous system development	382	-0.435734695	-1.330853819	0.001372783	0.038353258	0.035005488	4675	tags=19%, list=16%, signal=16%	Fzd3/Id4/Met/Drd2/Slit2/Cxcl12/Il34/Wnt3/Clstn2/Bcl11a/Vegfa/Hap1/Mapt/Shox2/Slitrk5/Grip1/Prl2c2/Chodl/Tlr2/Clstn3/Tnf/Il1b/Lrrn1/Tenm4/Il6/Mag/Adgrb1/Slitrk6/Bex1/Ntrk1/Lrrc4b/Nkx2-2os/Aspa/Ctf2/Ache/Dct/Nrxn1/Slitrk3/Nlgn1/Plxnb3/Lpar3/Adgrb3/Sox11/Wnt7a/Cbln2/Lingo4/Mir124a-1/Ptn/Adgrl3/Trp73/Nkx2-2/Ascl1/Asic2/Gfap/Slitrk2/Lrrtm4/Syndig1/Lrrtm1/Lingo2/Reln/Slitrk1/Sox10/Cbln1/Il1rapl1/Shh/My…
GO:0007435	GO:0007435	salivary gland morphogenesis	37	-0.639656306	-1.633796272	0.001385881	0.038549377	0.035184489	5278	tags=35%, list=18%, signal=29%	Fgf8/Esrp2/Met/Fgf10/Tnf/Il6/Sema3a/Lama1/Bmp7/Cdh1/Edar/Shh/Esrp1
GO:0060713	GO:0060713	labyrinthine layer morphogenesis	27	-0.686514055	-1.678338151	0.001407594	0.03898237	0.035579687	496	tags=33%, list=2%, signal=33%	Adm/Spint2/Llgl2/Bmp5/Bmp7/St14/Grhl2/Wnt7b/Spint1
GO:0045954	GO:0045954	positive regulation of natural killer cell mediated cytotoxicity	55	0.473604408	1.668670892	0.00145212	0.039867293	0.036387367	3751	tags=33%, list=13%, signal=29%	Klri2/Klrc3/H2-M10.4/Klrd1/Il12b/Sh2d1a/Klrc2/Klre1/Sh2d1b1/Rasgrp1/Klrk1/Cd226/Klrb1c/H2-M5/Sh2d1b2/H2-T22/Klrc1/Ulbp1
GO:0009266	GO:0009266	response to temperature stimulus	160	-0.492200966	-1.461074632	0.001448752	0.039867293	0.036387367	4962	tags=20%, list=17%, signal=17%	Hspa1a/Chrna7/Tcim/St8sia1/Hspa1b/Cidea/Cxcl12/Htr2a/Mapt/Ucp1/Lrp11/Il1a/Scn10a/Adrb1/Trpv3/Hsbp1l1/Ntrk1/Ucp3/Kcnq2/Vgf/Tac1/Cntnap2/Agt/Crnn/Ces1d/Calca/Grik2/Ngfr/Pcsk1n/Nos1/Pirt/Scn9a
GO:0050773	GO:0050773	regulation of dendrite development	143	-0.5020537	-1.483012096	0.001519621	0.041540676	0.037914684	4609	tags=19%, list=15%, signal=16%	Met/Sarm1/Bcl11a/Fat3/Grip1/Pacsin1/Crp/Rab17/Lzts1/Grin1/Neurog3/D130043K22Rik/Ache/Adgrb3/Mgarp/Ptn/Elavl4/Alk/Tlx2/Sez6/Bmp5/Bmp7/Reln/Il1rapl1/Myo5b/Kndc1/Chrna3
GO:0031646	GO:0031646	positive regulation of nervous system process	46	-0.619622146	-1.639573938	0.001530202	0.041650392	0.038014823	2750	tags=28%, list=9%, signal=26%	Tenm4/Il6/Ncmap/Mag/Rims1/Ffar3/Tac1/Cntnap2/Cartpt/Rims2/Sox10/Chrnb4/Ngfr
GO:0097284	GO:0097284	hepatocyte apoptotic process	26	-0.685014946	-1.667995349	0.001537511	0.041670488	0.038033165	1557	tags=19%, list=5%, signal=18%	Casp6/Ppara/Selplg/Krt18/Krt8
GO:0022037	GO:0022037	metencephalon development	119	-0.52024833	-1.517377075	0.001558131	0.042049656	0.038379236	4118	tags=19%, list=14%, signal=17%	Prox1/Hap1/Phox2a/Neurod1/Klhl1/Kcne1/Agtr2/Sptbn2/Cdk5r2/Pantr2/Grin1/Nrxn1/Wnt7a/Cntnap2/Ascl1/Sez6/Gabrb3/Dab1/Sez6l/Lmx1b/Cbln1/Cntn1/Kndc1
GO:0002791	GO:0002791	regulation of peptide secretion	258	-0.460462469	-1.395242677	0.001566445	0.042094896	0.038420527	5019	tags=21%, list=17%, signal=18%	Pde4c/Gck/Slc2a2/Cnr1/Rasl10b/Rph3al/Sct/Sybu/Drd2/Chrm3/Nr1h4/Gip/Fga/Tnfsf11/F2rl2/Prkcb/Pde1c/Hmga2/Trh/Tfr2/Tnf/Il1b/Il6/Inhbb/Fgb/Ghrh/Foxa2/Myt1/Syt9/Stxbp5l/Ffar3/Fgg/Sstr5/Kcnq1/Uts2/Tunar/Gcg/Casr/Kcnj6/Nos2/Mir200a/Chga/Cartpt/Bglap2/Fam3d/Tfap2b/Ildr1/Abca12/Vsnl1/Adcy8/Epha5/Cftr/Adcyap1/Gipr/Nos1
GO:0051590	GO:0051590	positive regulation of neurotransmitter transport	30	-0.689016296	-1.707440137	0.001661787	0.044468586	0.040587023	2389	tags=30%, list=8%, signal=28%	Nat8l/Slc17a8/Rab3b/Nlgn1/Bglap2/Cacna1b/Gpr158/Slc18a3/Syt1
GO:0016485	GO:0016485	protein processing	271	-0.460002572	-1.395659831	0.001692802	0.045108205	0.041170811	3758	tags=17%, list=13%, signal=15%	Cpb2/Pidd1/Immp2l/Ifi203-ps/Klk1b21/Perp/Fga/Tmprss12/Klk1b16/Klk13/Serpine1/Ifi213/Cpn1/Plau/Klk1b5/Fgb/Myrfl/Mbl2/Cuzd1/Nkd2/Fgg/Ctsg/Masp1/Klk1b9/Klk1b8/Mep1a/Rfx4/Chst8/Scg5/Tmprss4/Klk1b4/Pcsk2/Klk1b26/Cdh1/Klk1b24/Shh/Klk1b3/Tmprss2/Klk1b1/Pcsk1/Ecel1/Klk1b11/Pcsk1n/Klk1/Klk1b27
GO:0008090	GO:0008090	retrograde axonal transport	24	-0.708006516	-1.705443973	0.001710538	0.045390096	0.041428096	3938	tags=33%, list=13%, signal=29%	Hap1/Kif1a/Bsn/Agbl4/Kif5a/Caly/Mgarp/Nefl
GO:0035456	GO:0035456	response to interferon-beta	69	0.419778154	1.552280119	0.00175173	0.046289462	0.042248959	6197	tags=36%, list=21%, signal=29%	Oas1e/Iigp1/Tgtp2/Gm4841/F830016B08Rik/Tgtp1/Gbp6/Ifi47/Cdc34b/Trim6/9930111J21Rik1/Gbp2b/Gm12185/Gbp2/Igtp/Gbp7/Gbp3/Htra2/Gm5431/Bst2/Irgm2/Ifitm1/Stat1/Xaf1/Oas1a
GO:0031638	GO:0031638	zymogen activation	79	-0.555444526	-1.565133947	0.001770632	0.046594805	0.042527649	4616	tags=30%, list=16%, signal=26%	Cpb2/Ifi203-ps/Klk1b21/Perp/Fga/Klk1b16/Serpine1/Ifi213/Plau/Klk1b5/Fgb/Cuzd1/Fgg/Masp1/Klk1b9/Klk1b8/Klk1b4/Klk1b26/Klk1b24/Klk1b3/Klk1b1/Klk1b11/Klk1/Klk1b27
GO:0048663	GO:0048663	neuron fate commitment	78	-0.553748863	-1.557209172	0.001816563	0.047410051	0.043271734	4118	tags=29%, list=14%, signal=25%	Prox1/Casz1/Sox9/Hoxd10/Pou3f2/Six1/Isl2/Bcl11b/Foxa2/Pou4f1/Hoxc10/Tunar/Jag2/Myt1l/Nkx2-2/Ascl1/Bhlhe22/Shh/Pax3/Esrp1/Sox2/Tfap2c/Foxa1
GO:0010976	GO:0010976	positive regulation of neuron projection development	234	-0.465962682	-1.408165456	0.001812906	0.047410051	0.043271734	4976	tags=19%, list=17%, signal=16%	Negr1/Cd24a/Itga6/Cnr1/Ptpn5/Met/Pla2g3/Bcl11a/Styxl1/Robo3/Hap1/Mapt/Plppr5/Avil/Pacsin1/Crp/Ptk6/Ret/Plk5/Il6/Ntrk1/Atp8a2/Ptk7/Stmn2/Nrxn1/Acsl6/Nlgn1/Plxnb3/Mir124a-1/Ptn/Agt/Elavl4/Alk/Bmp5/Bmp7/Reln/Fut9/Rit2/Dcc/Ngfr/Zfp804a/Adcyap1/Pcp4/Cntn1
GO:0014049	GO:0014049	positive regulation of glutamate secretion	13	-0.802992876	-1.693980525	0.001827113	0.047489973	0.043344679	1556	tags=31%, list=5%, signal=29%	Cck/Avpr1a/Grin2b/Syt4
GO:0032196	GO:0032196	transposition	33	-0.661942722	-1.660347222	0.001876782	0.048263227	0.044050438	3889	tags=27%, list=13%, signal=24%	Tex19.1/Tex19.2/Asz1/Piwil1/Tdrd9/Tex15/Tdrd5/Mov10l1/Pgbd5
GO:0090087	GO:0090087	regulation of peptide transport	260	-0.459065132	-1.392415657	0.001879694	0.048263227	0.044050438	5019	tags=21%, list=17%, signal=18%	Pde4c/Gck/Slc2a2/Cnr1/Rasl10b/Rph3al/Sct/Sybu/Drd2/Chrm3/Nr1h4/Gip/Fga/Tnfsf11/F2rl2/Prkcb/Pde1c/Hmga2/Trh/Tfr2/Tnf/Il1b/Il6/Inhbb/Fgb/Ghrh/Foxa2/Myt1/Syt9/Stxbp5l/Ffar3/Fgg/Sstr5/Kcnq1/Uts2/Tunar/Gcg/Casr/Kcnj6/Nos2/Mir200a/Chga/Cartpt/Bglap2/Fam3d/Tfap2b/Ildr1/Abca12/Vsnl1/Adcy8/Epha5/Cftr/Adcyap1/Gipr/Nos1
GO:0010038	GO:0010038	response to metal ion	304	-0.452865737	-1.378060944	0.001874043	0.048263227	0.044050438	3726	tags=17%, list=13%, signal=15%	Mt2/Hamp2/Slc12a2/Pde1c/Cybrd1/Il1a/Mt3/Crp/Rasal1/Tfr2/Kcnj10/Bnip3/Kcnh1/Syt8/Ttn/Trpc3/Fgb/Atp7b/Nptx1/Syt10/Foxa2/Slc30a10/Syt9/Fgg/Nrxn1/Slc13a5/Nlgn1/Scn5a/Casr/Cpne6/Syt5/Slc30a2/Kcnq2/Tnnt2/Ank3/Pcdh15/Aoc1/Tfap2a/Kcnmb4/Kcna1/Hcn1/Cdh1/Adcy8/Gabrb3/Mt4/Shh/Gipr/Cnga3/Syt6/Sox2/Syt4/Syt1/Cyp2a5
GO:0003334	GO:0003334	keratinocyte development	17	-0.75538819	-1.702699456	0.001916862	0.049019102	0.044740334	2855	tags=41%, list=10%, signal=37%	Kdf1/Bcl11b/Sfn/Tfap2a/Abca12/Exph5/Tfap2c
GO:0019730	GO:0019730	antimicrobial humoral response	144	-0.497993618	-1.47356611	0.001932123	0.049210942	0.04491543	4686	tags=31%, list=16%, signal=26%	Tslp/Adm/Ccl21d/Ppl/Cxcl12/Ccl21b/Camp/Fga/Ccl28/Igha/Defa17/Kng2/Npy/Hamp2/Pla2g1b/Klk7/Cxcl1/Defa24/Ccl11/Fgb/Ccl20/Defa25/Hrg/Wap/Cxcl14/Ctsg/Defb1/Klk5/Ccl21a/Cxcl3/Tac1/Cxcl2/Cxcl15/Wfdc21/Wfdc18/Mmp7/Evpl/Wfdc12/Ltf/Cxcl13/Vip/Ivl/Sprr2a1/Wfdc2/Krt6a
GO:0001824	GO:0001824	blastocyst development	155	-0.488353292	-1.444143336	0.001968348	0.04993306	0.045574515	2690	tags=10%, list=9%, signal=9%	Stmn3/Atp1b1/Agbl4/Esrrb/Kdm4dl/Necab1/Akap3/Fbll1/Cdh1/Foxd3/Rbm46/Sox2/Tfap2c/Elf3/Dcpp1
GO:0042596	GO:0042596	fear response	61	-0.582554634	-1.59650744	0.001988997	0.050255848	0.045869128	2985	tags=25%, list=10%, signal=22%	Brinp1/Adrb1/Gabra5/Grpr/Prkar1b/Crhr1/Cck/Mapk8ip2/Grik2/Grin2b/Grp/Ankfn1/Adcyap1/Grm7/Dbh
GO:0001892	GO:0001892	embryonic placenta development	114	-0.51368847	-1.491162723	0.002001395	0.050368443	0.045971894	4963	tags=21%, list=17%, signal=18%	Xist/Hes1/Adm/Spint2/Llgl2/Tex19.1/Hey1/Sox15/Csf2/Synb/Esrrb/Elf5/Hand1/Bmp5/Bmp7/St14/Foxd3/Phlda2/Grhl2/Ovol2/Krt8/Krt19/Wnt7b/Spint1
GO:0009074	GO:0009074	aromatic amino acid family catabolic process	15	0.719559042	1.902320221	0.002088282	0.05183618	0.047311517	6910	tags=73%, list=23%, signal=56%	Tat/Hpd/Kmo/Kynu/Ido1/Acmsd/Ido2/Tdo2/Afmid/Pah/Gstz1
GO:0060081	GO:0060081	membrane hyperpolarization	20	-0.722665058	-1.681701174	0.002086256	0.05183618	0.047311517	4552	tags=55%, list=15%, signal=47%	Kcnq3/Atp1a1/Prkcz/Kcnj10/Slc26a3/Kcnq2/Kcna5/Agt/Cacng2/Hcn1/Cftr
GO:0006801	GO:0006801	superoxide metabolic process	71	-0.555410165	-1.548027024	0.002100583	0.05183618	0.047311517	4654	tags=30%, list=16%, signal=25%	Immp2l/Syk/Noxa1/Mapt/Duox1/Mt3/Crp/Cxcl1/Nox3/Cybb/Ncf2/Itgam/Ncf1/Itgb2/Ncf4/Nos2/Agt/Fpr2/Mpo/Clec7a/Duox2
GO:0051899	GO:0051899	membrane depolarization	106	-0.527280319	-1.526325931	0.00209229	0.05183618	0.047311517	2876	tags=24%, list=10%, signal=21%	Scn10a/Scn7a/Alox12/Cnga2/Cacna1h/Hcn4/Scn3a/Scn8a/Cck/Scn5a/Tbx5/Kcnq2/Cacng2/Myoc/Ank3/Grik1/Fgf12/Hcn1/Chrnb4/Chrna5/Ngfr/Scn4b/Scn1a/Chrna3/Scn9a
GO:0006835	GO:0006835	dicarboxylic acid transport	95	-0.532246432	-1.523924335	0.002098939	0.05183618	0.047311517	3542	tags=22%, list=12%, signal=20%	Slc12a2/Trh/Kcnj10/Slc22a6/Tnf/Il1b/Slc17a7/Lrrc8e/Slc17a8/Slc26a5/Cck/Slc22a7/Htr6/Slc25a21/Slc13a5/Avpr1a/Hrh3/Grin2b/Gfap/Grm7/Syt4
GO:0001763	GO:0001763	morphogenesis of a branching structure	244	-0.460850915	-1.394432892	0.002109377	0.05185142	0.047325426	4740	tags=24%, list=16%, signal=20%	Esrp2/Ahr/Sema3e/Adm/Met/Spint2/Fgf10/Drd2/Slit2/Cxcl12/Llgl2/Bcl11a/Vegfa/Prox1/Wt1/Tbx3/Shox2/Sox9/Tmem59l/Slc12a2/Six2/Sall1/Hmga2/Msx2/Tnf/Il1b/Ccl11/Agtr2/Il6/Pax2/Six1/Wnt4/Celsr1/Foxa2/Col13a1/Dspp/Gpc3/Csmd1/Sema3a/Casr/Pitx2/Gdnf/Agt/Lama1/Tacstd2/Areg/Bmp7/St14/Cdh1/Sox10/Trp63/Shh/Grhl2/Esrp1/Sox2/Tfap2c/Foxa1/Spint1
GO:0097479	GO:0097479	synaptic vesicle localization	62	-0.576573098	-1.584918023	0.002123975	0.052008684	0.047468963	3929	tags=21%, list=13%, signal=18%	Kif5c/Syn2/Pcdh17/Pclo/Lin7a/Bsn/Kif5a/Nrxn1/Nlgn1/Syndig1/Ap3b2/Snap91/Syt4
GO:0046887	GO:0046887	positive regulation of hormone secretion	186	-0.476973919	-1.424572693	0.002137387	0.052135794	0.047584977	4990	tags=23%, list=17%, signal=19%	Gck/Slc2a2/Rasl10b/Rph3al/Sct/Sybu/Drd2/Chrm3/Pla2g3/Nr1h4/Gip/Fga/Tnfsf11/F2rl2/Prkcb/Hcar2/Tacr1/C1qtnf3/Trh/Tfr2/Gal/Inhbb/Fgb/Ghrh/Edn2/Fgg/Tunar/Gcg/Casr/Sox11/Nell2/Tac1/Galr1/Cyp19a1/Bglap2/Edn3/Ildr1/Vsnl1/Adcy8/Cftr/Adcyap1/Gipr/Snap25
GO:0051606	GO:0051606	detection of stimulus	227	-0.458595217	-1.383589955	0.002190668	0.053230711	0.048584322	4008	tags=22%, list=13%, signal=19%	Htr2a/Cadm1/Cacna1f/Slc12a2/Reep6/Aipl1/Tlr2/Tnf/Tas2r137/Ttn/Scn10a/Dach1/Nox3/Irx6/Cdhr2/Tas1r2/Pkd1l1/Ntrk1/Atp8a2/Car6/Plcb2/Pkd2l1/Rtp1/Kcnq1/Vmn2r120/Casr/Kcnk4/Pcare/Otop1/Tac1/Clec7a/Lpo/Pip/Pcdh15/Calca/Grik2/Grin2b/Asic2/Rgs9bp/Csrp3/Kcnmb4/Kcna1/Chrna5/Ngfr/Scn1a/Sox2/Syt1/Scn9a/Pigr
GO:0006959	GO:0006959	humoral immune response	246	-0.457080126	-1.383308754	0.002221376	0.053770865	0.049077327	4686	tags=28%, list=16%, signal=23%	Tslp/Adm/Ccl21d/Ppl/Cxcl12/Ifnk/Ccl21b/Camp/Fga/Ccl28/Spns2/Igha/Rgcc/Ifna15/Ifna16/Defa17/Hc/Kng2/C4bp/Npy/Hamp2/Pla2g1b/Zp3r/Klk7/Crp/Tnf/Il1b/Gm13272/Cxcl1/Defa24/Ccl11/Fgb/Susd4/Cd55b/Ccl20/Defa25/Mbl2/Hrg/Wap/C8a/Cxcl14/Ctsg/Masp1/Aire/Defb1/Klk5/Ccl21a/Cxcl3/C8b/Tac1/Cxcl2/Cxcl15/C6/Ifnb1/Wfdc21/Wfdc18/Mmp7/A2m/Evpl/Krt1/Wfdc12/Ltf/Cxcl13/Vip/Ivl/Sprr2a1/Wfdc2/Krt6a
GO:0097091	GO:0097091	synaptic vesicle clustering	20	-0.721374469	-1.678697867	0.002230965	0.053797653	0.049101776	3779	tags=40%, list=13%, signal=35%	Syn2/Pcdh17/Pclo/Bsn/Nrxn1/Nlgn1/Syndig1/Snap91
GO:0099068	GO:0099068	postsynapse assembly	49	-0.60965772	-1.627245079	0.002373519	0.05701839	0.052041383	3741	tags=29%, list=13%, signal=25%	Nrxn3/Nrxn2/Lzts1/Sptbn2/Nptx1/Gap43/Lrrc4b/Nrxn1/Slitrk3/Nlgn1/Lrrtm1/Reln/Cbln1/C1ql2
GO:0060074	GO:0060074	synapse maturation	39	-0.639822944	-1.643815965	0.002402896	0.057290101	0.052289376	1566	tags=23%, list=5%, signal=22%	Nrxn1/Nlgn1/Adgrb3/Sez6/Reln/Sez6l/Igsf21/C1ql2/Nefl
GO:0050982	GO:0050982	detection of mechanical stimulus	65	-0.565227724	-1.561620102	0.002396649	0.057290101	0.052289376	6463	tags=42%, list=22%, signal=33%	Col11a1/Ptprq/Chrna10/Adgrv1/Jup/Chrna9/Tmc1/Cxcl12/Htr2a/Slc12a2/Tnf/Ttn/Scn10a/Pkd1l1/Ntrk1/Pkd2l1/Kcnq1/Kcnk4/Pcdh15/Grin2b/Asic2/Csrp3/Kcna1/Chrna5/Scn1a/Sox2/Scn9a
GO:0050966	GO:0050966	detection of mechanical stimulus involved in sensory perception of pain	22	-0.719964441	-1.710659015	0.002416402	0.057396335	0.052386338	4461	tags=36%, list=15%, signal=31%	Cxcl12/Htr2a/Tnf/Ntrk1/Grin2b/Kcna1/Chrna5/Scn1a
GO:0090128	GO:0090128	regulation of synapse maturation	23	-0.699741222	-1.6737495	0.00246107	0.058004343	0.052941274	1566	tags=22%, list=5%, signal=21%	Nrxn1/Adgrb3/Reln/C1ql2/Nefl
GO:0010459	GO:0010459	negative regulation of heart rate	16	-0.737739484	-1.640645135	0.00247576	0.058004343	0.052941274	4383	tags=50%, list=15%, signal=43%	Chrm3/Sptbn4/Tnf/Agtr2/Gjd3/Uts2/Spx/Tac1
GO:0019369	GO:0019369	arachidonic acid metabolic process	66	-0.577369405	-1.596751416	0.002478584	0.058004343	0.052941274	6366	tags=47%, list=21%, signal=37%	Cyp2c65/Cyp2c69/Alox15/Cyp4a10/Cyp2d11/Cyp4a12a/Cyp4a12b/Cyp4a29/Cyp2b9/Ahr/Cyp2b13/Alox8/Cyp2j6/Ptgs2/Cyp2j9/Alox12/Cyp4a31/Cyp2d12/Cyp2a22/Cyp2s1/Cyp2c68/Cyp2j12/Cyp2ab1/Cyp2a4/Alox12b/Cyp4f15/Cyp2g1/Cyp2b19/Cyp2f2/Alox12e/Cyp2a5
GO:0050432	GO:0050432	catecholamine secretion	72	-0.553022085	-1.542569982	0.00246495	0.058004343	0.052941274	4928	tags=32%, list=17%, signal=27%	Chrna7/Cnr1/Drd2/Cxcl12/Htr2a/Prkcb/Sncg/Syt8/Agtr2/Syt10/Syt9/Ffar3/Kcna2/Htr6/Syt5/Agt/Hrh3/Chga/Pcp4/Syt6/Cadps/Syt4/Syt1
GO:0021700	GO:0021700	developmental maturation	384	-0.426661091	-1.303210111	0.002573951	0.060014689	0.054776141	4594	tags=19%, list=15%, signal=16%	Ptprn/Tmem79/Sybu/Kcnq3/Hes5/Pla2g3/Gm36723/Bcl11a/Sptbn4/Zar1l/Vegfa/Ropn1l/Rxfp2/Atp6v1b1/Tmprss12/Catsperb/Svs3a/Neurog2/Kcne1/Ptgs2/Msx2/Runx2/Nrcam/Slc17a7/Ret/Gal/Gsdma3/Pax2/Pla2g10/Cntn2/Mreg/Cdk5r2/Cdh3/Grin1/Nfasc/Lgi4/C2cd6/Slc26a3/Catsperd/Nrxn1/Rac2/Slc22a14/Nlgn1/Defb1/Adgrb3/Ccl21a/Actl6b/Kcnq2/Cntnap2/Clec7a/Stk31/Myoc/Ank3/Tdrd5/Ascl1/Calca/Sez6/Fermt1/Reln/Sez6l/Sox10/Igsf21/Cft…
GO:0051955	GO:0051955	regulation of amino acid transport	53	-0.605377135	-1.631537142	0.002594162	0.060264374	0.055004032	3542	tags=30%, list=12%, signal=27%	Slc12a2/Trh/Tnf/Il1b/Slc17a8/Cck/Htr6/Slc15a1/Avpr1a/Slc6a1/Agt/Hrh3/Grik1/Grin2b/Grm7/Syt4
GO:0019373	GO:0019373	epoxygenase P450 pathway	26	-0.672493486	-1.637505887	0.002618429	0.060490382	0.055210312	4959	tags=50%, list=17%, signal=42%	Cyp2b9/Cyp2b13/Cyp2j6/Cyp2j9/Cyp2a22/Cyp2s1/Cyp2c68/Cyp2j12/Cyp2a4/Cyp2g1/Cyp2b19/Cyp2f2/Cyp2a5
GO:0099560	GO:0099560	synaptic membrane adhesion	36	-0.636089549	-1.617922862	0.002622967	0.060490382	0.055210312	4063	tags=36%, list=14%, signal=31%	Ntng1/Cadm1/Pcdh17/Lrrc4b/Nrxn1/Slitrk3/Nlgn1/Lrfn5/Slitrk2/Slitrk1/Cdh10/Pcdh8/Lrrc4c
GO:0002396	GO:0002396	MHC protein complex assembly	23	0.607485782	1.792157017	0.002726182	0.062202763	0.056773223	2948	tags=35%, list=10%, signal=31%	H2-Ob/H2-Ea/H2-Aa/H2-Eb2/H2-Ab1/H2-DMb1/H2-DMb2/H2-Eb1
GO:0002501	GO:0002501	peptide antigen assembly with MHC protein complex	23	0.607485782	1.792157017	0.002726182	0.062202763	0.056773223	2948	tags=35%, list=10%, signal=31%	H2-Ob/H2-Ea/H2-Aa/H2-Eb2/H2-Ab1/H2-DMb1/H2-DMb2/H2-Eb1
GO:0060079	GO:0060079	excitatory postsynaptic potential	95	-0.524818459	-1.502656613	0.002726643	0.062202763	0.056773223	5917	tags=33%, list=20%, signal=26%	Chrng/Plk2/Npy2r/Eif4a3l1/Chrna7/Met/Begain/Celf4/Drd4/Prkcz/Pclo/Slc17a7/Rims1/Prkar1b/Grin1/Nrxn1/Dgki/Nlgn1/Wnt7a/Mapk8ip2/Igsf11/Cntnap2/Grik1/Grik2/Grin2b/Sez6/Reln/Rims2/Cbln1/Ngfr/Chrna3
GO:0099150	GO:0099150	regulation of postsynaptic specialization assembly	20	-0.71320973	-1.659697845	0.002787351	0.063359781	0.057829248	2397	tags=30%, list=8%, signal=28%	Sptbn2/Gap43/Lrrc4b/Nrxn1/Lrrtm1/Cbln1
GO:0070142	GO:0070142	synaptic vesicle budding	13	-0.791494071	-1.669722837	0.002890952	0.065194914	0.059504196	353	tags=31%, list=1%, signal=30%	Dnm3/Slc2a4/Ap3b2/Snap91
GO:0099151	GO:0099151	regulation of postsynaptic density assembly	15	-0.758730638	-1.662561369	0.002909202	0.065194914	0.059504196	2073	tags=27%, list=7%, signal=25%	Lrrc4b/Nrxn1/Lrrtm1/Cbln1
GO:0014047	GO:0014047	glutamate secretion	33	-0.651255576	-1.633540713	0.002903387	0.065194914	0.059504196	3152	tags=27%, list=11%, signal=24%	Trh/Il1b/Cck/Htr6/Avpr1a/Hrh3/Grin2b/Grm7/Syt4
GO:0071276	GO:0071276	cellular response to cadmium ion	26	-0.669834162	-1.631030496	0.002901496	0.065194914	0.059504196	5335	tags=31%, list=18%, signal=25%	Mt1/Cer1/Mt2/Mt3/Foxa2/Mt4/Sox2/Cyp2a5
GO:0007422	GO:0007422	peripheral nervous system development	84	-0.539880452	-1.530628193	0.003003393	0.06706872	0.061214442	4471	tags=29%, list=15%, signal=24%	Gpc1/Prx/Ndrg1/Nhlh2/Hoxd10/Itgb4/Pou3f2/Adgrg6/Ncmap/Cldn1/Pou3f1/Pou4f1/Lgi4/Sh3tc2/Gdnf/Agt/Erbb3/Nefh/Hoxd9/Myoc/Ascl1/Ntf5/Sox10/Fa2h
GO:0050708	GO:0050708	regulation of protein secretion	318	-0.439610662	-1.337295103	0.003021388	0.067233837	0.061365146	5019	tags=20%, list=17%, signal=17%	Pde4c/Gck/Slc2a2/Cnr1/Il13/Anxa1/Rph3al/Sybu/Drd2/Drd4/Llgl2/Chrm3/Nr1h4/Gip/Fga/F2rl2/Srcin1/Slc12a2/Prkcb/Pde1c/Hcar2/Il1a/C1qtnf3/Trh/Tlr2/Tnf/Il1b/Ttn/Il6/Inhbb/Fgb/Foxa2/Myt1/Syt9/Stxbp5l/Ffar3/Fgg/Sstr5/Kcnq1/Uts2/Tunar/Gcg/Casr/Kcnj6/Nos2/Mir200a/Ifnb1/Chga/Cartpt/Bglap2/Fam3d/Tfap2b/Abca12/Vsnl1/Adcy8/Epha5/Cftr/Exph5/Gipr/Pcsk1/Krt20/Syt4/Nos1
GO:1903307	GO:1903307	positive regulation of regulated secretory pathway	60	-0.577362153	-1.581419518	0.003089724	0.068514099	0.062533657	6060	tags=35%, list=20%, signal=28%	F2rl1/Doc2b/Nppc/Vamp8/Il13/Ms4a2/Syk/Pla2g3/Lypd10/Cacna1h/Cdk5r2/Syt10/Syt9/Itgam/Crhr1/Itgb2/Nlgn1/Rab15/Cadps/Syt4/Syt1
GO:0034650	GO:0034650	cortisol metabolic process	12	-0.798405763	-1.669773193	0.003185558	0.069161631	0.063124668	2505	tags=42%, list=8%, signal=38%	Cyp11b1/Cacna1h/Wnt4/Cyp11b2/Bmp5
GO:0097062	GO:0097062	dendritic spine maintenance	26	-0.668112118	-1.62683736	0.003184562	0.069161631	0.063124668	1978	tags=15%, list=7%, signal=14%	Grin1/Cntnap2/Grin2b/Zfp804a
GO:0051968	GO:0051968	positive regulation of synaptic transmission, glutamatergic	42	-0.611235619	-1.586796301	0.003173823	0.069161631	0.063124668	3184	tags=31%, list=11%, signal=28%	Ptgs2/Shank2/Cacng5/Ntrk1/Grin1/Nrxn1/Cacng3/Nlgn1/Cacng2/Grin2b/Reln/Ngfr/Adcyap1
GO:0008088	GO:0008088	axo-dendritic transport	86	-0.544202202	-1.547062783	0.003165911	0.069161631	0.063124668	4772	tags=19%, list=16%, signal=16%	Map2/Sybu/Hap1/Mapt/Kif5c/Kif17/Kif1a/Bsn/Agbl4/Kif5a/Caly/Mgarp/Ank3/Ap3b2/Nefm/Nefl
GO:0051592	GO:0051592	response to calcium ion	142	-0.492622813	-1.453564624	0.003172795	0.069161631	0.063124668	3155	tags=18%, list=11%, signal=16%	Crp/Rasal1/Kcnh1/Syt8/Ttn/Trpc3/Fgb/Syt10/Syt9/Fgg/Nrxn1/Nlgn1/Scn5a/Casr/Cpne6/Syt5/Kcnq2/Tnnt2/Pcdh15/Kcnmb4/Hcn1/Adcy8/Gipr/Syt6/Syt4/Syt1
GO:0035148	GO:0035148	tube formation	177	-0.464173803	-1.386882755	0.00315233	0.069161631	0.063124668	4675	tags=20%, list=16%, signal=17%	Fzd3/Adm/Spint2/Fgf10/Hes5/Folr1/Vegfa/Pik3cd/Sox9/Sall1/Irx3/Ret/Pax2/Six1/Wnt4/Fgf3/Celsr1/Grhl3/Ptk7/Gdnf/Irx2/Hand1/Irx1/Tfap2a/Bmp5/Bmp7/St14/Cdh1/Edar/Shh/Grhl2/Pax3/Ovol2/Sfrp5/Spint1
GO:0071241	GO:0071241	cellular response to inorganic substance	237	-0.453405278	-1.370336117	0.003195263	0.069161631	0.063124668	6034	tags=24%, list=20%, signal=19%	Cpne7/Tfrc/Adgrv1/Alox15/Mir331/Mir34c/Akr1c18/Mt1/Cer1/Mir132/Mir10a/Cpne5/Mir20a/Slc12a3/Kcnq3/Zfp616/Mt2/Mir25/Slc12a2/Mir181b-1/Mt3/Crp/Rasal1/Tfr2/Kcnj10/Bnip3/Kcnh1/Syt8/Atp7b/Nptx1/Syt10/Foxa2/Mir30a/Syt9/Nrxn1/Slc13a5/Nlgn1/Scn5a/Cpne6/Tnfsf4/Syt5/Kcnq2/Mir31/Ank3/Aoc1/Tfap2a/Kcna1/Cdh1/Adcy8/Gabrb3/Mt4/Shh/Syt6/Sox2/Syt4/Syt1/Cyp2a5
GO:0060191	GO:0060191	regulation of lipase activity	55	0.4521108	1.592941534	0.003305143	0.071296661	0.065073335	6603	tags=42%, list=22%, signal=33%	Itk/Pth/Apoa2/Sele/Ang4/Apoa5/Apoc3/Apoa4/Cd86/Pla2g5/Snca/Ccl5/Gpr55/Pdgfrb/Ccn1/Txk/Fgfr2/Bicd1/Arhgap6/Rhoc/Lrp1/Abl1/Fgfr1
GO:0060669	GO:0060669	embryonic placenta morphogenesis	32	-0.656383861	-1.643676338	0.003352327	0.072069342	0.065778571	496	tags=28%, list=2%, signal=28%	Adm/Spint2/Llgl2/Bmp5/Bmp7/St14/Grhl2/Wnt7b/Spint1
GO:0060047	GO:0060047	heart contraction	232	-0.458593699	-1.385593805	0.003382118	0.072464172	0.066138937	5362	tags=28%, list=18%, signal=23%	Dsp/Nedd4l/Cacna1e/Ppp1r13l/Ace2/Chrna7/Hopx/Adm/Met/Drd2/Casq2/Atp1a1/Chrm3/Kcnj2/Myh6/Sptbn4/Tacr3/Shox2/Pkp2/Myl1/Gata4/Kcne1/Irx3/Tnf/Ttn/Scn10a/Adrb1/Agtr2/Atp1b1/Cacna1h/Cxadr/Gjd3/Kcnh6/Sgcz/Edn2/Hcn4/Ffar3/Kcne3/Kcnq1/Actc1/Uts2/Sema3a/Scn5a/Spx/Avpr1a/Trdn/Kcnn2/Tbx5/Kcna5/Tac1/Tnnt2/Agt/Chga/Edn3/Csrp3/Th/Cacna1b/Irx5/Klk1b1/Scn4b/Scn1a/Nos1/Chrm2/Dsc2/Dsg2
GO:0021549	GO:0021549	cerebellum development	107	-0.519922578	-1.506384277	0.003414726	0.072916475	0.06655176	4118	tags=18%, list=14%, signal=15%	Prox1/Hap1/Neurod1/Klhl1/Agtr2/Sptbn2/Cdk5r2/Pantr2/Nrxn1/Wnt7a/Cntnap2/Sez6/Gabrb3/Dab1/Sez6l/Lmx1b/Cbln1/Cntn1/Kndc1
GO:1903428	GO:1903428	positive regulation of reactive oxygen species biosynthetic process	24	-0.693496196	-1.670491556	0.00348539	0.07417564	0.067701015	2789	tags=25%, list=9%, signal=23%	Alox12/Adgrb1/Lcn2/Grin1/Duoxa1/Duoxa2
GO:0007605	GO:0007605	sensory perception of sound	264	-0.451317408	-1.369300499	0.003520944	0.074681697	0.068162899	6463	tags=33%, list=22%, signal=26%	Col11a1/Ush2a/Ptprq/Mir203/Mir1195/Mir467a-6/Otos/Chrna10/Mir182/Adgrv1/Epyc/Mir331/Chrna9/Otog/Mir34c/Grxcr2/Pou4f3/Mir451a/Mirlet7a-1/Tmc1/Mir20a/Kcnq3/Mir96/Tspear/Mir542/Mbp/Sptbn4/Mir199b/Mir361/Mir34a/Espnl/Spns2/Pgap1/Cdc14a/Atp6v1b1/Tmie/Mir25/Slc12a2/Mcoln3/Lhfpl3/Mir149/Lhfpl4/Cabp2/Mir29b-1/Mir429/Six1/Slitrk6/Coch/Col2a1/Gjb6/Eps8l2/Slc17a8/Myo3b/Tectb/Mir148b/Slc26a5/Marveld2/Mir200c…
GO:0035855	GO:0035855	megakaryocyte development	25	0.574421317	1.741005933	0.00359013	0.075895347	0.069270612	6883	tags=52%, list=23%, signal=40%	Gp9/Gp5/Thpo/Flna/Tal1/Gp1bb/Mpig6b/Pip4k2a/Ptpn11/Fli1/Gp1ba/Srf/Sh2b3
GO:0050853	GO:0050853	B cell receptor signaling pathway	55	0.448809059	1.581308367	0.003691705	0.077437618	0.070678262	6743	tags=42%, list=23%, signal=32%	Cd19/Fcrl5/Ms4a1/Blk/Itk/Ighm/Bmx/Fcmr/Cd79b/Cd22/Ctla4/Mef2c/Gcsam/Cd79a/Lat2/Ptprc/Nfam1/Cd300a/Cd81/Rftn1/Abl1/Foxp1/Btk
GO:0050770	GO:0050770	regulation of axonogenesis	182	-0.469079722	-1.399544163	0.003699716	0.077437618	0.070678262	4772	tags=19%, list=16%, signal=16%	Map2/Efna1/Fstl4/Sema3e/Slit2/Cxcl12/Wnt3/Bcl11a/Mbp/Vegfa/Mapt/Rtn4r/Shox2/Mt3/Chodl/Pou3f2/Ret/Mag/Grin1/D130043K22Rik/Ache/Sema3a/Plxnb3/Lpar3/Wnt7a/Sema4f/Cdh1/Dab1/Slitrk1/Nefm/Myo5b/Lrrc4c/Dscam/Snap91/Nefl
GO:0051346	GO:0051346	negative regulation of hydrolase activity	291	-0.438189741	-1.330430661	0.003696081	0.077437618	0.070678262	4964	tags=21%, list=17%, signal=18%	Serpina3n/Amot/Serpinb12/Hspa1b/Itih1/Ifi203-ps/Spint2/Serpinb2/Ppp4r4/Tfpi2/Styxl1/Vegfa/Itih5/Wfdc6b/Ecm1/Stfa3/Anxa8/Kng2/Spink11/Serpina5/Ptgs2/Serpinb10/Serpine1/Ifi213/Tnf/Tmem225/Serpina3b/Pax2/Vtn/Col7a1/Bcl2a1d/Cstdc6/Fetub/Spink8/Hrg/Wap/Serpina10/Gpc3/Ppp1r14d/Sfn/Il9/Serpina1f/Col28a1/Plxnb3/Wfdc8/Serpinb3a/Serpina9/Ppp1r1b/Wfdc18/Serpinb7/A2m/Spock3/Wfdc12/Ltf/Pcsk1n/A2ml1/Serpinb5/N…
GO:0007631	GO:0007631	feeding behavior	121	-0.502015948	-1.465245803	0.003800971	0.079035278	0.072136466	3169	tags=33%, list=11%, signal=30%	Sgip1/Npy2r/Npsr1/Mrap2/Ace2/Negr1/Cnr1/Drd2/Tacr3/Npy/Tacr1/Trh/Mchr1/Npb/Gal/Dach1/Pyy/Unc79/Ceacam2/Cntn2/Insl5/Atp8a2/Grin1/Pou4f1/Cyp11b2/Crhr1/Cck/Npw/Mc4r/Agt/Hrh3/Bsx/Calca/Grin2b/Cartpt/Iapp/Th/Hcrtr1/Oprd1/Grm7
GO:0009581	GO:0009581	detection of external stimulus	136	-0.482803189	-1.421023755	0.003796002	0.079035278	0.072136466	3727	tags=24%, list=13%, signal=21%	Htr2a/Cacna1f/Slc12a2/Reep6/Aipl1/Tnf/Ttn/Scn10a/Nox3/Irx6/Pkd1l1/Ntrk1/Atp8a2/Pkd2l1/Kcnq1/Kcnk4/Pcare/Otop1/Tac1/Pcdh15/Calca/Grik2/Grin2b/Asic2/Rgs9bp/Csrp3/Kcna1/Chrna5/Ngfr/Scn1a/Sox2/Scn9a
GO:0097090	GO:0097090	presynaptic membrane organization	11	-0.815069916	-1.658382612	0.003832156	0.079423317	0.072490634	2298	tags=45%, list=8%, signal=42%	Cntn2/Nrxn1/Nlgn1/Lrrtm4/Il1rapl1
GO:0098693	GO:0098693	regulation of synaptic vesicle cycle	17	-0.735388532	-1.657618786	0.003852655	0.079571748	0.072626109	2318	tags=29%, list=8%, signal=27%	Bsn/Prkar1b/Rab3b/Nrxn1/Slc10a4
GO:0043583	GO:0043583	ear development	246	-0.449053171	-1.359015952	0.003864412	0.079571748	0.072626109	4880	tags=25%, list=16%, signal=21%	Hes1/Oc90/Fzd3/Tmc1/Fgf10/Mir96/Gabrb2/Hes5/Hmx2/Prox1/Tbx3/Shroom2/Sox9/Tmie/Spag6l/Mcoln3/Six2/Hey1/Neurod1/Nkx3-2/Nox3/Pax2/Gabra5/Lin7a/Six1/Slitrk6/Col2a1/Gjb6/Fgf3/Celsr1/Grhl3/Osr2/Myo3b/Atp8a2/Ptk7/Esrrb/Clrn1/Cxcl14/Kcnq1/Plppr4/Jag2/Aldh1a3/Otop1/Ush1g/Lgr5/Gsc/Mycl/Hmx3/Pcdh15/Tfap2a/Frem2/Bmp5/Cdh1/Gabrb3/Myo3a/Shh/Phox2b/Esrp1/Sox2/Foxi1/Duox2
GO:0051797	GO:0051797	regulation of hair follicle development	21	-0.702191429	-1.660813117	0.003979969	0.081685973	0.074555788	3120	tags=38%, list=10%, signal=34%	Msx2/Tnf/Gal/Gsdma3/Cdh3/Fermt1/Ngfr/Krt17
GO:0048469	GO:0048469	cell maturation	230	-0.455761609	-1.376426782	0.004018532	0.082211391	0.075035343	5985	tags=27%, list=20%, signal=21%	Tdrkh/Nppc/Foxj1/Catsperz/Il21/Nox1/Ednrb/Svs3b/Tcp11x2/Mir132/Hes1/Tmem79/Kcnq3/Hes5/Pla2g3/Gm36723/Bcl11a/Sptbn4/Zar1l/Vegfa/Ropn1l/Rxfp2/Tmprss12/Catsperb/Svs3a/Neurog2/Kcne1/Runx2/Nrcam/Ret/Pla2g10/Cntn2/Nfasc/Lgi4/C2cd6/Slc26a3/Catsperd/Nrxn1/Rac2/Slc22a14/Defb1/Adgrb3/Ccl21a/Actl6b/Kcnq2/Cntnap2/Clec7a/Stk31/Myoc/Ank3/Tdrd5/Ascl1/Calca/Sox10/Cftr/Smim45/Irx5/Tmigd1/Bnc1/Tfcp2l1/Foxa1
GO:0035116	GO:0035116	embryonic hindlimb morphogenesis	34	-0.635296839	-1.60034061	0.004036465	0.082312743	0.075127849	4438	tags=41%, list=15%, signal=35%	Fgf8/Alx4/Wnt3/Tbx3/Msx2/Osr2/Gpc3/Fgf4/Wnt7a/Pitx2/Tbx4/Pitx1/Trp63/Shh
GO:0050819	GO:0050819	negative regulation of coagulation	48	-0.573984622	-1.529963573	0.004079415	0.082921963	0.075683891	4043	tags=31%, list=14%, signal=27%	Cpb2/Fga/Ceacam1/Kng2/Serpine1/Plau/Alox12/Proc/Fgb/Vtn/Fgg/Hrg/Tspan8/Tpsab1/Hs3st5
GO:0045682	GO:0045682	regulation of epidermis development	61	-0.560990031	-1.537409035	0.004121915	0.083518169	0.076228056	4880	tags=34%, list=16%, signal=29%	Vdr/Krt84/Krt2/Etv4/Hes1/Tmem79/Hes5/Alox8/Hey1/Msx2/Kdf1/Grhl1/Sfn/Krt36/Mycl/Sult2b1/Abca12/Trp63/Ovol2/Esrp1/Tfap2c
GO:0086010	GO:0086010	membrane depolarization during action potential	31	-0.644517275	-1.602122582	0.004163577	0.083846294	0.076527539	2876	tags=35%, list=10%, signal=32%	Scn10a/Scn7a/Cacna1h/Hcn4/Scn3a/Scn8a/Scn5a/Ank3/Scn4b/Scn1a/Scn9a
GO:0003015	GO:0003015	heart process	244	-0.451565731	-1.366337978	0.004164551	0.083846294	0.076527539	5362	tags=27%, list=18%, signal=22%	Dsp/Nedd4l/Cacna1e/Ppp1r13l/Ace2/Chrna7/Hopx/Adm/Met/Drd2/Casq2/Atp1a1/Chrm3/Kcnj2/Myh6/Sptbn4/Tacr3/Shox2/Pkp2/Myl1/Gata4/Kcne1/Irx3/Tnf/Ttn/Scn10a/Adrb1/Agtr2/Atp1b1/Cacna1h/Cxadr/Gjd3/Kcnh6/Sgcz/Edn2/Hcn4/Ffar3/Kcne3/Kcnq1/Actc1/Uts2/Sema3a/Scn5a/Spx/Avpr1a/Trdn/Kcnn2/Tbx5/Kcna5/Tac1/Tnnt2/Agt/Chga/Edn3/Csrp3/Th/Cacna1b/Irx5/Klk1b1/Scn4b/Scn1a/Nos1/Chrm2/Dsc2/Dsg2
GO:1905962	GO:1905962	glutamatergic neuron differentiation	27	-0.658856787	-1.610723735	0.004185157	0.083994518	0.076662825	4118	tags=37%, list=14%, signal=32%	Prox1/Casz1/Irx6/Nrxn1/Wnt7a/Cntnap2/Bhlhe22/Cbln1/Irx5/Kndc1
GO:0008212	GO:0008212	mineralocorticoid metabolic process	16	-0.720715355	-1.602785491	0.00433232	0.086673727	0.079108171	2958	tags=50%, list=10%, signal=45%	Cyp21a1/Hsd11b1/Cyp11b1/Cacna1h/Wnt4/Cyp11b2/Scnn1b/Bmp5
GO:0035418	GO:0035418	protein localization to synapse	100	-0.522014738	-1.497462314	0.004409002	0.087930468	0.080255215	3937	tags=24%, list=13%, signal=21%	Mapt/Kif5c/Prkcz/Nrxn2/Lgi1/Grip1/Pclo/Clstn3/Lhfpl4/Bsn/Nptx1/Kif5a/Grin1/Nrxn1/Slitrk3/Cacng3/Nlgn1/Cplx1/Cacng2/Asic2/Lrrtm1/Reln/C1ql2/Snap25
GO:0072091	GO:0072091	regulation of stem cell proliferation	106	-0.512536099	-1.483645623	0.004519645	0.089854513	0.082011314	4681	tags=23%, list=16%, signal=19%	Kitl/Fgf10/Irf6/Hmx2/Tbx3/Shox2/Sox9/Hmga2/Runx2/Cxcl1/Kdf1/Dppa2/Osr2/Fgf4/Sfn/Sox11/Mir205/Fermt1/Trp63/Shh/Pax3/Ovol2/Epcam/Tlx1
GO:0046888	GO:0046888	negative regulation of hormone secretion	95	-0.509375665	-1.458440914	0.004534008	0.08985838	0.082014843	3537	tags=27%, list=12%, signal=24%	Ptger3/Npvf/F2rl1/Pfkl/Rab11fip1/Pde4c/Drd2/Igfbp3/Pde1c/Il1b/Il6/Inhbb/Edn2/Stxbp5l/Ffar3/Kcnq1/Uts2/Kcnj6/Fgf23/Chga/Cartpt/Edn3/Fam3d/Vsnl1/Ucn2/Nos1
GO:0048268	GO:0048268	clathrin coat assembly	21	-0.697221875	-1.649059198	0.004551935	0.089932614	0.082082598	3522	tags=19%, list=12%, signal=17%	Nsg2/Caly/Dnajc6/Snap91
GO:0050796	GO:0050796	regulation of insulin secretion	214	-0.464194627	-1.394346972	0.004585955	0.090323383	0.082439258	5329	tags=21%, list=18%, signal=18%	Cacna1e/G6pc2/Pde4c/Gck/Slc2a2/Cnr1/Rph3al/Sybu/Drd2/Chrm3/Nr1h4/Gip/F2rl2/Prkcb/Pde1c/Trh/Tnf/Il1b/Il6/Inhbb/Foxa2/Myt1/Syt9/Stxbp5l/Ffar3/Sstr5/Kcnq1/Uts2/Tunar/Gcg/Casr/Kcnj6/Nos2/Mir200a/Chga/Cartpt/Bglap2/Fam3d/Tfap2b/Abca12/Vsnl1/Adcy8/Epha5/Cftr/Gipr/Nos1
GO:0015872	GO:0015872	dopamine transport	62	-0.559831069	-1.538896549	0.004600484	0.090329007	0.082444391	4883	tags=35%, list=16%, signal=30%	Cnr1/Drd2/Cxcl12/Htr2a/Prkcb/Sncg/Slc6a2/Syt8/Slc29a4/Nat8l/Syt10/Rab3b/Syt9/Kcna2/Htr6/Syt5/Mapk15/Gdnf/Pcp4/Syt6/Syt4/Syt1
GO:0061138	GO:0061138	morphogenesis of a branching epithelium	225	-0.456388217	-1.375869996	0.004633444	0.090695384	0.082778787	4882	tags=24%, list=16%, signal=20%	Esrp2/Ahr/Sema3e/Adm/Met/Spint2/Fgf10/Slit2/Cxcl12/Llgl2/Vegfa/Prox1/Wt1/Tbx3/Sox9/Tmem59l/Slc12a2/Six2/Sall1/Hmga2/Msx2/Tnf/Ccl11/Agtr2/Il6/Pax2/Six1/Wnt4/Celsr1/Foxa2/Dspp/Gpc3/Csmd1/Sema3a/Casr/Pitx2/Gdnf/Agt/Lama1/Tacstd2/Areg/Bmp7/St14/Cdh1/Sox10/Trp63/Shh/Grhl2/Esrp1/Sox2/Tfap2c/Foxa1/Spint1
GO:0050433	GO:0050433	regulation of catecholamine secretion	62	-0.558687996	-1.535754403	0.004683373	0.091390627	0.083413344	4928	tags=35%, list=17%, signal=30%	Chrna7/Cnr1/Drd2/Cxcl12/Htr2a/Prkcb/Sncg/Syt8/Agtr2/Syt10/Syt9/Ffar3/Kcna2/Htr6/Syt5/Agt/Hrh3/Chga/Pcp4/Syt6/Syt4/Syt1
GO:2000672	GO:2000672	negative regulation of motor neuron apoptotic process	13	-0.778090364	-1.641446596	0.004714036	0.091706792	0.083701912	860	tags=23%, list=3%, signal=22%	Cntfr/Erbb3/Nefl
GO:0072175	GO:0072175	epithelial tube formation	163	-0.471179209	-1.403691983	0.004747222	0.092069982	0.0840334	4675	tags=20%, list=16%, signal=17%	Fzd3/Adm/Spint2/Fgf10/Hes5/Folr1/Vegfa/Pik3cd/Sox9/Sall1/Irx3/Ret/Pax2/Six1/Wnt4/Fgf3/Celsr1/Grhl3/Ptk7/Gdnf/Irx2/Hand1/Irx1/Tfap2a/Bmp5/Bmp7/St14/Shh/Grhl2/Pax3/Ovol2/Sfrp5/Spint1
GO:0043950	GO:0043950	positive regulation of cAMP-mediated signaling	30	-0.659084271	-1.633266071	0.004886338	0.09397313	0.085770426	6533	tags=47%, list=22%, signal=36%	Insl3/Ptger3/Gpr61/Adcyap1r1/Sct/Gip/Rxfp2/Ghrh/Calcr/Crhr1/Chga/Iapp/Adcyap1/Gipr
GO:0002717	GO:0002717	positive regulation of natural killer cell mediated immunity	57	0.451183501	1.607993349	0.004882176	0.09397313	0.085770426	3751	tags=32%, list=13%, signal=28%	Klri2/Klrc3/H2-M10.4/Klrd1/Il12b/Sh2d1a/Klrc2/Klre1/Sh2d1b1/Rasgrp1/Klrk1/Cd226/Klrb1c/H2-M5/Sh2d1b2/H2-T22/Klrc1/Ulbp1
GO:0032891	GO:0032891	negative regulation of organic acid transport	27	-0.654208707	-1.599360456	0.004934256	0.09397313	0.085770426	3152	tags=30%, list=11%, signal=27%	Trh/Tnf/Il1b/Agtr2/Htr6/Slc15a1/Hrh3/Grm7
GO:0032930	GO:0032930	positive regulation of superoxide anion generation	27	-0.654187714	-1.599309134	0.004934256	0.09397313	0.085770426	7146	tags=48%, list=24%, signal=37%	Itgb2l/Cyba/F2rl1/Nox1/Syk/Mapt/Crp/Cxcl1/Itgam/Itgb2/Agt/Fpr2/Clec7a
GO:0098815	GO:0098815	modulation of excitatory postsynaptic potential	62	-0.557398795	-1.532210571	0.004932042	0.09397313	0.085770426	5683	tags=35%, list=19%, signal=29%	Plk2/Npy2r/Eif4a3l1/Chrna7/Celf4/Drd4/Prkcz/Pclo/Rims1/Prkar1b/Grin1/Nrxn1/Nlgn1/Wnt7a/Igsf11/Grik1/Grik2/Grin2b/Reln/Rims2/Cbln1/Ngfr
GO:0008016	GO:0008016	regulation of heart contraction	191	-0.463440402	-1.387600504	0.00489913	0.09397313	0.085770426	4706	tags=27%, list=16%, signal=23%	Hopx/Adm/Drd2/Casq2/Atp1a1/Chrm3/Kcnj2/Myh6/Sptbn4/Tacr3/Shox2/Pkp2/Gata4/Kcne1/Irx3/Tnf/Scn10a/Adrb1/Agtr2/Atp1b1/Cacna1h/Cxadr/Gjd3/Kcnh6/Edn2/Hcn4/Ffar3/Kcne3/Kcnq1/Uts2/Sema3a/Scn5a/Spx/Avpr1a/Kcnn2/Tbx5/Kcna5/Tac1/Tnnt2/Agt/Chga/Edn3/Csrp3/Th/Cacna1b/Irx5/Scn4b/Nos1/Chrm2/Dsc2/Dsg2
GO:0007187	GO:0007187	G protein-coupled receptor signaling pathway, coupled to cyclic nucleotide second messenger	29	-0.660693508	-1.628395401	0.005020792	0.095139159	0.086834675	4872	tags=48%, list=16%, signal=40%	Chrm4/Anxa1/Drd4/Chrm3/Htr2a/Htr5a/Agtr2/Chrm1/Htr6/Vipr1/Nos2/Hrh3/Htr4/Chrm2
GO:0032222	GO:0032222	regulation of synaptic transmission, cholinergic	16	-0.716032517	-1.592371415	0.005025484	0.095139159	0.086834675	1528	tags=44%, list=5%, signal=42%	Tacr1/Uts2/Htr6/Tac1/Ngfr/Slc18a3/Chrna3
GO:0007189	GO:0007189	adenylate cyclase-activating G protein-coupled receptor signaling pathway	150	-0.475836493	-1.405556274	0.005047187	0.095265654	0.086950129	4672	tags=25%, list=16%, signal=21%	Adm/Drd2/Lpar2/Gip/Rxfp2/Htr5a/S1pr5/Rxfp1/Adra2c/Adgrg6/Adrb1/Adgrb1/Ghrh/Adcy2/Calcr/Crhr1/Gcg/Lhcgr/Adgrf4/Lpar3/Adgrb3/Lgr5/Mc4r/Adgrl3/Galr1/Htr4/Chga/Calca/Iapp/Calcb/Adcy8/Rit2/Adgrf1/Adcyap1/Gipr/Vip/Ucn2/Nos1
GO:0043113	GO:0043113	receptor clustering	79	-0.535478277	-1.508872967	0.005132153	0.096581939	0.088151518	2982	tags=19%, list=10%, signal=17%	Lhfpl4/Itgal/Madcam1/Colq/Nrxn1/Itgb2/Slitrk3/Nlgn1/Ptn/Grik2/Grin2b/Lrrtm4/Reln/Frrs1l/Pigr
GO:0061041	GO:0061041	regulation of wound healing	126	-0.498349657	-1.459887293	0.005172432	0.097051966	0.088580518	4231	tags=24%, list=14%, signal=21%	Tafa5/Fga/Ceacam1/Kng2/Slc12a2/Duox1/Serpine1/Tnf/Plau/Alox12/Proc/Fgb/Cldn1/Vtn/Wnt4/Ajap1/Foxa2/Fgg/Hrg/Eppk1/Tspan8/Cldn3/Tpsab1/Cadm4/Clec7a/Muc16/Fermt1/Cldn19/Cldn4/Duox2
GO:0043576	GO:0043576	regulation of respiratory gaseous exchange	23	-0.682539763	-1.632604385	0.005330625	0.097208839	0.088723697	3898	tags=26%, list=13%, signal=23%	Phox2a/Grpr/Grin1/Nlgn1/Grp/Phox2b
GO:1905874	GO:1905874	regulation of postsynaptic density organization	19	-0.705635488	-1.626400505	0.00525378	0.097208839	0.088723697	2073	tags=21%, list=7%, signal=20%	Lrrc4b/Nrxn1/Lrrtm1/Cbln1
GO:0051957	GO:0051957	positive regulation of amino acid transport	32	-0.644296106	-1.613406922	0.005271064	0.097208839	0.088723697	3542	tags=34%, list=12%, signal=30%	Slc12a2/Trh/Slc17a8/Cck/Htr6/Avpr1a/Slc6a1/Agt/Grik1/Grin2b/Syt4
GO:0060571	GO:0060571	morphogenesis of an epithelial fold	28	-0.644037639	-1.586487149	0.005303722	0.097208839	0.088723697	496	tags=21%, list=2%, signal=21%	Bmp5/Bmp7/Sostdc1/Trp63/Shh/Ovol2
GO:0003382	GO:0003382	epithelial cell morphogenesis	47	-0.584637428	-1.551341732	0.005310723	0.097208839	0.088723697	4609	tags=30%, list=15%, signal=25%	Met/Spint2/Arhgef26/Rnase10/Bcl11b/Cldn3/Rab25/Dact2/Mir205/Cgn/St14/Cdh1/Grhl2/Pof1b
GO:0019731	GO:0019731	antibacterial humoral response	81	-0.530988778	-1.500440345	0.005334071	0.097208839	0.088723697	5315	tags=37%, list=18%, signal=31%	Elane/H2-M10.3/H2-T3/Adm/Ppl/Camp/Fga/Igha/Defa17/Npy/Pla2g1b/Klk7/Defa24/Fgb/Defa25/Wap/Ctsg/Defb1/Klk5/Tac1/Wfdc21/Wfdc18/Mmp7/Evpl/Wfdc12/Ltf/Vip/Ivl/Sprr2a1/Wfdc2
GO:0097192	GO:0097192	extrinsic apoptotic signaling pathway in absence of ligand	76	-0.530331539	-1.486783178	0.005328506	0.097208839	0.088723697	3191	tags=22%, list=11%, signal=20%	Kitl/Fgf10/Il1a/Tnf/Il1b/Ret/Clca3a2/Col2a1/Csf2/Bcl2l10/Lcn2/Bcl2a1d/Tnfrsf23/Eya2/Gdnf/Erbb3/Bcl2a1a
GO:1903035	GO:1903035	negative regulation of response to wounding	91	-0.519646983	-1.481887767	0.00528848	0.097208839	0.088723697	4953	tags=29%, list=17%, signal=24%	Cpb2/Cd24a/Tafa5/Fga/Rtn4r/Ceacam1/Kng2/Slc12a2/Serpine1/Tnf/Plau/Alox12/Proc/Fgb/Vtn/Wnt4/Ajap1/D130043K22Rik/Fgg/Hrg/Eppk1/Tspan8/Cldn3/Tpsab1/Muc16/Cldn19
GO:0001838	GO:0001838	embryonic epithelial tube formation	153	-0.475627703	-1.406960829	0.005267446	0.097208839	0.088723697	4675	tags=19%, list=16%, signal=16%	Fzd3/Adm/Spint2/Hes5/Folr1/Sox9/Sall1/Irx3/Ret/Pax2/Six1/Wnt4/Celsr1/Grhl3/Ptk7/Gdnf/Irx2/Hand1/Irx1/Tfap2a/Bmp5/Bmp7/St14/Shh/Grhl2/Pax3/Ovol2/Sfrp5/Spint1
GO:0060562	GO:0060562	epithelial tube morphogenesis	384	-0.41883135	-1.279294647	0.005247758	0.097208839	0.088723697	4882	tags=19%, list=16%, signal=16%	Esrp2/Hes1/Ahr/Sema3e/Fzd3/Adm/Met/Spint2/Fgf10/Slit2/Cxcl12/Mst1/Hes5/Folr1/Vegfa/Wt1/Tbx3/Pik3cd/Sox9/Tmem59l/Slc12a2/Six2/Hey1/Gata4/Sall1/Hmga2/Irx3/Msx2/Ccdc103/Tnf/Ret/Alox12/Ccl11/Agtr2/Pax2/Mesp1/Six1/Wnt4/Fgf3/Celsr1/Lcn2/Grhl3/Foxa2/Foxh1/Ptk7/Dspp/Gpc3/Csmd1/Casr/Pitx2/Lgr5/Gdnf/Irx2/Agt/Hand1/Lama1/Tacstd2/Irx1/Tfap2a/Areg/Bmp5/Bmp7/St14/Sostdc1/Shh/Grhl2/Pax3/Ovol2/Sfrp5/Esrp1/Sox2/T…
GO:0120178	GO:0120178	steroid hormone biosynthetic process	36	-0.619094683	-1.574695643	0.005361953	0.097427629	0.08892339	4423	tags=33%, list=15%, signal=28%	Atp1a1/Srd5a1/Cyp21a1/Hsd11b1/Cyp11b1/Cacna1h/Wnt4/Cyp11b2/Ppargc1a/Hsd17b2/Cyp19a1/Bmp5
GO:0006865	GO:0006865	amino acid transport	170	-0.467319122	-1.393576611	0.005376801	0.097427629	0.08892339	5028	tags=24%, list=17%, signal=20%	Ace2/Slc22a4/Slc6a12/Slc38a5/Llgl2/Arg1/Slc7a4/Slc6a13/Slc6a11/Slc6a14/Slc12a2/Slc32a1/AU018091/Trh/Kcnj10/Tnf/Il1b/Slc6a21/Slc6a2/Slc17a7/Lrrc8e/Slc6a16/Slc17a8/Nat3/Slc6a5/Cck/Htr6/Slc15a1/Slc6a15/Avpr1a/Slc6a1/Agt/Hrh3/Grik1/Grin2b/Gfap/Slc7a14/Trpc4/Grm7/Syt4
GO:0006704	GO:0006704	glucocorticoid biosynthetic process	17	-0.725190237	-1.634631094	0.005545281	0.099766224	0.091057854	4423	tags=47%, list=15%, signal=40%	Atp1a1/Cyp21a1/Hsd11b1/Cyp11b1/Cacna1h/Wnt4/Cyp11b2/Bmp5
GO:0008089	GO:0008089	anterograde axonal transport	53	-0.587887452	-1.584401124	0.005553055	0.099766224	0.091057854	4772	tags=23%, list=16%, signal=19%	Map2/Sybu/Hap1/Kif5c/Kif1a/Agbl4/Kif5a/Caly/Mgarp/Ank3/Ap3b2/Nefl
GO:0048284	GO:0048284	organelle fusion	170	-0.466623593	-1.391502498	0.005529332	0.099766224	0.091057854	3050	tags=11%, list=10%, signal=10%	Clstn3/Bnip3/Vamp9/Rims1/Bcl2a1d/Erc2/Syt9/Nkd2/Cplx3/Gdap1/Cplx1/Bcl2a1a/Cacna1b/Rims2/Syt4/Syt1/Rimbp2/Snap25
GO:0050665	GO:0050665	hydrogen peroxide biosynthetic process	18	-0.710686948	-1.622792979	0.005752363	0.103055043	0.0940596	3205	tags=33%, list=11%, signal=30%	Duox1/Cybb/Ncf1/Duoxa1/Duox2/Duoxa2
GO:0007628	GO:0007628	adult walking behavior	45	-0.593378428	-1.563349492	0.005782731	0.103307264	0.094289804	4535	tags=42%, list=15%, signal=36%	Oxr1/Enpp1/Pmp22/Ndufs4/Uchl3/Cend1/Uchl1/Glrb/Drd2/Sptbn4/Mapt/Klhl1/Trh/Kcnj10/Scn8a/Pcdh15/Dab1/Scn1a/Chat
GO:0006869	GO:0006869	lipid transport	431	-0.411882273	-1.260801308	0.005843238	0.104094991	0.095008773	4810	tags=19%, list=16%, signal=16%	Ces1a/Apof/Oc90/Anxa1/Mif/Syk/Acsl3/Tnfaip8l3/Drd2/Drd4/Xkr4/Pla2g2c/Pla2g3/Ces1g/Nr1h4/Slc2a1/Fabp9/Slco1a6/Tnfsf11/Stard10/Igfbp3/Spns2/Prelid2/Ces1f/Xkr6/Pla2g2d/Ceacam1/Gpihbp1/Ptges/Pla2g1b/Il1a/Ptgs2/Slc22a6/Il1b/Aqp9/Plscr5/Fabp7/Gal/Agtr2/Esyt3/Abca15/Pla2g10/Ceacam2/Atp8a2/Ucp3/Crabp1/Crhr1/Kcnq1/Slc22a7/Slc25a21/Acsl6/Fabp12/Lhcgr/Slc10a4-ps/Spx/Plppr4/Ces1e/Slc10a5/Xkr9/Nos2/Xkr7/Tac1/…
GO:0016185	GO:0016185	synaptic vesicle budding from presynaptic endocytic zone membrane	11	-0.800550051	-1.628839758	0.005870912	0.104295019	0.095191341	353	tags=36%, list=1%, signal=36%	Dnm3/Slc2a4/Ap3b2/Snap91
GO:0010728	GO:0010728	regulation of hydrogen peroxide biosynthetic process	10	-0.803063004	-1.607788909	0.005922336	0.104420023	0.095305433	249	tags=30%, list=1%, signal=30%	Sod2/Duoxa1/Duoxa2
GO:0022011	GO:0022011	myelination in peripheral nervous system	33	-0.631293253	-1.58346933	0.005927343	0.104420023	0.095305433	4212	tags=33%, list=14%, signal=29%	Prx/Ndrg1/Itgb4/Pou3f2/Adgrg6/Ncmap/Pou3f1/Lgi4/Sh3tc2/Myoc/Fa2h
GO:0032292	GO:0032292	peripheral nervous system axon ensheathment	33	-0.631293253	-1.58346933	0.005927343	0.104420023	0.095305433	4212	tags=33%, list=14%, signal=29%	Prx/Ndrg1/Itgb4/Pou3f2/Adgrg6/Ncmap/Pou3f1/Lgi4/Sh3tc2/Myoc/Fa2h
GO:0009410	GO:0009410	response to xenobiotic stimulus	315	-0.427773956	-1.300902121	0.006004117	0.105479526	0.096272455	4959	tags=21%, list=17%, signal=18%	Cyp2b9/Chrna7/Cbr1/Ptpn5/Ahr/Arnt2/Ugt2b1/Cyp2b13/Aldh1a1/Smtnl1/Kcnq3/Drd2/Atp1a1/Srd5a1/Nr1h4/Slco1a6/Gstm3/Cyp2j6/Htr2a/Akr1c13/Gsto1/Slitrk5/Emx2/Prkcb/Gata4/Slc22a12/Serpine1/Shank2/Il1b/Cyp2j9/Cyp2d12/Cyp2a22/Cyp2s1/Lcn2/Cybb/Ntrk1/Cyp2c68/Aldh3a1/Grin1/Gsta5/Gsta3/Kcnq1/Cyp2j12/Cyp2ab1/Cyp2a4/Rorc/Dpyd/Scnn1b/Kcnq2/Nos2/Gsta2/Abcb11/Slc10a4/Cntnap2/Asic2/Mmp7/Gabrb3/Gsta4/Cyp2g1/Gabrg3/Cft…
GO:2000027	GO:2000027	regulation of animal organ morphogenesis	105	-0.498940472	-1.441676948	0.006032169	0.10567961	0.096455074	4609	tags=30%, list=15%, signal=26%	Met/Fgf10/Vegfa/Wt1/Sp6/Sox9/Spag6l/Six2/Dkk1/Sall1/Runx2/Tnf/Agtr2/Pax2/Mesp1/Six1/Wnt4/Fgf3/Ajap1/Celsr1/Grhl3/Ptk7/Wnt10a/Pax9/Gdnf/Agt/Tacstd2/Bmp7/Cdh1/Shh/Ngfr/Sfrp5
GO:0051480	GO:0051480	regulation of cytosolic calcium ion concentration	74	-0.538997709	-1.507829022	0.00608059	0.106234434	0.096961469	3617	tags=26%, list=12%, signal=23%	Npy/P2ry4/Calb2/Kcnh1/Trpc3/Scgn/Erc2/Tunar/Sv2b/Tmem178/Atp2b3/Chga/Calca/Grin2b/Calcb/Adcy8/Trpc7/Hcrtr1/Trpc4
GO:0051923	GO:0051923	sulfation	22	-0.697915574	-1.658270188	0.006203033	0.107779826	0.098371967	4000	tags=45%, list=13%, signal=39%	Sult5a1/Sult1c2/Sult3a2/Sult1d1/Sult1e1/Sult2b1/Hs3st5/Gal3st2/Sult4a1/Sult1c1
GO:0051048	GO:0051048	negative regulation of secretion	198	-0.455433786	-1.363295277	0.006190351	0.107779826	0.098371967	5019	tags=20%, list=17%, signal=17%	Pde4c/Gck/Cnr1/Anxa1/Trim9/Sct/Drd2/Drd4/Igfbp3/Srcin1/Pde1c/Trh/Tnf/Il1b/Agtr2/Il6/Inhbb/Edn2/Stxbp5l/Ffar3/Crhr1/Kcnq1/Uts2/Htr6/Spx/Kcnj6/Erbb3/Fgf23/Ifnb1/Hrh3/Chga/Cartpt/Edn3/Fam3d/Vsnl1/Il1rapl1/Grm7/Syt4/Ucn2/Nos1
GO:0099525	GO:0099525	presynaptic dense core vesicle exocytosis	10	-0.798190634	-1.59803408	0.006248327	0.10827019	0.098819528	2315	tags=40%, list=8%, signal=37%	Rims1/Syt10/Cadps/Snap25
GO:2000311	GO:2000311	regulation of AMPA receptor activity	23	-0.675669275	-1.616170485	0.006291074	0.108472873	0.09900452	2134	tags=35%, list=7%, signal=32%	Shisa9/Cacng5/Nrxn1/Cacng3/Gsg1l/Mapk8ip2/Cacng2/Reln
GO:0048709	GO:0048709	oligodendrocyte differentiation	119	-0.499056733	-1.455568815	0.006294232	0.108472873	0.09900452	5033	tags=26%, list=17%, signal=22%	Hdac11/Hes1/Gpm6b/Id4/Hes5/Il34/9630013A20Rik/Sox9/Lingo1/Kcnj10/Tlr2/Tenm4/Mag/Vtn/Nkx2-2os/Aspa/Prdm8/Opalin/Mal/Plp1/Dusp15/Ptn/Cntnap2/Trp73/Nkx2-2/Ascl1/Sox10/Shh/Fa2h/Cntn1/Trpc4
GO:1901142	GO:1901142	insulin metabolic process	18	-0.705699784	-1.611405216	0.006342335	0.109005662	0.099490802	3701	tags=22%, list=12%, signal=19%	Ceacam1/Ceacam2/Pcsk2/Pcsk1
GO:0021904	GO:0021904	dorsal/ventral neural tube patterning	23	-0.674810935	-1.614117376	0.006483165	0.110825416	0.101151714	2093	tags=17%, list=7%, signal=16%	Foxa2/Gsc/Shh/Foxa1
GO:0008217	GO:0008217	regulation of blood pressure	210	-0.457173834	-1.371643054	0.006480942	0.110825416	0.101151714	5028	tags=26%, list=17%, signal=22%	Ace2/Chrna7/Cnr1/Rasl10b/Ahr/Adm/Drd2/Klk1b21/Atp1a1/Chrm3/Ace3/Myh6/Tacr3/Kl/Npy/Klk1b16/Ptgs2/Tacr1/Tnf/Klk1b5/Gpr37l1/Adrb1/Cpa3/Agtr2/Edn2/Cyp11b2/Ncf2/Ffar3/Kcnq1/Uts2/Spx/Avpr1a/Klk1b9/Scnn1b/Klk1b8/Nos2/Tac1/Scnn1g/Agt/Scnn1a/Hrh3/Calca/Asic2/Klk1b4/Cartpt/Edn3/Klk1b26/Cacna1b/Klk1b24/Klk1b3/Klk1b1/Klk1b11/Klk1/Klk1b27/Nos1
GO:0032928	GO:0032928	regulation of superoxide anion generation	31	-0.633378734	-1.574434716	0.006518953	0.111137641	0.101436686	7146	tags=42%, list=24%, signal=32%	Itgb2l/Cyba/F2rl1/Nox1/Syk/Mapt/Crp/Cxcl1/Itgam/Itgb2/Agt/Fpr2/Clec7a
GO:1905603	GO:1905603	regulation of blood-brain barrier permeability	10	-0.79571078	-1.593069238	0.006574319	0.111781042	0.102023926	4211	tags=50%, list=14%, signal=43%	Sh3gl2/Vegfa/Ocln/Tjp3/Ifnb1
GO:0055078	GO:0055078	sodium ion homeostasis	42	-0.594925986	-1.544455729	0.006730931	0.113412907	0.103513349	6056	tags=50%, list=20%, signal=40%	Spp1/Atp1b2/Tesc/Ednrb/Corin/Atp12a/Slc12a3/Drd2/Atp1a1/Atp6v1b1/Slc12a2/Il1a/Scn7a/Agtr2/Atp1b1/Spx/Scnn1b/Scnn1g/Agt/Scnn1a/Tmprss3
GO:0007193	GO:0007193	adenylate cyclase-inhibiting G protein-coupled receptor signaling pathway	67	-0.554826324	-1.535328022	0.006733123	0.113412907	0.103513349	4872	tags=33%, list=16%, signal=28%	Chrm4/Drd2/Drd4/Chrm3/Rxfp2/Psapl1/Htr5a/Gpr37l1/Npb/Adcy2/Ffar3/Sstr5/Chrm1/Grm4/Casr/Fpr2/Hrh3/Fpr3/Gpr37/Oprd1/Grm7/Chrm2
GO:0099518	GO:0099518	vesicle cytoskeletal trafficking	61	-0.547492252	-1.500417991	0.006702582	0.113412907	0.103513349	4772	tags=20%, list=16%, signal=17%	Map2/Sybu/Dync1i1/Hap1/Prkcz/Kif1a/Kif5a/Myo5c/Bicdl2/Ap3b2/Myo5b/Syt4
GO:0006805	GO:0006805	xenobiotic metabolic process	105	-0.496674819	-1.435130395	0.006741827	0.113412907	0.103513349	4959	tags=29%, list=17%, signal=24%	Cyp2b9/Cbr1/Ahr/Ugt2b1/Cyp2b13/Slco1a6/Cyp2j6/Akr1c13/Gsto1/Cyp2j9/Cyp2d12/Cyp2a22/Cyp2s1/Cyp2c68/Grin1/Gsta5/Gsta3/Cyp2j12/Cyp2ab1/Cyp2a4/Rorc/Gsta2/Abcb11/Gsta4/Cyp2g1/Cyp2b19/Gsta1/Cyp2f2/Nos1/Cyp2a5
GO:1904396	GO:1904396	regulation of neuromuscular junction development	10	-0.794558374	-1.590762038	0.006791647	0.113570685	0.103657355	2490	tags=40%, list=8%, signal=37%	Six1/Colq/Ptn/Slc18a3
GO:0007606	GO:0007606	sensory perception of chemical stimulus	85	-0.512137651	-1.454574134	0.006770559	0.113570685	0.103657355	5608	tags=35%, list=19%, signal=29%	Vmn1r14/Taar3/Vmn1r46/Vmn2r26/Vmn2r65/Rtp3/Cfap69/Drd2/Gm7609/Best2/Tas1r1/Pde1c/Tas2r137/Cnga2/Tas1r2/Syt10/Car6/Plcb2/Pkd2l1/Rtp1/Gfy/Vmn2r120/Vmn1r43/Scnn1b/Scnn1g/Scnn1a/Lpo/Pip/Asic2/Pigr
GO:1903531	GO:1903531	negative regulation of secretion by cell	178	-0.454661582	-1.358166001	0.006804929	0.113570685	0.103657355	5019	tags=19%, list=17%, signal=16%	Pde4c/Cnr1/Anxa1/Trim9/Drd2/Drd4/Igfbp3/Srcin1/Pde1c/Trh/Il1b/Agtr2/Il6/Inhbb/Edn2/Stxbp5l/Ffar3/Kcnq1/Uts2/Htr6/Kcnj6/Fgf23/Ifnb1/Hrh3/Chga/Cartpt/Edn3/Fam3d/Vsnl1/Il1rapl1/Grm7/Syt4/Ucn2/Nos1
GO:0060560	GO:0060560	developmental growth involved in morphogenesis	282	-0.435569705	-1.321730901	0.00683139	0.113713063	0.103787305	7427	tags=29%, list=25%, signal=22%	Epha7/Cyfip2/Unc13a/Wasf1/Dcx/Tnr/Six4/Epb41l5/Sema4c/Nat8f3/S100b/Spag6/Spry1/Sema3g/Hnf1b/Tbx2/Pak1/Tnc/Rdh10/Sema6d/Fgf1/Emx1/L1cam/Sema7a/Shtn1/Sema4b/Slit1/Jade2/Cobl/Nedd4l/Pou4f3/Cpne5/Map2/Ahr/Fstl4/Sema3e/Fgf10/Slit2/Cxcl12/Mst1/Wnt3/Bcl11a/Sh3gl2/Vegfa/Cadm1/Mapt/Rtn4r/Prkcz/Sox9/Spag6l/Slc12a2/Sall1/Mt3/Rasal1/Clstn3/Ccl11/Mag/Mesp1/Six1/Nrn1/Rims1/Edn2/Ptk7/D130043K22Rik/Sema3a/Cpne6/…
GO:0099532	GO:0099532	synaptic vesicle endosomal processing	12	-0.772311026	-1.615199073	0.006923101	0.114937983	0.104905304	257	tags=42%, list=1%, signal=41%	Stx6/Dnm1l/Stx12/Vamp4/Myo5b
GO:2000671	GO:2000671	regulation of motor neuron apoptotic process	20	-0.687143206	-1.599038896	0.007063649	0.116660573	0.106477533	1031	tags=15%, list=3%, signal=14%	Mir124a-1/Erbb3/Nefl
GO:0071695	GO:0071695	anatomical structure maturation	311	-0.429695843	-1.308222421	0.007048299	0.116660573	0.106477533	4594	tags=20%, list=15%, signal=17%	Ptprn/Tmem79/Kcnq3/Hes5/Pla2g3/Gm36723/Bcl11a/Sptbn4/Zar1l/Vegfa/Ropn1l/Rxfp2/Tmprss12/Catsperb/Svs3a/Neurog2/Kcne1/Ptgs2/Msx2/Runx2/Nrcam/Ret/Gal/Gsdma3/Pax2/Pla2g10/Cntn2/Mreg/Cdk5r2/Cdh3/Grin1/Nfasc/Lgi4/C2cd6/Slc26a3/Catsperd/Nrxn1/Rac2/Slc22a14/Defb1/Adgrb3/Ccl21a/Actl6b/Kcnq2/Cntnap2/Clec7a/Stk31/Myoc/Ank3/Tdrd5/Ascl1/Calca/Fermt1/Sox10/Cftr/Barx2/Smim45/Irx5/Tmigd1/Syt4/Bnc1/Tfcp2l1/Foxa1
GO:0014044	GO:0014044	Schwann cell development	47	-0.57674444	-1.530397603	0.007124105	0.117353447	0.107109928	4212	tags=26%, list=14%, signal=22%	Prx/Ndrg1/Itgb4/Pou3f2/Adgrg6/Ncmap/Pou3f1/Lgi4/Sh3tc2/Erbb3/Myoc/Fa2h
GO:0016082	GO:0016082	synaptic vesicle priming	27	-0.641385701	-1.568011731	0.007189859	0.118129748	0.107818468	3703	tags=30%, list=12%, signal=26%	Napb/Rph3a/Cadps2/Rims1/Erc2/Rims2/Cadps/Snap25
GO:0015908	GO:0015908	fatty acid transport	108	-0.496645629	-1.436694809	0.007293783	0.11952758	0.109094286	4810	tags=31%, list=16%, signal=26%	Oc90/Anxa1/Mif/Syk/Acsl3/Drd2/Drd4/Pla2g2c/Pla2g3/Slc2a1/Fabp9/Tnfsf11/Pla2g2d/Ptges/Pla2g1b/Il1a/Ptgs2/Slc22a6/Il1b/Fabp7/Agtr2/Pla2g10/Crabp1/Slc22a7/Acsl6/Fabp12/Lhcgr/Spx/Nos2/Hrh3/Rbp7/Slc5a8/Pmp2
GO:0051956	GO:0051956	negative regulation of amino acid transport	18	-0.702087496	-1.603156863	0.007325625	0.119739976	0.109288142	3152	tags=39%, list=11%, signal=35%	Trh/Tnf/Il1b/Htr6/Slc15a1/Hrh3/Grm7
GO:0048863	GO:0048863	stem cell differentiation	274	-0.434835187	-1.319763515	0.007361389	0.120015239	0.109539378	4685	tags=17%, list=16%, signal=14%	Sema3e/Kitl/Fgf15/Hes5/Mir542/Folr1/Wnt3/Mir34a/Tbx3/Sox9/Gpm6a/Msx2/Runx2/Zscan10/Ret/Pax2/Six1/Slc4a11/Esrrb/Sema3a/Wnt10a/Wnt7a/Pitx2/Tbx5/Gdnf/Ptn/Gsc/Sema4f/Tacstd2/Tfap2a/A2m/Edn3/Bmp7/Sox10/Trp63/Shh/Pax3/Ovol2/Phox2b/Sox2/Sox21/Tfap2c/Wnt7b/Epcam/Foxa1/Krt14
GO:0060425	GO:0060425	lung morphogenesis	72	-0.53035988	-1.47935725	0.007410848	0.12051179	0.109992586	3713	tags=22%, list=12%, signal=19%	Sox9/Gata4/Hmga2/Tnf/Celsr1/Foxa2/Dspp/Sox11/Pitx2/Lama1/Shh/Grhl2/Esrp1/Sox2/Wnt7b/Foxa1
GO:1990573	GO:1990573	potassium ion import across plasma membrane	47	-0.574805649	-1.525252999	0.007555864	0.122555733	0.111858118	4835	tags=34%, list=16%, signal=29%	Kcnj15/Slc12a3/Atp1a1/Kcnj2/Slc12a2/Kcnj10/Atp1b1/Hcn4/Kcnq1/Kcnj12/Kcnk5/Kcnj6/Wnk2/Kcnk9/Kcnj16/Kcnj3
GO:0035634	GO:0035634	response to stilbenoid	23	-0.669275866	-1.60087774	0.007635708	0.123534841	0.112751762	1547	tags=43%, list=5%, signal=41%	Cyp2b9/Cidea/Saa2/Slc22a7/Cyp2a4/Saa3/Gsta2/Gsta1/Ly6d/Cyp2a5
GO:0016048	GO:0016048	detection of temperature stimulus	31	-0.625882779	-1.555801485	0.007721011	0.123966213	0.11314548	5859	tags=35%, list=20%, signal=29%	Rho/Prdm12/Cxcl12/Htr2a/Scn10a/Ntrk1/Tac1/Calca/Grik2/Ngfr/Scn9a
GO:0019098	GO:0019098	reproductive behavior	61	-0.542251523	-1.486055625	0.007701713	0.123966213	0.11314548	5287	tags=31%, list=18%, signal=26%	Esp1/Cnr1/Drd4/Nhlh2/Svs3a/Tacr1/Brinp1/Gal/Klk14/Npas3/Grin1/Avpr1a/Mapk8ip2/Ppp1r1b/Th/Gabrb3/Shh/Vip/Dbh
GO:0001676	GO:0001676	long-chain fatty acid metabolic process	112	-0.485113024	-1.4084382	0.007717835	0.123966213	0.11314548	6366	tags=36%, list=21%, signal=28%	Cyp2c65/Cyp2c69/Gstp3/Alox15/Cyp4a10/Lipe/Cyp2d11/Cyp4a12a/Cyp4a12b/Cyp4a29/Cyp2b9/Ahr/Cyp2b13/Acot4/Acsl3/Alox8/Cyp2j6/Ptgs2/Acot1/Cyp2j9/Alox12/Cyp4a31/Cyp2d12/Cyp2a22/Acsbg1/Cyp2s1/Cyp2c68/Pnpla3/Cyp2j12/Acsl6/Cyp2ab1/Cyp2a4/Plp1/Alox12b/Cyp4f15/Cyp2g1/Cyp2b19/Cyp2f2/Alox12e/Cyp2a5
GO:0030322	GO:0030322	stabilization of membrane potential	16	-0.70552535	-1.56900472	0.007811816	0.125107414	0.114187069	1894	tags=44%, list=6%, signal=41%	Kcnk10/Kcnk2/Chchd10/Kcnk4/Kcnk5/Kcnk9/Kcnk1
GO:0036344	GO:0036344	platelet morphogenesis	24	0.569496291	1.692585501	0.007879232	0.125552995	0.114593756	6805	tags=50%, list=23%, signal=39%	Tubb1/Gata1/Actn1/Mpl/Tal1/Clec1b/Mfap2/Mef2c/Mpig6b/Ptpn11/Csf1r/Srf
GO:0071468	GO:0071468	cellular response to acidic pH	12	-0.766244887	-1.602512446	0.007860046	0.125552995	0.114593756	3190	tags=50%, list=11%, signal=45%	Kcne1/Pkd2l1/Scnn1b/Scnn1g/Scnn1a/Asic2
GO:0048820	GO:0048820	hair follicle maturation	27	-0.63901271	-1.562210421	0.007941729	0.125916113	0.114925178	3184	tags=30%, list=11%, signal=26%	Ptgs2/Msx2/Gal/Gsdma3/Mreg/Cdh3/Fermt1/Barx2
GO:0002011	GO:0002011	morphogenesis of an epithelial sheet	63	-0.54332392	-1.493875245	0.007924902	0.125916113	0.114925178	1196	tags=14%, list=4%, signal=14%	Sox11/Wnt7a/Scnn1b/Scnn1g/Lama1/Bmp5/Bmp7/Fermt1/Plet1
GO:0001890	GO:0001890	placenta development	180	-0.457250194	-1.36475213	0.008039363	0.127146232	0.116047923	4963	tags=19%, list=17%, signal=16%	Xist/Hes1/Fbn2/Adm/Met/Spint2/Llgl2/Tex19.1/Hey1/Tex19.2/Sox15/Ptgs2/Serpine1/Ldoc1/Csf2/Dlx3/Synb/Esrrb/Elf5/Ptn/Hsd17b2/Hand1/Bmp5/Bmp7/St14/Cdh1/Foxd3/Phlda2/Grhl2/Ovol2/Krt8/Krt19/Wnt7b/Spint1
GO:0046512	GO:0046512	sphingosine biosynthetic process	13	-0.761644571	-1.606752823	0.008113647	0.127191215	0.116088979	283	tags=23%, list=1%, signal=23%	Sphk1/Sptlc3/Sptssb
GO:0046520	GO:0046520	sphingoid biosynthetic process	13	-0.761644571	-1.606752823	0.008113647	0.127191215	0.116088979	283	tags=23%, list=1%, signal=23%	Sphk1/Sptlc3/Sptssb
GO:0045745	GO:0045745	positive regulation of G protein-coupled receptor signaling pathway	33	-0.61982867	-1.554712781	0.008132828	0.127191215	0.116088979	5902	tags=36%, list=20%, signal=29%	Mrap/Mrap2/Fgf8/Tmod2/Drd2/Klk14/Adrb1/Klk6/Klk5/Chga/Grp/Nos1
GO:0019233	GO:0019233	sensory perception of pain	90	-0.514089981	-1.463659296	0.008097802	0.127191215	0.116088979	7008	tags=34%, list=24%, signal=26%	Zfhx2/Mme/Retreg1/Dlg2/Grm1/Aloxe3/Fabp5/Penk/Prdm12/Cacna1e/Cxcl12/Prx/Gip/Htr2a/Smr3a/Ptges/Tnf/Scn10a/Ntrk1/Grin1/Kcna2/Spx/Kcnk4/Tac1/Calca/Grin2b/Iapp/Kcna1/Chrna5/Scn1a/Scn9a
GO:0010466	GO:0010466	negative regulation of peptidase activity	215	-0.454743208	-1.366831317	0.008142484	0.127191215	0.116088979	4798	tags=25%, list=16%, signal=21%	Serpinb12/Hspa1b/Itih1/Ifi203-ps/Spint2/Serpinb2/Tfpi2/Vegfa/Itih5/Wfdc6b/Ecm1/Stfa3/Anxa8/Kng2/Spink11/Serpina5/Ptgs2/Serpinb10/Serpine1/Ifi213/Tnf/Serpina3b/Pax2/Vtn/Col7a1/Bcl2a1d/Cstdc6/Fetub/Spink8/Hrg/Wap/Serpina10/Gpc3/Sfn/Il9/Serpina1f/Col28a1/Wfdc8/Serpinb3a/Serpina9/Wfdc18/Serpinb7/A2m/Spock3/Wfdc12/Ltf/Pcsk1n/A2ml1/Serpinb5/Wfdc2/Spock1/Serpinb11/Spint1
GO:0048665	GO:0048665	neuron fate specification	34	-0.613668997	-1.545859128	0.008204465	0.127844513	0.116685253	3713	tags=41%, list=12%, signal=36%	Sox9/Hoxd10/Pou3f2/Six1/Isl2/Foxa2/Pou4f1/Hoxc10/Myt1l/Nkx2-2/Ascl1/Shh/Esrp1/Foxa1
GO:0050885	GO:0050885	neuromuscular process controlling balance	69	-0.535052079	-1.483819529	0.008238463	0.128059645	0.116881606	1952	tags=17%, list=7%, signal=16%	Pou4f1/Rbfox1/Clrn1/Nrxn1/Igdcc3/Aldh1a3/Ush1g/Hmx3/Pcdh15/Ankfn1/Sox2/Nefl
GO:1902476	GO:1902476	chloride transmembrane transport	59	-0.560077914	-1.529955106	0.008331135	0.129183509	0.117907371	4620	tags=32%, list=16%, signal=27%	Gabre/Slc12a3/Clca1/Gabrb2/Best2/Slc12a2/Gabrd/Gabra5/Slc26a5/Casr/Slc6a1/Ano5/Gabrp/Gabra1/Gabrb3/Gabrg3/Cftr/Gabrg2/Ano9
GO:0097191	GO:0097191	extrinsic apoptotic signaling pathway	238	-0.444381013	-1.343030702	0.008378679	0.129603852	0.118291023	4936	tags=16%, list=17%, signal=14%	Pidd1/Itga6/Tnfrsf22/Kitl/Fgf10/Il19/Traf1/Vegfa/Fga/Il1a/Serpine1/Tnf/Il1b/Ret/Gsdma3/Clca3a2/Agtr2/Fgb/Col2a1/Csf2/Bcl2l10/Lcn2/Cd70/Bcl2a1d/Tnfrsf23/Fgg/Ltb/Mal/Tnfsf4/Eya2/Bcl2l14/Gdnf/Agt/Erbb3/Bcl2a1a/Krt18/Krt8/Dbh/Scg2
GO:1902950	GO:1902950	regulation of dendritic spine maintenance	14	-0.734535778	-1.587244236	0.008482015	0.130066529	0.118713314	1978	tags=21%, list=7%, signal=20%	Grin1/Grin2b/Zfp804a
GO:0001967	GO:0001967	suckling behavior	16	-0.702868017	-1.563095128	0.008508402	0.130066529	0.118713314	2784	tags=31%, list=9%, signal=28%	Dach1/Unc79/Grin1/Pou4f1/Grin2b
GO:0098661	GO:0098661	inorganic anion transmembrane transport	81	-0.518367161	-1.46477484	0.008463855	0.130066529	0.118713314	4620	tags=27%, list=16%, signal=23%	Gabre/Slc12a3/Clca1/Gabrb2/Best2/Slc12a2/Gabrd/Slc17a7/Gabra5/Slc26a5/Casr/Slc6a1/Ano5/Slc5a5/Gabrp/Gabra1/Gabrb3/Gabrg3/Cftr/Gabrg2/Slc5a8/Ano9
GO:0009582	GO:0009582	detection of abiotic stimulus	135	-0.484218849	-1.423268219	0.008493402	0.130066529	0.118713314	3727	tags=24%, list=13%, signal=21%	Htr2a/Cacna1f/Slc12a2/Reep6/Aipl1/Tnf/Ttn/Scn10a/Nox3/Irx6/Pkd1l1/Ntrk1/Atp8a2/Pkd2l1/Kcnq1/Kcnk4/Pcare/Otop1/Tac1/Pcdh15/Calca/Grik2/Grin2b/Asic2/Rgs9bp/Csrp3/Kcna1/Chrna5/Ngfr/Scn1a/Sox2/Scn9a
GO:0090174	GO:0090174	organelle membrane fusion	127	-0.473273588	-1.386214909	0.008511134	0.130066529	0.118713314	2315	tags=9%, list=8%, signal=9%	Rims1/Erc2/Syt9/Nkd2/Cplx3/Cplx1/Cacna1b/Rims2/Syt4/Syt1/Rimbp2/Snap25
GO:0006568	GO:0006568	tryptophan metabolic process	12	0.721535541	1.796158776	0.008581348	0.130210219	0.118844461	6346	tags=67%, list=21%, signal=52%	Kmo/Kynu/Haao/Ido1/Acmsd/Ido2/Tdo2/Afmid
GO:0006586	GO:0006586	indolalkylamine metabolic process	12	0.721535541	1.796158776	0.008581348	0.130210219	0.118844461	6346	tags=67%, list=21%, signal=52%	Kmo/Kynu/Haao/Ido1/Acmsd/Ido2/Tdo2/Afmid
GO:1903426	GO:1903426	regulation of reactive oxygen species biosynthetic process	50	-0.571964629	-1.528122168	0.00858213	0.130210219	0.118844461	3374	tags=16%, list=11%, signal=14%	Ucp1/Alox12/Adgrb1/Lcn2/Grin1/Ncf2/Duoxa1/Duoxa2
GO:0001964	GO:0001964	startle response	38	-0.599063908	-1.536092626	0.008612797	0.130363623	0.118984475	2988	tags=29%, list=10%, signal=26%	Kcnh1/Fabp7/Slitrk6/Npas3/Grin1/Nrxn1/Csmd1/Pcdh15/Grin2b/Kcna1/Ctnna2
GO:0051961	GO:0051961	negative regulation of nervous system development	179	-0.453323741	-1.353469674	0.008643021	0.130509623	0.119117731	4888	tags=23%, list=16%, signal=19%	Cd24a/Hes1/Map2/Fstl4/Sema3e/Id4/Slit2/Hes5/Wnt3/Bcl11a/Mbp/Prox1/Casz1/Rtn4r/Lingo1/Dkk1/Hmga2/Mt3/Tlr2/Clstn3/Il1b/Brinp1/Gpr37l1/Ccl11/Mag/Ptpn13/D130043K22Rik/Sema3a/Sox11/Wnt7a/Ptn/Sema4f/Tlx2/Bmp7/Cdh1/Dab1/Sox10/Cbln1/Adcyap1/Syt4/Wnt7b
GO:0060253	GO:0060253	negative regulation of glial cell proliferation	23	-0.667561381	-1.596776767	0.008788253	0.132387413	0.120831613	1196	tags=22%, list=4%, signal=21%	Hes1/Sox11/Ptn/Sox10/Adcyap1
GO:0023019	GO:0023019	signal transduction involved in regulation of gene expression	26	-0.637364205	-1.551966912	0.008865945	0.133241285	0.121610952	3382	tags=38%, list=11%, signal=34%	Fgf8/Cer1/Gata4/Neurod1/Msx2/Mesp1/Foxa2/Gsc/Fgf5/Epcam
GO:0043473	GO:0043473	pigmentation	112	-0.479209122	-1.391297285	0.008897763	0.133403341	0.121758863	4958	tags=18%, list=17%, signal=15%	Tyr/Rab38/Kitl/Drd2/Pmel/Spns2/Shroom2/Tyrp1/Rab17/Mlph/Adamts20/Mreg/Cdh3/Dct/Ap1s3/Krt76/Edn3/Sox10/Edar/Pax3
GO:0035136	GO:0035136	forelimb morphogenesis	43	-0.595364497	-1.555540757	0.009053882	0.135423863	0.123603018	4438	tags=40%, list=15%, signal=34%	Alx4/Wnt3/Tbx3/Shox2/Gdf5/Hoxd10/Sall1/Msx2/Runx2/Osr2/Wnt7a/Tbx5/Hoxd9/Tfap2a/Tfap2b/Trp63/Shh
GO:0018158	GO:0018158	protein oxidation	14	0.68489238	1.770495348	0.009125597	0.135855725	0.123997184	3709	tags=50%, list=12%, signal=44%	Apoa2/Trabd2b/Lox/Loxl4/Loxl3/Loxl2/Loxl1
GO:0007215	GO:0007215	glutamate receptor signaling pathway	47	-0.568468012	-1.508436012	0.0091119	0.135855725	0.123997184	1978	tags=19%, list=7%, signal=18%	Grin1/Gria2/Grm4/Plp1/Grik3/Grik1/Grin2b/Frrs1l/Grm7
GO:0001958	GO:0001958	endochondral ossification	36	0.47890563	1.547037011	0.009265637	0.137295952	0.125311696	4062	tags=39%, list=14%, signal=34%	Col1a1/Scx/Bmp6/Mmp16/Dlx5/Mmp13/Hspg2/Bmp4/Alpl/Npr2/Ext1/Tmem119/Nfix/Mef2c
GO:0036075	GO:0036075	replacement ossification	36	0.47890563	1.547037011	0.009265637	0.137295952	0.125311696	4062	tags=39%, list=14%, signal=34%	Col1a1/Scx/Bmp6/Mmp16/Dlx5/Mmp13/Hspg2/Bmp4/Alpl/Npr2/Ext1/Tmem119/Nfix/Mef2c
GO:0010526	GO:0010526	retrotransposon silencing	30	-0.639092917	-1.583725819	0.009453808	0.13975769	0.127558555	3889	tags=27%, list=13%, signal=23%	Tex19.1/Tex19.2/Asz1/Piwil1/Tdrd9/Tex15/Tdrd5/Mov10l1
GO:0018958	GO:0018958	phenol-containing compound metabolic process	118	-0.485353809	-1.414925688	0.009487729	0.13993297	0.127718535	4958	tags=25%, list=17%, signal=21%	Tyr/Rab38/Drd2/Pmel/Drd4/Tacr3/Kl/Npy/Tyrp1/Cga/Iyd/Dao/Agtr2/Sult1d1/Dio3/Cdh3/Tph1/Itgam/Dct/Moxd1/Kcnj6/Slc5a5/Th/Gpr37/Reln/Duoxa1/Sncb/Dbh/Duox2/Duoxa2
GO:0090659	GO:0090659	walking behavior	52	-0.564683599	-1.514542602	0.009543989	0.140436145	0.128177789	4535	tags=23%, list=15%, signal=20%	Drd2/Sptbn4/Mapt/Klhl1/Trh/Kcnj10/Scn8a/Cntnap2/Pcdh15/Dab1/Scn1a/Chat
GO:1903522	GO:1903522	regulation of blood circulation	260	-0.439942988	-1.334415235	0.009698204	0.142375021	0.129947425	4740	tags=25%, list=16%, signal=21%	Ahr/Hopx/Adm/Smtnl1/Drd2/Casq2/Atp1a1/Chrm3/Kcnj2/Myh6/Sptbn4/Fga/Htr2a/Tacr3/Shox2/Pkp2/Gata4/Faah/Kcne1/Ptgs2/Adra2c/Tacr1/Irx3/Tnf/Scn10a/Adrb1/Agtr2/Atp1b1/Fgb/Cacna1h/Cxadr/Gjd3/Kcnh6/Edn2/Hcn4/Ffar3/Fgg/Kcne3/Kcnq1/Uts2/Sema3a/Scn5a/Casr/Spx/Avpr1a/Kcnn2/Tbx5/Kcna5/Tac1/Tnnt2/Agt/Chga/Asic2/Edn3/Csrp3/Th/Cacna1b/Irx5/Scn4b/Dbh/Nos1/Chrm2/Dsc2/Dsg2
GO:0032400	GO:0032400	melanosome localization	19	-0.690351189	-1.59117213	0.009770948	0.142781918	0.130318805	3759	tags=26%, list=13%, signal=23%	Shroom2/Rab17/Mlph/Mreg/Cdh3
GO:0021587	GO:0021587	cerebellum morphogenesis	56	-0.563404056	-1.530871075	0.009753378	0.142781918	0.130318805	2397	tags=16%, list=8%, signal=15%	Sptbn2/Pantr2/Nrxn1/Wnt7a/Cntnap2/Dab1/Lmx1b/Cbln1/Kndc1
GO:0070633	GO:0070633	transepithelial transport	32	-0.625970936	-1.567518153	0.009857219	0.14338184	0.130866361	3954	tags=41%, list=13%, signal=35%	Prss8/Slc9a4/Slc12a2/P2ry4/Rhbg/Cxadr/Csf2/Rhcg/Scnn1b/Cldn3/Slc5a1/Cldn19/Cftr
GO:0001910	GO:0001910	regulation of leukocyte mediated cytotoxicity	118	0.332572821	1.318445307	0.009836619	0.14338184	0.130866361	4960	tags=30%, list=17%, signal=25%	H2-Ea/Klri2/Klrc3/H2-M10.4/Cx3cr1/Serpinb9b/Clec12b/Klrd1/Il12b/Sh2d1a/Serpinb9c/Klrc2/Klre1/Sh2d1b1/Cd1d2/Rasgrp1/H2-T24/Dnase1l3/Klrk1/Cd226/Raet1d/Klrb1b/Lep/Klrb1c/H2-M5/Sh2d1b2/H2-T22/Klrc1/Ulbp1/Raet1e/Hfe/Slamf6/H2-Q7/Klrb1f/Serpinb9
GO:0014059	GO:0014059	regulation of dopamine secretion	39	-0.602723507	-1.548501087	0.010062946	0.145705949	0.132987604	4883	tags=41%, list=16%, signal=34%	Cnr1/Drd2/Cxcl12/Htr2a/Prkcb/Sncg/Syt8/Syt10/Syt9/Kcna2/Htr6/Syt5/Pcp4/Syt6/Syt4/Syt1
GO:0098930	GO:0098930	axonal transport	67	-0.544670278	-1.50722398	0.010045831	0.145705949	0.132987604	4772	tags=19%, list=16%, signal=16%	Map2/Sybu/Hap1/Kif5c/Kif1a/Bsn/Agbl4/Kif5a/Caly/Mgarp/Ank3/Ap3b2/Nefl
GO:0010876	GO:0010876	lipid localization	485	-0.400897202	-1.229909783	0.010088439	0.145742331	0.13302081	4810	tags=18%, list=16%, signal=15%	Oc90/Anxa1/Cds1/Hilpda/Mif/Cidea/Syk/Acsl3/Tnfaip8l3/Drd2/Drd4/Vstm2a/Xkr4/Pla2g2c/Pla2g3/Ces1g/Nr1h4/Slc2a1/Fabp9/Slco1a6/Tnfsf11/Stard10/Igfbp3/Spns2/Prelid2/Ces1f/Xkr6/Pla2g2d/Ceacam1/Gpihbp1/Ptges/Pla2g1b/Il1a/Ptgs2/Crp/Clstn3/Slc22a6/Tnf/Il1b/Aqp9/Plscr5/Fabp7/Gal/Agtr2/Esyt3/Abca15/Pla2g10/Ceacam2/Atp8a2/Ucp3/Crabp1/Crhr1/Kcnq1/Slc22a7/Slc25a21/Acsl6/Fabp12/Lhcgr/Slc10a4-ps/Spx/Plppr4/Ces1e…
GO:0060443	GO:0060443	mammary gland morphogenesis	60	-0.551429197	-1.51038805	0.010135827	0.146094123	0.133341895	4568	tags=30%, list=15%, signal=25%	Fgf10/Slit2/Mst1/Tbx3/Slc12a2/Rxfp1/Msx2/Ccl11/Wnt4/Rln1/Csmd1/Nrg3/Bsx/Areg/Sostdc1/Pax3/Tfap2c/Elf3
GO:0048864	GO:0048864	stem cell development	95	-0.488639129	-1.399068205	0.010380633	0.149283393	0.136252781	1433	tags=15%, list=5%, signal=14%	Sema3a/Wnt7a/Pitx2/Gdnf/Sema4f/Tfap2a/Edn3/Bmp7/Sox10/Shh/Pax3/Ovol2/Phox2b/Wnt7b
GO:0050884	GO:0050884	neuromuscular process controlling posture	20	-0.675873504	-1.57281337	0.010476521	0.150320236	0.13719912	3008	tags=25%, list=10%, signal=22%	Tmem150c/Atp8a2/Pou4f1/Cntnap2/Scn1a
GO:0030856	GO:0030856	regulation of epithelial cell differentiation	170	-0.456355329	-1.360881853	0.010500136	0.150320236	0.13719912	4888	tags=25%, list=16%, signal=21%	Cd24a/Hes1/Prlr/Fgf10/Hes5/Alox8/Vegfa/Tbx3/Sox9/Ceacam1/Six2/Hey1/Sall1/Il1a/Serpine1/Msx2/Tnf/Il1b/Kdf1/Pax2/Proc/Mesp1/Ajap1/Grhl1/Prom1/Dspp/Sfn/Eppk1/Foxe3/Krt36/Gdnf/Trp73/Nkx2-2/Mycl/Ascl1/Sult2b1/Bmp7/Abca12/Trp63/Ovol2/Esrp1/Sox2
GO:0042181	GO:0042181	ketone biosynthetic process	51	-0.556600004	-1.489987571	0.010624594	0.1517594	0.138512663	2505	tags=20%, list=8%, signal=18%	Cyp11b1/Cacna1h/Wnt4/Cyp11b2/Ppargc1a/Cmtm2a/Cyp19a1/Bglap2/Bmp5/Gprc6a
GO:0035235	GO:0035235	ionotropic glutamate receptor signaling pathway	19	-0.687708132	-1.585080216	0.010756815	0.153302749	0.139921296	1978	tags=26%, list=7%, signal=25%	Grin1/Gria2/Plp1/Grik1/Grin2b
GO:0048172	GO:0048172	regulation of short-term neuronal synaptic plasticity	22	-0.683447123	-1.623892675	0.011114315	0.154709508	0.141205263	2660	tags=32%, list=9%, signal=29%	Syngr1/Ppfia3/Shisa9/Syp/Grik1/Grik2/Syt4
GO:0051546	GO:0051546	keratinocyte migration	21	-0.670063964	-1.584825697	0.011071402	0.154709508	0.141205263	4568	tags=43%, list=15%, signal=36%	Lrg1/Krt2/Fgf10/Serpine1/Ltb4r2/Epb41l4b/Eppk1/Fermt1/Krt16
GO:0032026	GO:0032026	response to magnesium ion	15	-0.722556401	-1.583294912	0.010934511	0.154709508	0.141205263	704	tags=20%, list=2%, signal=20%	Ank3/Kcna1/Cnga3
GO:0046459	GO:0046459	short-chain fatty acid metabolic process	15	-0.721907559	-1.581873143	0.011138888	0.154709508	0.141205263	4652	tags=33%, list=16%, signal=28%	Acot4/Ces1f/Tyrp1/Acss1/Ces1d
GO:0110096	GO:0110096	cellular response to aldehyde	15	-0.720073975	-1.57785532	0.011138888	0.154709508	0.141205263	4630	tags=40%, list=16%, signal=34%	Aldh1a1/Rdh12/Scnn1b/Scnn1g/Scnn1a/Aldh1a7
GO:0045760	GO:0045760	positive regulation of action potential	15	-0.718774914	-1.575008765	0.011138888	0.154709508	0.141205263	3169	tags=53%, list=11%, signal=48%	Tacr1/Tnf/Ffar3/Scn5a/Tac1/Cntnap2/Kcnip1/Ank3
GO:0120255	GO:0120255	olefinic compound biosynthetic process	30	-0.633677909	-1.570306975	0.010922317	0.154709508	0.141205263	2505	tags=33%, list=8%, signal=31%	Cyp11b1/Cacna1h/Wnt4/Cyp11b2/Ppargc1a/Cmtm2a/Cyp19a1/Bglap2/Bmp5/Gprc6a
GO:1900273	GO:1900273	positive regulation of long-term synaptic potentiation	32	-0.62333017	-1.560905308	0.010962671	0.154709508	0.141205263	4928	tags=31%, list=17%, signal=26%	Chrna7/Ptpn5/Drd2/Adrb1/Prkar1b/Igsf11/Adcy8/Reln/Slc18a3/Nos1
GO:0097049	GO:0097049	motor neuron apoptotic process	27	-0.627074656	-1.53302516	0.011050611	0.154709508	0.141205263	1974	tags=15%, list=7%, signal=14%	Tnfrsf23/Mir124a-1/Erbb3/Nefl
GO:0001825	GO:0001825	blastocyst formation	57	-0.542772135	-1.473813989	0.011148257	0.154709508	0.141205263	1942	tags=11%, list=7%, signal=10%	Esrrb/Cdh1/Foxd3/Rbm46/Sox2/Tfap2c
GO:0001755	GO:0001755	neural crest cell migration	61	-0.531272434	-1.455967121	0.011128549	0.154709508	0.141205263	1433	tags=18%, list=5%, signal=17%	Sema3a/Pitx2/Gdnf/Sema4f/Edn3/Bmp7/Sox10/Shh/Pax3/Ovol2/Phox2b
GO:0061035	GO:0061035	regulation of cartilage development	71	0.38171176	1.415971	0.011075634	0.154709508	0.141205263	4956	tags=35%, list=17%, signal=29%	Bmp10/Prkg2/Pkdcc/Pth/Gdf6/Scx/Wnt5a/Ihh/Bmp6/Frzb/Gli2/Thrb/Lep/Ccn2/Bmp4/Rflna/Loxl2/Ccn1/Ccn4/Nog/Tgfb2/Smad7/Wnt9a/Sox5/Trps1
GO:0061036	GO:0061036	positive regulation of cartilage development	30	0.525229855	1.63063014	0.011189848	0.154947632	0.141422601	4732	tags=43%, list=16%, signal=36%	Bmp10/Prkg2/Pkdcc/Gdf6/Scx/Wnt5a/Bmp6/Thrb/Bmp4/Loxl2/Ccn1/Smad7/Sox5
GO:0030220	GO:0030220	platelet formation	22	0.586112189	1.738816741	0.01145169	0.156522885	0.142860353	8444	tags=68%, list=28%, signal=49%	Tubb1/Gata1/Actn1/Mpl/Tal1/Clec1b/Mfap2/Mef2c/Mpig6b/Ptpn11/Csf1r/Srf/Prkdc/Myh9/Zfpm1
GO:0032197	GO:0032197	retrotransposition	32	-0.622410385	-1.558602038	0.011331155	0.156522885	0.142860353	3889	tags=25%, list=13%, signal=22%	Tex19.1/Tex19.2/Asz1/Piwil1/Tdrd9/Tex15/Tdrd5/Mov10l1
GO:0085029	GO:0085029	extracellular matrix assembly	49	0.440638873	1.526031872	0.011448872	0.156522885	0.142860353	4390	tags=43%, list=15%, signal=37%	Eln/Mfap4/Myh11/Thsd4/Fbln5/Col3a1/Ihh/Col1a2/Tnxb/Ltbp4/Fkbp10/Phldb2/Lox/Col6a1/Phldb1/Lamb2/Prickle1/Antxr1/Tie1/Emilin1/Qsox1
GO:0042403	GO:0042403	thyroid hormone metabolic process	31	-0.613714167	-1.5255531	0.011429687	0.156522885	0.142860353	3317	tags=29%, list=11%, signal=26%	Cga/Iyd/Dio3/Kcnj6/Slc5a5/Reln/Duoxa1/Duox2/Duoxa2
GO:0060292	GO:0060292	long-term synaptic depression	37	-0.586817921	-1.498837615	0.011432139	0.156522885	0.142860353	7862	tags=43%, list=26%, signal=32%	Cd38/Sorcs2/Gnal/Ager/Abhd6/Grid2ip/Arc/Penk/Plk2/Mapt/Shank2/Dgki/Sorcs3/Adcy8/Cbln1/Slc24a2
GO:0035773	GO:0035773	insulin secretion involved in cellular response to glucose stimulus	99	-0.493823872	-1.415435668	0.011403996	0.156522885	0.142860353	5329	tags=18%, list=18%, signal=15%	Cacna1e/Pde4c/Slc2a2/Ptprn/Sybu/Nr1h4/Pde1c/Foxa2/Myt1/Tunar/Gcg/Mir200a/Abca12/Vsnl1/Adcy8/Epha5/Cftr/Ptprn2
GO:0010518	GO:0010518	positive regulation of phospholipase activity	30	0.524400355	1.62805487	0.011585939	0.15767816	0.143914787	5454	tags=43%, list=18%, signal=35%	Itk/Pth/Sele/Ang4/Cd86/Pla2g5/Ccl5/Gpr55/Pdgfrb/Ccn1/Txk/Fgfr2/Arhgap6
GO:0060600	GO:0060600	dichotomous subdivision of an epithelial terminal unit	11	-0.777951557	-1.582859714	0.011583302	0.15767816	0.143914787	2246	tags=36%, list=8%, signal=34%	Celsr1/Sema3a/Areg/Tfap2c
GO:0045176	GO:0045176	apical protein localization	14	-0.721712562	-1.559534794	0.011675242	0.158214492	0.144404304	3759	tags=43%, list=13%, signal=37%	Vangl2/Actb/Shroom2/Celsr1/Hcn1/Insc
GO:0006882	GO:0006882	intracellular zinc ion homeostasis	25	-0.643367366	-1.554713296	0.011664038	0.158214492	0.144404304	5335	tags=32%, list=18%, signal=26%	Mt1/Slc39a4/Mt2/Mt3/Atp7b/Slc30a10/Slc30a2/Mt4
GO:0060710	GO:0060710	chorio-allantoic fusion	10	-0.773385233	-1.548371914	0.011903162	0.160959177	0.146909412	496	tags=30%, list=2%, signal=30%	Bmp5/Bmp7/Wnt7b
GO:0038034	GO:0038034	signal transduction in absence of ligand	78	-0.511927328	-1.439601927	0.011978387	0.161631764	0.14752329	3191	tags=22%, list=11%, signal=20%	Kitl/Fgf10/Il1a/Tnf/Il1b/Ret/Clca3a2/Col2a1/Csf2/Bcl2l10/Lcn2/Bcl2a1d/Tnfrsf23/Eya2/Gdnf/Erbb3/Bcl2a1a
GO:0060193	GO:0060193	positive regulation of lipase activity	39	0.479137874	1.597394563	0.012230854	0.164688053	0.150312802	5833	tags=41%, list=20%, signal=33%	Itk/Pth/Sele/Ang4/Apoa5/Apoa4/Cd86/Pla2g5/Ccl5/Gpr55/Pdgfrb/Ccn1/Txk/Fgfr2/Arhgap6/Rhoc
GO:0007398	GO:0007398	ectoderm development	18	-0.684326456	-1.562601045	0.012352052	0.165967608	0.151480668	3311	tags=28%, list=11%, signal=25%	Sall1/Grhl3/Foxa2/Elf5/Shh
GO:0030705	GO:0030705	cytoskeleton-dependent intracellular transport	196	-0.444420195	-1.33076093	0.012441839	0.166820601	0.152259205	4772	tags=14%, list=16%, signal=12%	Map2/Sybu/Hook2/Dync1i1/Hap1/Mapt/Kif5c/Kif17/Prkcz/Kif1a/BC048507/Bsn/Agbl4/Kif5a/Mreg/Myo5c/Bicdl2/Hook1/Caly/Mgarp/Nefh/Ank3/Ap3b2/Nefm/Myo5b/Syt4/Nefl
GO:2000648	GO:2000648	positive regulation of stem cell proliferation	63	-0.528908805	-1.454240725	0.012592385	0.168482929	0.153776433	4681	tags=29%, list=16%, signal=24%	Kitl/Fgf10/Hmx2/Tbx3/Shox2/Sox9/Hmga2/Runx2/Cxcl1/Dppa2/Osr2/Fgf4/Sox11/Mir205/Trp63/Pax3/Epcam/Tlx1
GO:0050951	GO:0050951	sensory perception of temperature stimulus	35	-0.602158224	-1.526149279	0.012649317	0.168888348	0.154146463	5859	tags=31%, list=20%, signal=25%	Rho/Prdm12/Cxcl12/Htr2a/Scn10a/Ntrk1/Kcnk4/Tac1/Calca/Grik2/Scn9a
GO:0072578	GO:0072578	neurotransmitter-gated ion channel clustering	21	-0.665216538	-1.573360635	0.012996818	0.173163493	0.15804844	2982	tags=33%, list=10%, signal=30%	Lhfpl4/Nrxn1/Slitrk3/Nlgn1/Lrrtm4/Reln/Frrs1l
GO:0021533	GO:0021533	cell differentiation in hindbrain	29	-0.636186901	-1.567994556	0.013238798	0.173973422	0.158787672	2093	tags=21%, list=7%, signal=19%	Foxa2/Nrxn1/Wnt7a/Cbln1/Phox2b/Kndc1
GO:0097119	GO:0097119	postsynaptic density protein 95 clustering	10	-0.768331065	-1.538253112	0.013213567	0.173973422	0.158787672	3741	tags=40%, list=13%, signal=35%	Nrxn2/Nrxn1/Nlgn1/Reln
GO:0051971	GO:0051971	positive regulation of transmission of nerve impulse	10	-0.768299457	-1.53818983	0.013213567	0.173973422	0.158787672	2664	tags=50%, list=9%, signal=46%	Il6/Ffar3/Cntnap2/Cartpt/Chrnb4
GO:0014037	GO:0014037	Schwann cell differentiation	53	-0.566495599	-1.526748464	0.013205673	0.173973422	0.158787672	4471	tags=25%, list=15%, signal=21%	Gpc1/Prx/Ndrg1/Itgb4/Pou3f2/Adgrg6/Ncmap/Pou3f1/Lgi4/Sh3tc2/Erbb3/Myoc/Fa2h
GO:0051953	GO:0051953	negative regulation of amine transport	34	-0.599026048	-1.508972897	0.013173582	0.173973422	0.158787672	3152	tags=35%, list=11%, signal=32%	Cnr1/Drd2/Trh/Tnf/Il1b/Agtr2/Htr6/Slc15a1/Hrh3/Chga/Grm7/Syt4
GO:0048839	GO:0048839	inner ear development	214	-0.448442143	-1.347029689	0.013178239	0.173973422	0.158787672	5284	tags=26%, list=18%, signal=22%	Grxcr2/Pou4f3/Fgf8/Hes1/Oc90/Fzd3/Tmc1/Fgf10/Mir96/Gabrb2/Hes5/Hmx2/Prox1/Tbx3/Sox9/Tmie/Mcoln3/Hey1/Neurod1/Nox3/Pax2/Gabra5/Lin7a/Six1/Slitrk6/Col2a1/Fgf3/Celsr1/Grhl3/Myo3b/Atp8a2/Ptk7/Esrrb/Clrn1/Cxcl14/Kcnq1/Plppr4/Jag2/Aldh1a3/Otop1/Ush1g/Lgr5/Mycl/Hmx3/Pcdh15/Tfap2a/Frem2/Cdh1/Gabrb3/Myo3a/Shh/Phox2b/Esrp1/Sox2/Foxi1/Duox2
GO:0050679	GO:0050679	positive regulation of epithelial cell proliferation	225	-0.440266823	-1.327268958	0.013249631	0.173973422	0.158787672	4882	tags=21%, list=16%, signal=18%	Esrp2/St8sia1/Tgfa/Ptprn/Fgf10/Cxcl12/Mst1/Arg1/Hmx2/Vegfa/Prox1/Pik3cd/Ecm1/Sox9/Hmga2/Tacr1/Runx2/Tnf/Cyp7b1/Tgm1/Ccl11/Il6/Pax2/Cldn1/Cxadr/Osr2/Cdh3/Eppk1/Scn5a/C5ar1/Plxnb3/Prok1/Sox11/Wnt7a/Foxe3/Ptn/Crnn/Hrh3/Mir205/Thbs4/Bmp5/Trp63/Shh/Vip/Esrp1/Bnc1/Fgfbp1/Scg2
GO:0051291	GO:0051291	protein heterooligomerization	26	-0.623220197	-1.517526584	0.013436106	0.176057408	0.160689752	1978	tags=15%, list=7%, signal=14%	Grin1/Grin2b/Krt1/Syt1
GO:2001054	GO:2001054	negative regulation of mesenchymal cell apoptotic process	12	-0.745096887	-1.558283853	0.013496102	0.176478924	0.161074475	4004	tags=58%, list=13%, signal=51%	Wt1/Sox9/Gdf5/Pax2/Dspp/Bmp7/Shh
GO:0060706	GO:0060706	cell differentiation involved in embryonic placenta development	32	-0.6199053	-1.552328957	0.013542068	0.176672051	0.161250744	1415	tags=28%, list=5%, signal=27%	Xist/Spint2/Sox15/Elf5/Hand1/St14/Grhl2/Krt8/Krt19
GO:0043523	GO:0043523	regulation of neuron apoptotic process	310	-0.41825899	-1.273343237	0.013566586	0.176672051	0.161250744	3164	tags=15%, list=11%, signal=13%	Ptpn5/Sema3e/Sct/Sarm1/Pla2g3/Vegfa/Htr2a/Gdf5/Casp14/Mt3/Tnf/Il1b/Il6/Mag/Six1/Lcn2/Ntrk1/Grin1/Pou4f1/Ppargc1a/Ncf2/Crhr1/Cblc/Chl1/Egln3/C5ar1/Mir124a-1/Gdnf/Agt/Erbb3/Trp73/Foxq1/Tox3/Ascl1/Grik2/Tfap2a/Ntf5/Ppp2r2b/Tfap2b/Vstm2l/Ngfr/Pcp4/Sncb/Grm7/Nefl/Nos1
GO:0010996	GO:0010996	response to auditory stimulus	26	-0.623076016	-1.517175506	0.013626686	0.177091072	0.16163319	6612	tags=54%, list=22%, signal=42%	Stra6/Chrna10/Chrna9/Kcnq3/Drd2/Nrxn2/Tacr1/Slitrk6/Atp8a2/D130043K22Rik/Nrxn1/Kcnq2/Ptn/Cntnap2
GO:0045662	GO:0045662	negative regulation of myoblast differentiation	33	-0.609049422	-1.527675253	0.013760203	0.178460547	0.162883126	3992	tags=39%, list=13%, signal=34%	Tbx3/Tmem182/Sox9/Mstn/Prl2c2/Tnf/Mbnl3/Ankrd2/Cxcl14/Mkx/Cmtm5/Csrp3/Sostdc1
GO:0098814	GO:0098814	spontaneous synaptic transmission	18	-0.678930086	-1.550278894	0.013933082	0.180162438	0.164436463	4617	tags=44%, list=16%, signal=38%	Doc2b/Rph3al/Rph3a/Slc12a2/Rims1/Cbln2/Rims2/Syt1
GO:0048484	GO:0048484	enteric nervous system development	14	-0.71587753	-1.546925988	0.013948243	0.180162438	0.164436463	2924	tags=43%, list=10%, signal=39%	Ret/Gdnf/Ascl1/Tlx2/Sox10/Phox2b
GO:0050806	GO:0050806	positive regulation of synaptic transmission	319	-0.419522601	-1.276507584	0.014002272	0.180492705	0.164737902	4590	tags=21%, list=15%, signal=18%	Mir19a/Ptpn5/Mir191/Rims3/Mir20a/Drd2/Mir7b/Clstn2/Mir330/Gip/Hap1/Rims4/Mir138-1/Prkcz/Lgi1/Mir25/Mir181b-1/Mir149/Mir26b/Calb2/Ptgs2/Tacr1/Shank2/Clstn3/Tnf/Adrb1/Mir29b-1/Rims1/Prkar1b/Cacng5/Ntrk1/Scgn/Mir30a/Mir218-1/Mir148b/Grin1/Crhr1/Nrxn1/Uts2/Htr6/Cacng3/Gria2/Mir101b/Nlgn1/Mir338/Ptn/Tac1/Igsf11/Cacng2/Grik1/Grik2/Grin2b/Bglap2/Gfap/Cacna1b/Lrrtm1/Adcy8/Reln/Rims2/Mir124a-1hg/Ngfr/Slc2…
GO:0014046	GO:0014046	dopamine secretion	46	-0.568116278	-1.503284943	0.014161443	0.181643048	0.165787834	4883	tags=35%, list=16%, signal=29%	Cnr1/Drd2/Cxcl12/Htr2a/Prkcb/Sncg/Syt8/Syt10/Syt9/Kcna2/Htr6/Syt5/Pcp4/Syt6/Syt4/Syt1
GO:0006906	GO:0006906	vesicle fusion	125	-0.474518378	-1.389002124	0.014177438	0.181643048	0.165787834	2315	tags=10%, list=8%, signal=9%	Rims1/Erc2/Syt9/Nkd2/Cplx3/Cplx1/Cacna1b/Rims2/Syt4/Syt1/Rimbp2/Snap25
GO:0045861	GO:0045861	negative regulation of proteolysis	318	-0.423119442	-1.287128829	0.014152028	0.181643048	0.165787834	4964	tags=19%, list=17%, signal=16%	Serpina3n/Cpb2/Serpinb12/Hspa1b/Itih1/Efna1/Ifi203-ps/Spint2/Serpinb2/Ttc36/Qrich2/Tfpi2/Vegfa/Itih5/Wfdc6b/Ecm1/Stfa3/Anxa8/Kng2/Spink11/Serpina5/Ptgs2/Serpinb10/Serpine1/Ifi213/Tnf/Plau/Serpina3b/Pabpn1l/Pax2/Vtn/Col7a1/Bcl2a1d/Cstdc6/Fetub/Spink8/Hrg/Wap/Serpina10/Gpc3/Sfn/Il9/Serpina1f/Col28a1/Wfdc8/Serpinb3a/Serpina9/Wfdc18/Serpinb7/A2m/Cdh1/Spock3/Wfdc12/Ltf/Shh/Pcsk1n/A2ml1/Serpinb5/Wfdc2/…
GO:0002251	GO:0002251	organ or tissue specific immune response	39	-0.592594333	-1.522477485	0.014337377	0.182953011	0.166983453	4636	tags=46%, list=16%, signal=39%	Ear6/6030468B19Rik/Camp/Igha/Defa17/Ifnlr1/Pla2g1b/Rnase2a/Rab17/Defa24/Gcnt3/Il6/Defa25/Gp2/Ffar3/Defb1/Ltf/Pigr
GO:0071466	GO:0071466	cellular response to xenobiotic stimulus	165	-0.450278549	-1.341256209	0.014317574	0.182953011	0.166983453	4959	tags=24%, list=17%, signal=20%	Cyp2b9/Cbr1/Ahr/Ugt2b1/Cyp2b13/Kcnq3/Nr1h4/Slco1a6/Gstm3/Cyp2j6/Akr1c13/Gsto1/Serpine1/Il1b/Cyp2j9/Cyp2d12/Cyp2a22/Cyp2s1/Cyp2c68/Grin1/Gsta5/Gsta3/Kcnq1/Cyp2j12/Cyp2ab1/Cyp2a4/Rorc/Kcnq2/Nos2/Gsta2/Abcb11/Asic2/Gsta4/Cyp2g1/Cyp2b19/Gsta1/Cyp2f2/Nos1/Cyp2a5
GO:1900244	GO:1900244	positive regulation of synaptic vesicle endocytosis	13	-0.749101009	-1.580291132	0.014413689	0.183358945	0.167353954	1375	tags=23%, list=5%, signal=22%	Abca13/Nlgn1/Snap91
GO:0090497	GO:0090497	mesenchymal cell migration	63	-0.526155546	-1.446670609	0.014427013	0.183358945	0.167353954	1433	tags=17%, list=5%, signal=17%	Sema3a/Pitx2/Gdnf/Sema4f/Edn3/Bmp7/Sox10/Shh/Pax3/Ovol2/Phox2b
GO:0015812	GO:0015812	gamma-aminobutyric acid transport	22	-0.671745543	-1.59608934	0.014593501	0.185103966	0.168946657	3743	tags=45%, list=13%, signal=40%	Slc6a12/Slc6a13/Slc32a1/Trh/Htr6/Slc6a1/Hrh3/Grik1/Slc7a14/Trpc4
GO:0035282	GO:0035282	segmentation	107	-0.486966799	-1.410900701	0.014740011	0.186589116	0.17030217	4431	tags=21%, list=15%, signal=18%	Meox1/Hes5/Wt1/Tbx3/Dkk1/Irx3/Ttn/Mesp1/Six1/Myf5/Foxa2/Sema3a/Irx2/Stk31/Tdrd5/Myf6/Irx1/Ripply1/Shh/Pax3/Pcdh8/Dmrt2
GO:0006883	GO:0006883	intracellular sodium ion homeostasis	27	-0.618596584	-1.512298604	0.014828518	0.187335575	0.170983473	6056	tags=52%, list=20%, signal=41%	Spp1/Atp1b2/Tesc/Atp12a/Atp1a1/Slc12a2/Il1a/Agtr2/Atp1b1/Scnn1b/Scnn1g/Agt/Scnn1a/Tmprss3
GO:0035633	GO:0035633	maintenance of blood-brain barrier	22	-0.670622239	-1.593420333	0.014980078	0.187588944	0.171214726	4274	tags=41%, list=14%, signal=35%	Mbp/Sh3gl2/Vegfa/Tspan12/Slc12a2/Ptgs2/Ocln/Tjp3/Ifnb1
GO:0034312	GO:0034312	diol biosynthetic process	21	-0.66132772	-1.564162858	0.015114782	0.187588944	0.171214726	283	tags=19%, list=1%, signal=19%	Pts/Sphk1/Sptlc3/Sptssb
GO:0044851	GO:0044851	hair cycle phase	21	-0.660701774	-1.56268238	0.015114782	0.187588944	0.171214726	3184	tags=38%, list=11%, signal=34%	Ptgs2/Msx2/Gal/Gsdma3/Mreg/Cdh3/Fermt1/Barx2
GO:0060439	GO:0060439	trachea morphogenesis	12	-0.741902297	-1.551602737	0.014960767	0.187588944	0.171214726	267	tags=25%, list=1%, signal=25%	Ctnnb1/Shh/Wnt7b
GO:0141005	GO:0141005	retrotransposon silencing by heterochromatin formation	15	-0.706740858	-1.548639253	0.015022075	0.187588944	0.171214726	2386	tags=27%, list=8%, signal=25%	Piwil1/Tdrd9/Tdrd5/Mov10l1
GO:0060788	GO:0060788	ectodermal placode formation	16	-0.678200693	-1.508237923	0.015100762	0.187588944	0.171214726	4118	tags=44%, list=14%, signal=38%	Six4/Tbx2/Prox1/Tbx3/Six1/Nrg3/Sox2
GO:0071697	GO:0071697	ectodermal placode morphogenesis	16	-0.678200693	-1.508237923	0.015100762	0.187588944	0.171214726	4118	tags=44%, list=14%, signal=38%	Six4/Tbx2/Prox1/Tbx3/Six1/Nrg3/Sox2
GO:0098656	GO:0098656	monoatomic anion transmembrane transport	82	-0.502705434	-1.419997264	0.015106123	0.187588944	0.171214726	4620	tags=26%, list=16%, signal=22%	Gabre/Slc12a3/Clca1/Gabrb2/Best2/Slc12a2/Gabrd/Lrrc8e/Gabra5/Slc26a5/Casr/Slc6a1/Ano5/Slc5a5/Gabrp/Gabra1/Gabrb3/Gabrg3/Cftr/Gabrg2/Ano9
GO:1902414	GO:1902414	protein localization to cell junction	133	-0.478977224	-1.40662579	0.015085776	0.187588944	0.171214726	3937	tags=20%, list=13%, signal=18%	Mapt/Kif5c/Prkcz/Nrxn2/Lgi1/Grip1/Pclo/Clstn3/Lhfpl4/Bsn/Nptx1/Kif5a/Grin1/Nrxn1/Slitrk3/Cacng3/Nlgn1/Tjp3/Cplx1/Cacng2/Asic2/Ildr1/Lrrtm1/Reln/Marveld3/C1ql2/Snap25
GO:0098743	GO:0098743	cell aggregation	23	-0.649565019	-1.55373028	0.015153788	0.187705714	0.171321304	3713	tags=43%, list=12%, signal=38%	Sox9/Fgf6/Col2a1/Myf5/Fgf4/Wnt7a/Barx2/Ltf/Tmigd1/Mpz
GO:0010765	GO:0010765	positive regulation of sodium ion transport	39	-0.590375141	-1.516775994	0.015227886	0.18825586	0.171823428	6049	tags=36%, list=20%, signal=29%	Atp1b2/Tesc/Nedd4l/Prss8/Drd4/Cxcl1/Atp1b1/Scn5a/Ank3/Wnk2/Fgf12/Scn4b/Cntn1/Nos1
GO:0006700	GO:0006700	C21-steroid hormone biosynthetic process	20	-0.664193938	-1.545634056	0.015371971	0.188829645	0.172347129	2958	tags=35%, list=10%, signal=32%	Cyp21a1/Cyp11b1/Cacna1h/Wnt4/Cyp11b2/Ppargc1a/Bmp5
GO:0019320	GO:0019320	hexose catabolic process	38	-0.578554075	-1.483502239	0.01533744	0.188829645	0.172347129	8335	tags=50%, list=28%, signal=36%	Pfkp/Galm/Pkm/Ldha/Gapdh/Eno1b/Pgam2/Pgk1/Aldoa/Hk1/Eno1/Tpi1/Glyctk/Gpi1/Pfkl/Eno2/Gck/Aldh1a1/Aldh1a7
GO:0046513	GO:0046513	ceramide biosynthetic process	67	-0.535218361	-1.481068421	0.015359228	0.188829645	0.172347129	2033	tags=12%, list=7%, signal=11%	Gal3st1/Alox12b/Ugt8a/Sptlc3/Cyp4f39/St8sia3/Fa2h/Sptssb
GO:0050805	GO:0050805	negative regulation of synaptic transmission	69	-0.515942069	-1.430823181	0.015393397	0.188829645	0.172347129	4535	tags=43%, list=15%, signal=37%	Cd38/Sorcs2/Gnal/Ager/Tnr/Abhd6/Grid2ip/Arc/Penk/Plk2/Npy2r/Drd2/Drd4/Htr2a/Mapt/Pcdh17/Ptgs2/Shank2/Il1b/Htr6/Dgki/Slc6a1/Cntnap2/Grik3/Grik1/Grik2/Sorcs3/Adcy8/Cbln1/Slc24a2
GO:0032536	GO:0032536	regulation of cell projection size	13	-0.744734852	-1.571080358	0.015465765	0.18916498	0.172653194	4332	tags=54%, list=15%, signal=46%	Ezr/Cdhr5/Cdhr2/Wnt7a/Nefm/Wnt7b/Nefl
GO:0002430	GO:0002430	complement receptor mediated signaling pathway	11	-0.76659244	-1.559747879	0.015480389	0.18916498	0.172653194	1770	tags=55%, list=6%, signal=51%	Gpr33/Itgam/C5ar1/Fpr1/Fpr2/Fpr3
GO:0072080	GO:0072080	nephron tubule development	101	-0.481488401	-1.382932698	0.015550846	0.189660504	0.173105465	4888	tags=27%, list=16%, signal=22%	Cd24a/Hes1/Hes5/Vegfa/Wt1/Sox9/Tmem59l/Six2/Hey1/Sall1/Irx3/Agtr2/Pax2/Six1/Wnt4/Prom1/Dspp/Gpc3/Pou3f3/Gdnf/Irx2/Agt/Tacstd2/Irx1/Tfap2b/Shh/Wnt7b
GO:0061548	GO:0061548	ganglion development	15	-0.704313307	-1.543319904	0.015635212	0.189958839	0.173377758	2490	tags=40%, list=8%, signal=37%	Fzd3/Six1/Sema3a/Tubb3/Ascl1/Phox2b
GO:0031281	GO:0031281	positive regulation of cyclase activity	33	-0.603035572	-1.512590747	0.015607184	0.189958839	0.173377758	3870	tags=30%, list=13%, signal=26%	Rxfp2/Rxfp1/Adcy2/Calcr/Lhcgr/Lgr5/Nos2/Calca/Adcyap1/Nos1
GO:0045604	GO:0045604	regulation of epidermal cell differentiation	54	-0.549772222	-1.485506415	0.015761577	0.190763204	0.174111912	4880	tags=28%, list=16%, signal=23%	Hes1/Hes5/Alox8/Hey1/Msx2/Kdf1/Grhl1/Sfn/Krt36/Mycl/Sult2b1/Abca12/Trp63/Ovol2/Esrp1
GO:0060711	GO:0060711	labyrinthine layer development	59	-0.539163357	-1.472823175	0.015734837	0.190763204	0.174111912	496	tags=22%, list=2%, signal=22%	Hes1/Adm/Spint2/Llgl2/Hey1/Synb/Bmp5/Bmp7/St14/Grhl2/Ovol2/Wnt7b/Spint1
GO:0050654	GO:0050654	chondroitin sulfate proteoglycan metabolic process	32	0.493680967	1.571858819	0.015886141	0.191904581	0.175153661	6192	tags=50%, list=21%, signal=40%	Cytl1/Igf1/Chst3/Chsy1/Ext1/Chpf/Chst12/Chpf2/Chsy3/Xylt1/Csgalnact2/Dse/Arsb/Gusb/Xylt2/Dsel
GO:0015721	GO:0015721	bile acid and bile salt transport	27	-0.6157088	-1.505238766	0.015961893	0.192453087	0.175654289	4277	tags=41%, list=14%, signal=35%	Nr1h4/Slco1a6/Ceacam1/Aqp9/Ceacam2/Slc10a4-ps/Slc10a5/Abcb11/Slc10a4/Slco1a4/Slco1a5
GO:0010517	GO:0010517	regulation of phospholipase activity	39	0.470967214	1.570154451	0.016117193	0.193589471	0.176691481	6603	tags=46%, list=22%, signal=36%	Itk/Pth/Sele/Ang4/Cd86/Pla2g5/Snca/Ccl5/Gpr55/Pdgfrb/Ccn1/Txk/Fgfr2/Bicd1/Arhgap6/Lrp1/Abl1/Fgfr1
GO:0097152	GO:0097152	mesenchymal cell apoptotic process	18	-0.67204418	-1.534555516	0.016107004	0.193589471	0.176691481	4004	tags=56%, list=13%, signal=48%	Hnf1b/Hoxa13/Wt1/Sox9/Gdf5/Msx2/Pax2/Dspp/Bmp7/Shh
GO:0021681	GO:0021681	cerebellar granular layer development	16	-0.675886777	-1.503092049	0.016300805	0.193958175	0.177028002	1566	tags=31%, list=5%, signal=30%	Prox1/Nrxn1/Wnt7a/Cbln1/Kndc1
GO:2001053	GO:2001053	regulation of mesenchymal cell apoptotic process	16	-0.675871969	-1.503059117	0.016300805	0.193958175	0.177028002	4004	tags=62%, list=13%, signal=54%	Hnf1b/Hoxa13/Wt1/Sox9/Gdf5/Msx2/Pax2/Dspp/Bmp7/Shh
GO:0046365	GO:0046365	monosaccharide catabolic process	40	-0.567192947	-1.460060116	0.016277121	0.193958175	0.177028002	8335	tags=48%, list=28%, signal=34%	Pfkp/Galm/Pkm/Ldha/Gapdh/Eno1b/Pgam2/Pgk1/Aldoa/Hk1/Eno1/Tpi1/Glyctk/Gpi1/Pfkl/Eno2/Gck/Aldh1a1/Aldh1a7
GO:0001911	GO:0001911	negative regulation of leukocyte mediated cytotoxicity	47	0.41334284	1.435065658	0.0162691	0.193958175	0.177028002	3365	tags=26%, list=11%, signal=23%	H2-M10.4/Cx3cr1/Serpinb9b/Clec12b/Klrd1/Serpinb9c/Klre1/Sh2d1b1/Klrb1b/H2-M5/Sh2d1b2/H2-T22
GO:0071621	GO:0071621	granulocyte chemotaxis	129	-0.465857699	-1.362746713	0.016266599	0.193958175	0.177028002	4773	tags=23%, list=16%, signal=20%	Anxa1/Ccl21d/Syk/Slit2/Il34/Ccl21b/Vegfa/Mstn/Il1b/Cxcl1/Ccl11/Il23a/Cxadr/Fcgr3/Ccl20/Edn2/Itgam/Itgb2/Rac2/C5ar1/Ccl21a/Cxcl3/Cxcl2/Cxcl15/Thbs4/Edn3/S100a14/Cxcl13/Cxcl17/Scg2
GO:0048557	GO:0048557	embryonic digestive tract morphogenesis	20	-0.661900812	-1.540297764	0.016351065	0.194191859	0.177241287	4568	tags=40%, list=15%, signal=34%	Fgf10/Shox2/Six2/Gata4/Sox11/Pitx2/Shh/Ovol2
GO:0048066	GO:0048066	developmental pigmentation	51	-0.539199803	-1.443408191	0.016498247	0.195573607	0.178502426	4758	tags=22%, list=16%, signal=18%	Rab38/Kitl/Spns2/Tyrp1/Mlph/Adamts20/Mreg/Dct/Edn3/Sox10/Pax3
GO:0071888	GO:0071888	macrophage apoptotic process	12	0.692282756	1.723338182	0.016728738	0.196863374	0.179679612	6130	tags=67%, list=21%, signal=53%	Cdkn2a/Ccr5/Gm14461/Ccl5/Ghsr/Mef2c/Plekho2/Nod2
GO:2000463	GO:2000463	positive regulation of excitatory postsynaptic potential	41	-0.586511924	-1.517711997	0.016731214	0.196863374	0.179679612	2315	tags=34%, list=8%, signal=32%	Chrna7/Drd4/Prkcz/Rims1/Prkar1b/Grin1/Nrxn1/Nlgn1/Wnt7a/Igsf11/Grin2b/Reln/Rims2/Ngfr
GO:0072089	GO:0072089	stem cell proliferation	140	-0.46355962	-1.367120018	0.016705269	0.196863374	0.179679612	4681	tags=20%, list=16%, signal=17%	Kitl/Prg4/Fgf10/Wnt3/Irf6/Hmx2/Tbx3/Shox2/Sox9/Six2/Hmga2/Runx2/Cxcl1/Kdf1/Dppa2/Osr2/Fgf4/Sfn/Sox11/Rnf43/Mir205/Fermt1/Trp63/Shh/Pax3/Ovol2/Epcam/Tlx1
GO:0006936	GO:0006936	muscle contraction	317	-0.41367166	-1.257968407	0.016705252	0.196863374	0.179679612	5030	tags=22%, list=17%, signal=18%	Ppp1r13l/Ace2/Tmod2/Jsrp1/Tnnc2/Myh3/Met/Drd2/Casq2/Atp1a1/Chrm3/Kcnj2/Myh6/Htr2a/Myh8/Tbx3/Tacr3/Pkp2/Myl1/Myh4/Gata4/Mylpf/Kcne1/Ptgs2/Adra2c/Tacr1/Ttn/Scn10a/Adrb1/Atp1b1/Myh2/Cacna1h/Edn2/Atp8a2/Prok2/Hcn4/Ncf1/Kcne3/Kcnq1/Actc1/Myom2/Scn5a/Spx/Kcnn2/Scnn1b/Gdnf/Kcna5/Lmod2/Tnnt2/Agt/Cacna1s/Chga/Calca/Edn3/Csrp3/Kcna1/Chrnb4/Trim63/Klk1b1/Scn4b/Myh1/Scn1a/Mybpc1/Nos1/Chrna3/Myh14/Chrm2/Dsc2/…
GO:0072070	GO:0072070	loop of Henle development	10	-0.759112138	-1.519796169	0.017144797	0.201356116	0.183780193	4430	tags=60%, list=15%, signal=51%	Hes5/Irx3/Pou3f3/Irx2/Irx1/Wnt7b
GO:1903861	GO:1903861	positive regulation of dendrite extension	28	-0.607186196	-1.495709315	0.017519053	0.205371227	0.187444834	3117	tags=29%, list=10%, signal=26%	Nedd4l/Cpne5/Rasal1/Rims1/Cpne6/Rims2/Syt4/Syt1
GO:0010863	GO:0010863	positive regulation of phospholipase C activity	20	0.560220152	1.631242229	0.017670879	0.206482942	0.188459509	4083	tags=40%, list=14%, signal=35%	Itk/Pth/Sele/Ang4/Cd86/Gpr55/Pdgfrb/Txk
GO:0032530	GO:0032530	regulation of microvillus organization	15	-0.700597167	-1.535176948	0.017679003	0.206482942	0.188459509	4332	tags=40%, list=15%, signal=34%	Ezr/Cdhr5/Prl2c2/Cdhr2/Rap1gap/Klf5
GO:0050965	GO:0050965	detection of temperature stimulus involved in sensory perception of pain	25	-0.632038538	-1.527336901	0.01783333	0.207902538	0.189755192	4461	tags=32%, list=15%, signal=27%	Prdm12/Cxcl12/Htr2a/Scn10a/Ntrk1/Tac1/Calca/Scn9a
GO:0042445	GO:0042445	hormone metabolic process	217	-0.434670383	-1.307760589	0.017876632	0.208024958	0.189866926	3317	tags=18%, list=11%, signal=16%	Cga/Iyd/Cyp21a1/Mir205hg/Hsd11b1/Gal/Adh1/Cyp11b1/Cacna1h/Cyp2s1/Wnt4/Dio3/Myt1/Cyp11b2/Ppargc1a/Ffar3/Lhcgr/Aldh1a3/Sult1e1/Kcnj6/Scnn1b/Mep1a/Hsd17b2/Chst8/Agt/Cyp19a1/Slc5a5/Adh6a/Scg5/Pcsk2/Bmp5/Reln/Shh/Duoxa1/Pcsk1/Pcsk1n/Duox2/Foxa1/Duoxa2
GO:0051349	GO:0051349	positive regulation of lyase activity	33	-0.598049779	-1.500084912	0.018192962	0.211318246	0.192872751	3870	tags=30%, list=13%, signal=26%	Rxfp2/Rxfp1/Adcy2/Calcr/Lhcgr/Lgr5/Nos2/Calca/Adcyap1/Nos1
GO:0086069	GO:0086069	bundle of His cell to Purkinje myocyte communication	14	-0.706322826	-1.526279411	0.018287626	0.212029482	0.193521904	3672	tags=64%, list=12%, signal=56%	Jup/Dsp/Pkp2/Scn10a/Scn5a/Tbx5/Kcna5/Dsc2/Dsg2
GO:0001708	GO:0001708	cell fate specification	103	-0.486496945	-1.400499374	0.018354479	0.212416254	0.193874916	3992	tags=24%, list=13%, signal=21%	Tbx3/Sox9/Tbx19/Hoxd10/Six2/Dkk1/Pou3f2/Tenm4/Pax2/Mesp1/Six1/Isl2/Foxa2/Pou4f1/Hoxc10/Tbx5/Myt1l/Gsc/Nkx2-2/Tbx4/Ascl1/Shh/Esrp1/Sox2/Foxa1
GO:0001655	GO:0001655	urogenital system development	64	-0.527476879	-1.456429852	0.018501714	0.213730187	0.195074158	4833	tags=27%, list=16%, signal=22%	Prlr/Ahr/Id4/Fgf10/Sox9/Psapl1/Cyp7b1/Pax2/Osr2/Rln1/Amh/Cyp19a1/Bmp7/Trp63/Shh/Serpinb5/Foxa1
GO:0006904	GO:0006904	vesicle docking involved in exocytosis	44	-0.556916691	-1.458182638	0.018550515	0.213904297	0.195233071	2580	tags=14%, list=9%, signal=12%	Ppfia3/Rims1/Rab3b/Rims2/Cftr/Rab3c
GO:0098810	GO:0098810	neurotransmitter reuptake	31	-0.597491637	-1.485227598	0.018677653	0.214979445	0.196214372	3086	tags=42%, list=10%, signal=38%	Gpm6b/Drd2/Kcnj10/Slc6a2/Slc29a4/Nat8l/Slc17a8/Rab3b/Slc6a5/Slc6a1/Gdnf/Slc18a3/Nos1
GO:0050961	GO:0050961	detection of temperature stimulus involved in sensory perception	29	-0.624486318	-1.53915641	0.018793461	0.215744593	0.196912731	5859	tags=34%, list=20%, signal=28%	Rho/Prdm12/Cxcl12/Htr2a/Scn10a/Ntrk1/Tac1/Calca/Grik2/Scn9a
GO:0042742	GO:0042742	defense response to bacterium	313	-0.411637423	-1.252866281	0.018812166	0.215744593	0.196912731	4686	tags=22%, list=16%, signal=19%	Tslp/Adm/Syk/Ppl/Prg2/Camp/Nr1h4/Rnase10/Gsdma2/Lyg1/Gsdmc3/Fga/Igha/Rnase1/Defa17/Aicda/Npy/Hamp2/Pla2g1b/Rnase2a/Klk7/Serpine1/Tlr2/Fcgr1/Tnf/Il1b/Gsdma3/Defa24/Il23a/Adgrb1/Gsdma/Lyzl6/Fgb/Lcn2/Defa25/Mbl2/Ncf1/Wap/Cd209d/Ctsg/Gzmb/C5ar1/Defb1/Klk5/Scnn1b/Vgf/Nos2/Tac1/Fpr2/Ifnb1/Il22ra1/Mpo/Lpo/Wfdc21/Bpifa2/Wfdc18/Chga/Fpr3/Nlrp10/Mmp7/Evpl/Wfdc12/Ltf/Cxcl13/Sprr2a3/Vip/Ivl/Sprr2a1/Wfdc2/Krt…
GO:0036315	GO:0036315	cellular response to sterol	25	-0.631113725	-1.525102068	0.019375658	0.221406167	0.202080119	5592	tags=40%, list=19%, signal=33%	Ces1b/Ces1a/Ces1g/Ces1f/Mlc1/Dynap/Inhbb/Rorc/Ces1e/Ces1d
GO:1904862	GO:1904862	inhibitory synapse assembly	26	-0.610827518	-1.4873507	0.019344097	0.221406167	0.202080119	4620	tags=62%, list=16%, signal=52%	Gabra3/Plxnb1/Cbln4/Gabrg1/Gabre/Gabrb2/Clstn2/Clstn3/Lhfpl4/Gabra5/Cntnap2/Gabra1/Gabrb3/Gabrg3/Cbln1/Gabrg2
GO:0030859	GO:0030859	polarized epithelial cell differentiation	25	-0.62991676	-1.522209571	0.019568449	0.221778403	0.202419864	3665	tags=28%, list=12%, signal=25%	Spag6l/Syne4/Ajap1/Ptk7/Crb3/Lama1/Trp63
GO:0032341	GO:0032341	aldosterone metabolic process	14	-0.702069152	-1.517087728	0.019527453	0.221778403	0.202419864	2505	tags=43%, list=8%, signal=39%	Cyp11b1/Cacna1h/Wnt4/Cyp11b2/Scnn1b/Bmp5
GO:0002385	GO:0002385	mucosal immune response	35	-0.59007912	-1.495535207	0.019570771	0.221778403	0.202419864	4636	tags=54%, list=16%, signal=46%	Ear2/Ear14/Ear6/6030468B19Rik/Camp/Igha/Defa17/Ifnlr1/Pla2g1b/Rnase2a/Rab17/Defa24/Gcnt3/Defa25/Gp2/Ffar3/Defb1/Ltf/Pigr
GO:0095500	GO:0095500	acetylcholine receptor signaling pathway	49	-0.551270202	-1.47140222	0.019618052	0.221778403	0.202419864	5917	tags=39%, list=20%, signal=31%	Chrng/Chrnd/Chrnb3/Ly6g2/Chrna7/Chrm4/Rgs8/Ly6g6d/Chrm3/Ly6g6e/Prkcb/Ly6g/Ache/Chrm1/Hrh3/Chrnb4/Chrna5/Chrna3/Chrm2
GO:1905145	GO:1905145	cellular response to acetylcholine	51	-0.532612434	-1.425774165	0.019618052	0.221778403	0.202419864	5917	tags=37%, list=20%, signal=30%	Chrng/Chrnd/Chrnb3/Ly6g2/Chrna7/Chrm4/Rgs8/Ly6g6d/Chrm3/Ly6g6e/Prkcb/Ly6g/Ache/Chrm1/Hrh3/Chrnb4/Chrna5/Chrna3/Chrm2
GO:1903034	GO:1903034	regulation of response to wounding	170	-0.444610158	-1.325856973	0.019563567	0.221778403	0.202419864	4231	tags=21%, list=14%, signal=18%	Cpb2/Cd24a/Anxa1/Tafa5/Fga/Rtn4r/Ceacam1/Kng2/Slc12a2/Duox1/Serpine1/Tnf/Plau/Alox12/Proc/Fgb/Cldn1/Vtn/Wnt4/Ajap1/Foxa2/D130043K22Rik/Fgg/Hrg/Eppk1/Tspan8/Cldn3/Tpsab1/Cadm4/Ptn/Clec7a/Muc16/Fermt1/Cldn19/Cldn4/Duox2
GO:0045916	GO:0045916	negative regulation of complement activation	15	-0.69392228	-1.520550665	0.019722797	0.222297694	0.202893828	3671	tags=40%, list=12%, signal=35%	C4bp/Zp3r/Susd4/Cd55b/Masp1/A2m
GO:1903867	GO:1903867	extraembryonic membrane development	14	-0.701660364	-1.516204386	0.019734091	0.222297694	0.202893828	496	tags=21%, list=2%, signal=21%	Ascl2/Bmp5/Bmp7
GO:0010447	GO:0010447	response to acidic pH	21	-0.648920618	-1.534817757	0.019930247	0.224109268	0.204547273	4145	tags=38%, list=14%, signal=33%	Nox1/Gip/Kcne1/Pkd2l1/Scnn1b/Scnn1g/Scnn1a/Asic2
GO:0035930	GO:0035930	corticosteroid hormone secretion	23	-0.634173083	-1.516913463	0.01998168	0.224289938	0.204712172	2888	tags=30%, list=10%, signal=28%	Gal/Agtr2/Crhr1/Kcnq1/Tac1/Galr1/Agt
GO:0033148	GO:0033148	positive regulation of intracellular estrogen receptor signaling pathway	12	-0.729352075	-1.525355402	0.020400969	0.22859178	0.208638517	26	tags=17%, list=0%, signal=17%	Pak1/Foxa1
GO:0061326	GO:0061326	renal tubule development	108	-0.476190921	-1.377523499	0.020545264	0.22980258	0.209743628	4888	tags=26%, list=16%, signal=22%	Cd24a/Hes1/Hes5/Vegfa/Wt1/Sox9/Tmem59l/Six2/Hey1/Sall1/Irx3/Agtr2/Pax2/Six1/Wnt4/Prom1/Dspp/Gpc3/Pou3f3/Lgr5/Gdnf/Irx2/Agt/Tacstd2/Irx1/Tfap2b/Shh/Wnt7b
GO:0060068	GO:0060068	vagina development	11	0.709648037	1.745909851	0.020703279	0.230956358	0.210796696	4409	tags=45%, list=15%, signal=39%	Wnt5a/Esr1/Esr2/Rbp4/Axl
GO:0003179	GO:0003179	heart valve morphogenesis	54	0.415435365	1.464005512	0.020757667	0.230956358	0.210796696	4523	tags=37%, list=15%, signal=31%	Eln/Gata5/Zfpm2/Heyl/Gja5/Scx/Hey2/Bmp4/Gata3/Smad6/Nos3/Slit3/Dchs1/Fgfrl1/Ccn1/Tie1/Mef2c/Emilin1/Tbx20/Tgfb2
GO:0051339	GO:0051339	regulation of lyase activity	47	-0.545932881	-1.448638799	0.02075556	0.230956358	0.210796696	1975	tags=28%, list=7%, signal=26%	Drd2/Rxfp2/Rxfp1/Adcy2/Calcr/Lhcgr/Lgr5/Nos2/Galr1/Calca/Adcyap1/Gpr87/Nos1
GO:0001656	GO:0001656	metanephros development	86	-0.501940843	-1.426921821	0.020854547	0.231627914	0.211409633	4880	tags=30%, list=16%, signal=25%	Hes1/Fgf10/Slit2/Hes5/Wt1/Sox9/Six2/Sall1/Irx3/Ret/Agtr2/Pax2/Six1/Wnt4/Osr2/Gpc3/Pou3f3/Gdnf/Irx2/Slc5a1/Irx1/Tfap2a/Tfap2b/Bmp7/Shh/Wnt7b
GO:0000054	GO:0000054	ribosomal subunit export from nucleus	16	0.588023709	1.570276198	0.021246565	0.23166226	0.211440981	222	tags=6%, list=1%, signal=6%	Rasl2-9
GO:0033750	GO:0033750	ribosome localization	16	0.588023709	1.570276198	0.021246565	0.23166226	0.211440981	222	tags=6%, list=1%, signal=6%	Rasl2-9
GO:0035313	GO:0035313	wound healing, spreading of epidermal cells	21	-0.646593477	-1.529313636	0.021091197	0.23166226	0.211440981	3120	tags=29%, list=10%, signal=26%	Msx2/Wnt7a/Scnn1b/Scnn1g/Fermt1/Plet1
GO:0006735	GO:0006735	NADH regeneration	17	-0.678439787	-1.529252208	0.021189917	0.23166226	0.211440981	8335	tags=76%, list=28%, signal=55%	Pfkp/Pkm/Gapdh/Eno1b/Pgam2/Pgk1/Aldoa/Hk1/Eno1/Tpi1/Gpi1/Pfkl/Eno2
GO:0061621	GO:0061621	canonical glycolysis	17	-0.678439787	-1.529252208	0.021189917	0.23166226	0.211440981	8335	tags=76%, list=28%, signal=55%	Pfkp/Pkm/Gapdh/Eno1b/Pgam2/Pgk1/Aldoa/Hk1/Eno1/Tpi1/Gpi1/Pfkl/Eno2
GO:0061718	GO:0061718	glucose catabolic process to pyruvate	17	-0.678439787	-1.529252208	0.021189917	0.23166226	0.211440981	8335	tags=76%, list=28%, signal=55%	Pfkp/Pkm/Gapdh/Eno1b/Pgam2/Pgk1/Aldoa/Hk1/Eno1/Tpi1/Gpi1/Pfkl/Eno2
GO:0016264	GO:0016264	gap junction assembly	17	-0.678390143	-1.529140306	0.021189917	0.23166226	0.211440981	5028	tags=65%, list=17%, signal=54%	Ace2/Hopx/Pkp2/Irx3/Il1b/Gjb6/Gjd3/Tbx5/Cntnap2/Agt/Gjb2
GO:0045837	GO:0045837	negative regulation of membrane potential	18	-0.660059007	-1.507188397	0.02125122	0.23166226	0.211440981	3937	tags=28%, list=13%, signal=24%	Mapt/Bnip3/Il6/Ptn/Ltf
GO:0048546	GO:0048546	digestive tract morphogenesis	52	-0.545983251	-1.464386243	0.021255939	0.23166226	0.211440981	3722	tags=25%, list=13%, signal=22%	Shox2/Six2/Gata4/Nkx2-3/Agr2/Sox11/Pitx2/Trp73/Sox10/Trp63/Shh/Ovol2/Sfrp5
GO:0007616	GO:0007616	long-term memory	44	-0.552917568	-1.447711677	0.021023846	0.23166226	0.211440981	4535	tags=25%, list=15%, signal=21%	Drd2/Prkcz/Tacr1/Slc17a7/Lcn2/Grin1/Tac1/Ntf5/Adcy8/Reln/Snap25
GO:0002209	GO:0002209	behavioral defense response	55	-0.528098818	-1.433567242	0.021259451	0.23166226	0.211440981	2985	tags=20%, list=10%, signal=18%	Brinp1/Gabra5/Grpr/Cck/Mapk8ip2/Grik2/Grin2b/Grp/Ankfn1/Adcyap1/Grm7
GO:0099170	GO:0099170	postsynaptic modulation of chemical synaptic transmission	39	-0.580778723	-1.492121135	0.021299158	0.231696848	0.21147255	1650	tags=18%, list=6%, signal=17%	Chrm1/Nefh/Ina/Sorcs3/Cdh1/Dcc/Nefl
GO:0019884	GO:0019884	antigen processing and presentation of exogenous antigen	55	0.393168617	1.385267991	0.021499289	0.233473442	0.213094069	3365	tags=24%, list=11%, signal=21%	H2-Ob/H2-Ea/H2-M10.4/H2-Aa/H2-Eb2/Cd74/H2-Ab1/Cd1d2/H2-DMb1/H2-DMb2/H2-Eb1/H2-M5/H2-T22
GO:0035733	GO:0035733	hepatic stellate cell activation	16	0.587786195	1.569641934	0.021539617	0.233511538	0.21312884	6963	tags=62%, list=23%, signal=48%	Acta2/Myocd/Lep/Rian/Pdgfrb/Nr1d1/Cygb/Ddr2/Fgfr1/Smo
GO:0021683	GO:0021683	cerebellar granular layer morphogenesis	12	-0.725411335	-1.5171138	0.021658464	0.233999968	0.213574636	1566	tags=42%, list=5%, signal=39%	Prox1/Nrxn1/Wnt7a/Cbln1/Kndc1
GO:0070593	GO:0070593	dendrite self-avoidance	12	-0.724848729	-1.515937175	0.021658464	0.233999968	0.213574636	607	tags=50%, list=2%, signal=49%	Nrcam/Myot/Cntn5/Mypn/Dscaml1/Dscam
GO:0051589	GO:0051589	negative regulation of neurotransmitter transport	13	-0.731989591	-1.544193166	0.021780312	0.234916225	0.214410915	1526	tags=31%, list=5%, signal=29%	Gpm6b/Htr6/Syt4/Nos1
GO:0051875	GO:0051875	pigment granule localization	20	-0.652118174	-1.517532758	0.021843647	0.235199337	0.214669315	3759	tags=25%, list=13%, signal=22%	Shroom2/Rab17/Mlph/Mreg/Cdh3
GO:0021932	GO:0021932	hindbrain radial glia guided cell migration	15	-0.684931702	-1.500850144	0.021977013	0.23623427	0.215613911	357	tags=27%, list=1%, signal=26%	Cend1/Atp1b2/Dab1/Ctnna2
GO:1900274	GO:1900274	regulation of phospholipase C activity	22	0.555862924	1.649076365	0.022037072	0.236479041	0.215837316	6603	tags=55%, list=22%, signal=42%	Itk/Pth/Sele/Ang4/Cd86/Gpr55/Pdgfrb/Txk/Bicd1/Arhgap6/Abl1/Fgfr1
GO:0051591	GO:0051591	response to cAMP	58	-0.523994088	-1.428426458	0.022179523	0.23720495	0.216499862	3205	tags=21%, list=11%, signal=18%	Ahr/Ezr/Duox1/Kcne1/Aldh3a1/Hcn4/Slc26a3/Kcnq1/Hcn1/Cftr/Cnga3/Duox2
GO:0031341	GO:0031341	regulation of cell killing	135	0.303251655	1.221695368	0.022156009	0.23720495	0.216499862	3751	tags=24%, list=13%, signal=21%	H2-Ea/Klri2/Klrc3/H2-M10.4/Cx3cr1/Serpinb9b/Clec12b/Klrd1/Cd5l/Il12b/Sh2d1a/Serpinb9c/Klrc2/Klre1/Sh2d1b1/Cd1d2/Rasgrp1/H2-T24/Dnase1l3/Klrk1/Prf1/Cd226/Raet1d/Klrb1b/Ccr5/Lep/Klrb1c/H2-M5/Sh2d1b2/H2-T22/Klrc1/Ulbp1
GO:0006631	GO:0006631	fatty acid metabolic process	435	-0.402279226	-1.231608364	0.022401608	0.239176759	0.218299557	8612	tags=34%, list=29%, signal=25%	Fabp3/Insig2/Cyp2c23/Acbd7/Cpt1a/Acat2/Hadh/Acadl/Ehhadh/Ndufs6/Cyp2j8/Aig1/Acad12/Enpp1/Prkab1/Cyp2j13/Cyp2d9/Irs2/Acsl4/Prxl2b/Cyp2b10/Por/Mfsd2a/Slc25a17/Adh7/Lpin1/Cbr4/Aoah/Acsm3/Pdk2/Acaa2/Scd1/Sphk1/Scd2/Echdc3/Slc27a6/Sesn2/Acot2/Ech1/Trib3/Dgat2/Ppara/Aloxe3/Fabp4/Fabp5/Dbi/Acox2/Pdpn/Appl2/Akr1c20/Elovl2/Cyp2c65/Cyp2c69/Them5/Lipg/Gstp3/Fabp2/Alox15/Hao1/Cyp4a10/Lipe/Cyp2d11/Cyp4a12a/Cy…
GO:0006705	GO:0006705	mineralocorticoid biosynthetic process	12	-0.722665944	-1.511372134	0.022499544	0.239818667	0.218885434	2958	tags=50%, list=10%, signal=45%	Cyp21a1/Cyp11b1/Cacna1h/Wnt4/Cyp11b2/Bmp5
GO:0046519	GO:0046519	sphingoid metabolic process	21	-0.643344287	-1.5216287	0.022639133	0.240692112	0.219682638	283	tags=24%, list=1%, signal=24%	Plpp2/Sphk1/Sgpp2/Sptlc3/Sptssb
GO:0030195	GO:0030195	negative regulation of blood coagulation	45	-0.558251651	-1.470802433	0.022657394	0.240692112	0.219682638	4043	tags=31%, list=14%, signal=27%	Cpb2/Fga/Ceacam1/Kng2/Serpine1/Plau/Alox12/Proc/Fgb/Vtn/Fgg/Hrg/Tspan8/Tpsab1
GO:0021575	GO:0021575	hindbrain morphogenesis	59	-0.52577683	-1.436255429	0.022831037	0.242131163	0.220996077	2397	tags=15%, list=8%, signal=14%	Sptbn2/Pantr2/Nrxn1/Wnt7a/Cntnap2/Dab1/Lmx1b/Cbln1/Kndc1
GO:0014819	GO:0014819	regulation of skeletal muscle contraction	16	0.584247119	1.560191078	0.023004875	0.243386058	0.222141435	1982	tags=38%, list=7%, signal=35%	Cav3/Mylk2/Dmd/Casq1/Myh7/Dmpk
GO:0048015	GO:0048015	phosphatidylinositol-mediated signaling	21	-0.64271634	-1.520143489	0.023026117	0.243386058	0.222141435	3900	tags=19%, list=13%, signal=17%	Pik3cd/Plcb2/Plch1/Plch2
GO:0015870	GO:0015870	acetylcholine transport	12	-0.721215527	-1.508338754	0.023340624	0.245130708	0.223733799	2214	tags=42%, list=7%, signal=39%	Slc17a8/Htr6/Slc44a4/Slc18a3/Chrna3
GO:1901374	GO:1901374	acetate ester transport	12	-0.721215527	-1.508338754	0.023340624	0.245130708	0.223733799	2214	tags=42%, list=7%, signal=39%	Slc17a8/Htr6/Slc44a4/Slc18a3/Chrna3
GO:0060020	GO:0060020	Bergmann glial cell differentiation	12	-0.719952533	-1.505697348	0.023340624	0.245130708	0.223733799	2897	tags=25%, list=10%, signal=23%	Gpr37l1/Gfap/Shh
GO:0006688	GO:0006688	glycosphingolipid biosynthetic process	31	-0.58920166	-1.46462061	0.023345782	0.245130708	0.223733799	3499	tags=23%, list=12%, signal=20%	St6galnac1/St8sia5/Gal3st1/Fut9/Ugt8a/St8sia3/Fa2h
GO:0048733	GO:0048733	sebaceous gland development	14	-0.697380925	-1.50695703	0.023465791	0.245577636	0.224141716	2846	tags=36%, list=10%, signal=32%	Gsdma3/Krt76/Wnt10a/Fa2h/Tfap2c
GO:0055023	GO:0055023	positive regulation of cardiac muscle tissue growth	48	0.401993683	1.384568262	0.023455597	0.245577636	0.224141716	5490	tags=38%, list=18%, signal=31%	Bmp10/Zfpm2/Gata6/Erbb4/Gli1/Igf1/Hey2/Ncam1/Tbx1/Wnt2/Ccnd2/Mef2c/Ccn4/Tbx20/Fgfr2/Edn1/Hamp/Nrg1
GO:0071234	GO:0071234	cellular response to phenylalanine	22	0.55283245	1.640085867	0.023669419	0.246893844	0.225343034	2280	tags=36%, list=8%, signal=34%	Mir654/Mir377/Mir409/Mir376c/Mir154/Mir382/Mir496a/Mir487b
GO:0080053	GO:0080053	response to phenylalanine	22	0.55283245	1.640085867	0.023669419	0.246893844	0.225343034	2280	tags=36%, list=8%, signal=34%	Mir654/Mir377/Mir409/Mir376c/Mir154/Mir382/Mir496a/Mir487b
GO:2000171	GO:2000171	negative regulation of dendrite development	11	-0.747852616	-1.521618881	0.023716151	0.246975085	0.225417184	5863	tags=45%, list=20%, signal=37%	Zfp296/Bcl11a/Fat3/D130043K22Rik/Mgarp
GO:0050912	GO:0050912	detection of chemical stimulus involved in sensory perception of taste	22	-0.655456349	-1.557385683	0.023892335	0.248401946	0.226719497	2974	tags=41%, list=10%, signal=37%	Tas2r137/Tas1r2/Car6/Plcb2/Pkd2l1/Rtp1/Lpo/Pip/Pigr
GO:0071731	GO:0071731	response to nitric oxide	19	0.56446991	1.610462263	0.023947698	0.248570047	0.226872926	2834	tags=26%, list=10%, signal=24%	Ccl19-ps3/Aqp1/Ccl19-ps1/Ccr7/Ccl19
GO:0050849	GO:0050849	negative regulation of calcium-mediated signaling	22	0.552537446	1.639210682	0.023995889	0.24866328	0.22695802	7211	tags=50%, list=24%, signal=38%	Slc24a4/Myoz2/Atp2b4/Siglecg/Cd22/Tbc1d10c/Itpr1/Cmya5/Mapk7/Actn3/Homer3
GO:0060479	GO:0060479	lung cell differentiation	39	-0.577034601	-1.482501837	0.024162847	0.249577814	0.227792727	4947	tags=26%, list=17%, signal=21%	Dhcr7/Fgf10/Sox9/Agr2/Foxa2/Trp73/Ascl1/Insc/Grhl2/Foxa1
GO:0060487	GO:0060487	lung epithelial cell differentiation	39	-0.577034601	-1.482501837	0.024162847	0.249577814	0.227792727	4947	tags=26%, list=17%, signal=21%	Dhcr7/Fgf10/Sox9/Agr2/Foxa2/Trp73/Ascl1/Insc/Grhl2/Foxa1
GO:0071425	GO:0071425	hematopoietic stem cell proliferation	40	0.419360612	1.39268645	0.024272862	0.250306493	0.228457801	4619	tags=25%, list=16%, signal=21%	Mir143/Sfrp2/Mir145a/Wnt5a/Thpo/Wnt10b/Hoxb4/Cd34/Mecom/Wnt1
GO:0030850	GO:0030850	prostate gland development	50	-0.541164897	-1.445834295	0.024564143	0.252899016	0.230824028	4833	tags=28%, list=16%, signal=23%	Prlr/Ahr/Id4/Fgf10/Sox9/Psapl1/Cyp7b1/Rln1/Cyp19a1/Bmp7/Trp63/Shh/Serpinb5/Foxa1
GO:0050767	GO:0050767	regulation of neurogenesis	477	-0.396614317	-1.216428454	0.024975025	0.256712493	0.234304636	4888	tags=17%, list=16%, signal=14%	Cd24a/Hes1/Map2/Fstl4/Sema3e/Fzd3/Id4/Met/Drd2/Slit2/Cxcl12/Hes5/Il34/Wnt3/Bcl11a/Mbp/Vegfa/Prox1/Casz1/Hap1/Mapt/Rtn4r/Shox2/Lingo1/Grip1/Hey1/Prl2c2/Hmga2/Mt3/Chodl/Tlr2/Tnf/Il1b/Brinp1/Gpr37l1/Ccl11/Tenm4/Il6/Mag/Bex1/Nkx2-2os/Aspa/Pou4f1/Ctf2/D130043K22Rik/Ache/Dct/Hes2/Sema3a/Plxnb3/Lpar3/Sox11/Wnt7a/Mir124a-1/Ptn/Trp73/Nkx2-2/Sema4f/Ascl1/Tlx2/Gfap/Bmp7/Cdh1/Reln/Dab1/Slitrk1/Sox10/Il1rapl1…
GO:0002087	GO:0002087	regulation of respiratory gaseous exchange by nervous system process	12	-0.71766436	-1.500911898	0.025022787	0.256787246	0.234372863	1375	tags=17%, list=5%, signal=16%	Nlgn1/Phox2b
GO:0002377	GO:0002377	immunoglobulin production	174	0.280224155	1.195402737	0.025487167	0.261130232	0.23833676	3818	tags=18%, list=13%, signal=16%	Trav16d-dv11/Ighd/Igkv3-2/Igkv8-21/Igkv12-46/H2-M10.4/Igkv2-112/Igkv4-63/Mir181b-2/Tbx21/Igkv6-20/Ighm/Lax1/Tlr9/H2-Ab1/Igkv4-74/Igkv8-27/Xcl1/Igkv1-99/Tnfaip3/Cd86/Siglecg/Ccr6/Cd22/Fbn1/Rbp4/H2-M5/H2-T22/Trdv5/Cd28/Ephb2/Tnfsf13
GO:0072074	GO:0072074	kidney mesenchyme development	14	-0.690593235	-1.492289641	0.025542358	0.261273603	0.238467616	4004	tags=50%, list=13%, signal=43%	Wt1/Six2/Pax2/Six1/Wnt4/Bmp7/Shh
GO:0010669	GO:0010669	epithelial structure maintenance	30	-0.601954681	-1.491694157	0.025641923	0.261869688	0.239011671	3713	tags=37%, list=12%, signal=32%	Lsr/Sox9/Muc4/Neurod1/Pbld2/Muc13/Tff1/Cxadr/Inava/Htr4/Ildr1
GO:0060008	GO:0060008	Sertoli cell differentiation	25	-0.620873039	-1.500355194	0.025768175	0.262735962	0.239802329	4004	tags=32%, list=13%, signal=28%	Wt1/Sox9/Gata4/Il1a/Map7/Wnt4/Ntrk1/Cftr
GO:0032355	GO:0032355	response to estradiol	45	-0.555127603	-1.462571634	0.025818831	0.262794886	0.23985611	3874	tags=20%, list=13%, signal=17%	Tacr3/Sprr2e/Msx2/Pou4f1/Mapk15/Cyp19a1/Areg/Sprr2a1/Foxa1
GO:0001662	GO:0001662	behavioral fear response	54	-0.531330384	-1.435675835	0.025856829	0.262794886	0.23985611	2985	tags=20%, list=10%, signal=18%	Brinp1/Gabra5/Grpr/Cck/Mapk8ip2/Grik2/Grin2b/Grp/Ankfn1/Adcyap1/Grm7
GO:0014051	GO:0014051	gamma-aminobutyric acid secretion	17	-0.671186344	-1.512902423	0.026033193	0.263397598	0.240406213	3152	tags=35%, list=11%, signal=32%	Trh/Htr6/Slc6a1/Hrh3/Grik1/Trpc4
GO:0060900	GO:0060900	embryonic camera-type eye formation	11	-0.739837004	-1.505309911	0.026327033	0.263397598	0.240406213	4630	tags=64%, list=16%, signal=54%	Stra6/Aldh1a1/Prox1/Pax2/Sox11/Aldh1a3/Tfap2a
GO:0010944	GO:0010944	negative regulation of transcription by competitive promoter binding	11	-0.738412973	-1.502412504	0.026327033	0.263397598	0.240406213	3496	tags=36%, list=12%, signal=32%	Muc1/Dach1/Tfap2a/Ovol2
GO:0055064	GO:0055064	chloride ion homeostasis	25	-0.619069334	-1.495996496	0.026155659	0.263397598	0.240406213	4557	tags=32%, list=15%, signal=27%	Spp1/Slc12a3/Atp6v1b1/Slc12a2/Kcne3/Kcnq1/Car12/Bsnd
GO:0060742	GO:0060742	epithelial cell differentiation involved in prostate gland development	14	-0.689169074	-1.489212197	0.026372986	0.263397598	0.240406213	327	tags=21%, list=1%, signal=21%	Psapl1/Trp63/Foxa1
GO:0086065	GO:0086065	cell communication involved in cardiac conduction	39	-0.574177885	-1.47516244	0.026310618	0.263397598	0.240406213	3672	tags=36%, list=12%, signal=32%	Pkp2/Irx3/Scn10a/Cxadr/Gjd3/Hcn4/Kcnq1/Scn5a/Kcnn2/Tbx5/Kcna5/Scn4b/Dsc2/Dsg2
GO:0007271	GO:0007271	synaptic transmission, cholinergic	33	-0.583214054	-1.462872546	0.026171426	0.263397598	0.240406213	1528	tags=24%, list=5%, signal=23%	Uts2/Htr6/Tac1/Chrna5/Ngfr/Slc18a3/Chrna3/Slc5a7
GO:0032094	GO:0032094	response to food	36	-0.57325404	-1.45809787	0.026028503	0.263397598	0.240406213	3617	tags=31%, list=12%, signal=27%	Chrna7/Npy/Mt3/Pyy/Clpsl2/Ghrh/Cck/Gcg/Spx/Scnn1b/Cartpt
GO:0042491	GO:0042491	inner ear auditory receptor cell differentiation	59	-0.522103624	-1.426221398	0.026213355	0.263397598	0.240406213	5284	tags=29%, list=18%, signal=24%	Grxcr2/Pou4f3/Hes1/Tmc1/Mir96/Hes5/Mcoln3/Hey1/Slitrk6/Myo3b/Clrn1/Kcnq1/Jag2/Mycl/Pcdh15/Myo3a/Esrp1
GO:0060993	GO:0060993	kidney morphogenesis	103	-0.476378412	-1.371370724	0.026334517	0.263397598	0.240406213	4880	tags=26%, list=16%, signal=22%	Hes1/Ahr/Fgf10/Hes5/Vegfa/Wt1/Sox9/Tmem59l/Six2/Hey1/Sall1/Irx3/Agtr2/Gcnt3/Pax2/Six1/Wnt4/Dspp/Gpc3/Gdnf/Irx2/Agt/Tacstd2/Irx1/Bmp7/Shh/Wnt7b
GO:0009636	GO:0009636	response to toxic substance	134	-0.460348574	-1.352213201	0.026096033	0.263397598	0.240406213	4740	tags=20%, list=16%, signal=17%	Ahr/Arnt2/Aldh1a1/Glyat/Mbp/Rdh12/Mt2/Slc6a14/Trpm6/Mt3/Slc22a18/Lcn2/Slc30a10/Scn3a/Gsta3/Scn8a/Cat/Slc6a1/Dhrs2/Ces1d/Mpo/Oprd1/Mt4/Cyp2f2/Inmt/Aldh1a7/Scn9a
GO:0006670	GO:0006670	sphingosine metabolic process	19	-0.658486941	-1.517729069	0.02677677	0.267009868	0.243703176	283	tags=26%, list=1%, signal=26%	Plpp2/Sphk1/Sgpp2/Sptlc3/Sptssb
GO:0007202	GO:0007202	activation of phospholipase C activity	14	0.627905493	1.623180207	0.027177156	0.270576957	0.246958902	4083	tags=50%, list=14%, signal=43%	Itk/Pth/Sele/Ang4/Cd86/Gpr55/Txk
GO:0030048	GO:0030048	actin filament-based movement	125	-0.461205144	-1.35003185	0.027225131	0.270629749	0.247007086	4488	tags=22%, list=15%, signal=19%	Casq2/Atp1a1/Kcnj2/Myh6/Myh8/Myo1b/Pkp2/Gata4/Kcne1/Adrb1/Myh2/Cacna1h/Myo5c/Hcn4/Kcne3/Kcnq1/Actc1/Scn5a/Kcnn2/Kcna5/Tnnt2/Myo5b/Scn4b/Scn1a/Nos1/Myh14/Dsc2/Dsg2
GO:0030449	GO:0030449	regulation of complement activation	24	-0.619148267	-1.491402488	0.027528224	0.272785634	0.248974789	3671	tags=38%, list=12%, signal=33%	C4bp/Zp3r/Il1b/Susd4/Cd55b/Mbl2/Masp1/C6/A2m
GO:0002027	GO:0002027	regulation of heart rate	110	-0.477076211	-1.381657687	0.027513228	0.272785634	0.248974789	4672	tags=35%, list=16%, signal=29%	Dsp/Cacna1e/Chrna7/Adm/Drd2/Casq2/Chrm3/Kcnj2/Myh6/Sptbn4/Tacr3/Shox2/Pkp2/Kcne1/Tnf/Scn10a/Adrb1/Agtr2/Gjd3/Kcnh6/Edn2/Hcn4/Ffar3/Kcne3/Kcnq1/Uts2/Sema3a/Scn5a/Spx/Avpr1a/Kcna5/Tac1/Agt/Edn3/Irx5/Scn4b/Dsc2/Dsg2
GO:0031345	GO:0031345	negative regulation of cell projection organization	221	-0.431751391	-1.30000257	0.027571049	0.272785634	0.248974789	4941	tags=24%, list=17%, signal=20%	Dnm3/Sema4c/Rab3ip/Rtn4rl1/Sema3g/Prag1/Sema6d/Ptprf/Sema7a/Acp4/Zfp296/Sema4b/Slit1/Stap1/Hes1/Inpp5j/Map2/Efna1/Fstl4/Rtn4rl2/Sema3e/Slit2/Crmp1/Wnt3/Bcl11a/Mbp/Rtn4r/Fat3/Dkk1/Mt3/Mag/Stmn2/D130043K22Rik/Hrg/Nrxn1/Sema3a/Nlgn1/Rap1gap/Plxnb3/Ccl21a/Mgarp/Ntm/Sema4f/Tacstd2/Grin2b/Tlx2/Gfap/Cdh1/Dab1/Rit2/Ngfr/Spock1
GO:0060045	GO:0060045	positive regulation of cardiac muscle cell proliferation	30	0.491023214	1.524432101	0.028062874	0.275270014	0.251242313	4651	tags=43%, list=16%, signal=37%	Bmp10/Zfpm2/Gata6/Erbb4/Gli1/Hey2/Ncam1/Tbx1/Wnt2/Ccnd2/Mef2c/Tbx20/Fgfr2
GO:0019934	GO:0019934	cGMP-mediated signaling	33	0.455641715	1.451931566	0.028107435	0.275270014	0.251242313	2042	tags=33%, list=7%, signal=31%	Gucy2f/Guca2b/Irag1/Pde11a/Gucy1a1/Nppa/Npr1/Gucy1b1/Htr2c/Aqp1/Pde3a
GO:0031279	GO:0031279	regulation of cyclase activity	45	-0.550468379	-1.45029617	0.027926459	0.275270014	0.251242313	1975	tags=29%, list=7%, signal=27%	Drd2/Rxfp2/Rxfp1/Adcy2/Calcr/Lhcgr/Lgr5/Nos2/Galr1/Calca/Adcyap1/Gpr87/Nos1
GO:0045687	GO:0045687	positive regulation of glial cell differentiation	56	-0.529789607	-1.439534519	0.028125981	0.275270014	0.251242313	3066	tags=20%, list=10%, signal=18%	Tlr2/Il1b/Tenm4/Mag/Nkx2-2os/Aspa/Ptn/Trp73/Nkx2-2/Shh/Spint1
GO:0048489	GO:0048489	synaptic vesicle transport	47	-0.536488008	-1.423576726	0.028080902	0.275270014	0.251242313	2529	tags=17%, list=8%, signal=16%	Map2/Kif5c/Lin7a/Kif5a/Nlgn1/Ap3b2/Snap91/Syt4
GO:0086001	GO:0086001	cardiac muscle cell action potential	60	-0.517936615	-1.41865044	0.027995521	0.275270014	0.251242313	3672	tags=27%, list=12%, signal=23%	Pkp2/Kcne1/Scn10a/Cxadr/Kcnh6/Hcn4/Kcne3/Kcnq1/Scn5a/Kcnn2/Kcna5/Ank3/Scn4b/Scn1a/Dsc2/Dsg2
GO:0030900	GO:0030900	forebrain development	402	-0.39812368	-1.217190168	0.028	0.275270014	0.251242313	4896	tags=19%, list=16%, signal=16%	Crtac1/Hes1/Rtn4rl2/Sema3e/Id4/Pou1f1/Sct/Fgf10/Drd2/Slit2/Cxcl12/Hes5/Prox1/Tbx3/Pgap1/Hap1/Rtn4r/Nhlh2/Kif1a/Slitrk5/Emx2/Tbx19/Neurod1/Dkk1/Neurog2/Sall1/Hmga2/Pou3f2/Fut1/Fabp7/Mir429/Pou3f1/Ghrh/Wnt4/Cdk5r2/Bcl11b/Grin1/Bmerb1/Neurog3/Pou4f1/Mir200c/Itgam/Dct/Prdm8/Htr6/Pou3f3/Sema3a/Chd5/Wnt7a/Pitx2/Aldh1a3/Mir141/Nrg3/Kcnq2/Mgarp/Rfx4/Cntnap2/Mir200a/Trp73/Gsc/Elavl4/Ascl1/Bhlhe22/Tfap2a/A…
GO:0003338	GO:0003338	metanephros morphogenesis	27	-0.600137522	-1.467171272	0.028284858	0.276398412	0.252272215	4880	tags=44%, list=16%, signal=37%	Hes1/Fgf10/Hes5/Wt1/Sox9/Six2/Sall1/Agtr2/Pax2/Wnt4/Gdnf/Wnt7b
GO:0060251	GO:0060251	regulation of glial cell proliferation	56	-0.526212409	-1.429814621	0.028344671	0.276556777	0.252416756	3027	tags=16%, list=10%, signal=14%	Tnf/Il1b/Il6/Sox11/Ptn/Gfap/Sox10/Shh/Adcyap1
GO:0055075	GO:0055075	potassium ion homeostasis	33	-0.580941792	-1.457173044	0.028398746	0.276658749	0.252509828	6049	tags=36%, list=20%, signal=29%	Atp1b2/Atp12a/Slc12a3/Atp1a1/Atp6v1b1/Slc12a2/Kcnj10/Atp1b1/Kcnq1/Scnn1b/Kcna5/Bsnd
GO:0030148	GO:0030148	sphingolipid biosynthetic process	96	-0.480132284	-1.375297816	0.02866242	0.278799187	0.254463432	3499	tags=14%, list=12%, signal=12%	St6galnac1/Elovl7/St8sia5/Gal3st1/Alox12b/Elovl4/Fut9/Ugt8a/Sptlc3/Cyp4f39/St8sia3/Fa2h/Sptssb
GO:0098926	GO:0098926	postsynaptic signal transduction	66	-0.51979128	-1.437515491	0.028761062	0.279330252	0.254948142	5917	tags=30%, list=20%, signal=24%	Chrng/Chrnd/Chrnb3/Ly6g2/Chrna7/Chrm4/Rgs8/Ly6g6d/Chrm3/Ly6g6e/Prkcb/Ly6g/Ache/Anks1b/Chrm1/Hrh3/Chrnb4/Chrna5/Chrna3/Chrm2
GO:0010837	GO:0010837	regulation of keratinocyte proliferation	48	-0.535961385	-1.428612135	0.028835063	0.279620753	0.255213285	4824	tags=25%, list=16%, signal=21%	Ptprk/Fgf10/Irf6/Kdf1/Tgm1/Bcl11b/Cdh3/Sfn/Eppk1/Crnn/Trp63/Ovol2
GO:0048593	GO:0048593	camera-type eye morphogenesis	154	-0.443940757	-1.313578755	0.028895769	0.279781627	0.255360117	4630	tags=19%, list=16%, signal=16%	Aldh1a1/Mir96/Vegfa/Prox1/Casz1/Tspan12/Shroom2/Sox9/Fat3/Irx6/Pax2/Atp8a2/Dio3/Prom1/Sox11/Pitx2/Aldh1a3/Foxe3/Mir124a-1/Ptn/Bhlhe22/Tfap2a/Bmp7/Th/Hcn1/Irx5/Dscam/Cnga3/Sox2
GO:0042063	GO:0042063	gliogenesis	389	-0.399204413	-1.220201775	0.029	0.280362805	0.255890565	3192	tags=17%, list=11%, signal=16%	Hdac11/Stap1/Hes1/Gpm6b/Id4/Fgf10/Gpc1/Hes5/Il34/Prx/Ndrg1/Casz1/9630013A20Rik/Sox9/Lingo1/Hmga2/Kcnj10/Itgb4/Tlr2/Pou3f2/Tnf/Il1b/Gpr37l1/Adgrg6/Tenm4/Il6/Ncmap/Pax2/Mag/Vtn/Pou3f1/Gap43/Cdk5r2/Nkx2-2os/Aspa/Grin1/Bmerb1/Lgi4/Itgam/Sh3tc2/Prdm8/Opalin/Mal/C5ar1/Plp1/Dusp15/Sox11/Ptn/Cntnap2/Agt/Erbb3/Trp73/Nkx2-2/Myoc/Ascl1/Areg/Gfap/Reln/Dab1/Sox10/Shh/Adcyap1/Fa2h/Phox2b/Cntn1/Trpc4/Fgf5/Spint1
GO:0072148	GO:0072148	epithelial cell fate commitment	17	-0.666684434	-1.502754793	0.029262055	0.282036406	0.257418081	6527	tags=53%, list=22%, signal=41%	Pdpn/Hoxa13/Nr2f2/Arx/Prox1/Gata4/Neurod1/Nkx2-2/Sostdc1
GO:0071696	GO:0071696	ectodermal placode development	17	-0.665934717	-1.501064877	0.029262055	0.282036406	0.257418081	4118	tags=41%, list=14%, signal=36%	Six4/Tbx2/Prox1/Tbx3/Six1/Nrg3/Sox2
GO:0032793	GO:0032793	positive regulation of CREB transcription factor activity	13	-0.720823173	-1.520636677	0.02939264	0.282865137	0.258174474	404	tags=31%, list=1%, signal=30%	Lpar5/Adcy8/Reln/Adgrf1
GO:0019896	GO:0019896	axonal transport of mitochondrion	17	-0.664813957	-1.498538603	0.029665664	0.28291675	0.258221581	4566	tags=29%, list=15%, signal=25%	Sybu/Hap1/Agbl4/Mgarp/Nefl
GO:1900452	GO:1900452	regulation of long-term synaptic depression	19	-0.649174169	-1.496264309	0.029553572	0.28291675	0.258221581	7573	tags=47%, list=25%, signal=35%	Gnal/Ager/Arc/Penk/Mapt/Dgki/Sorcs3/Adcy8/Cbln1
GO:1905144	GO:1905144	response to acetylcholine	54	-0.526981928	-1.423926134	0.029623997	0.28291675	0.258221581	5917	tags=35%, list=20%, signal=28%	Chrng/Chrnd/Chrnb3/Ly6g2/Chrna7/Chrm4/Rgs8/Ly6g6d/Chrm3/Ly6g6e/Prkcb/Ly6g/Ache/Chrm1/Hrh3/Chrnb4/Chrna5/Chrna3/Chrm2
GO:0050886	GO:0050886	endocrine process	105	-0.468698817	-1.354294384	0.029661017	0.28291675	0.258221581	6963	tags=37%, list=23%, signal=29%	Apln/G6pdx/Runx1/Cyba/Vdr/Mcpt4/Npvf/F2rl1/Spp1/Rab11fip1/Nox1/Ednrb/Corin/Ace2/Rasl10b/Trpv6/Ace3/Tbx3/Hcar2/Cga/Tacr1/C1qtnf3/Il1b/Gal/Cpa3/Agtr2/Inhbb/Edn2/Cyp11b2/Crhr1/Kcnq1/Avpr1a/Tac1/Galr1/Agt/Cyp19a1/Edn3/Klk1b26/Ucn2
GO:0002478	GO:0002478	antigen processing and presentation of exogenous peptide antigen	48	0.391046086	1.346861962	0.029499003	0.28291675	0.258221581	3365	tags=25%, list=11%, signal=22%	H2-Ob/H2-Ea/H2-M10.4/H2-Aa/H2-Eb2/Cd74/H2-Ab1/H2-DMb1/H2-DMb2/H2-Eb1/H2-M5/H2-T22
GO:2000377	GO:2000377	regulation of reactive oxygen species metabolic process	164	-0.439525851	-1.30953504	0.029622063	0.28291675	0.258221581	7564	tags=26%, list=25%, signal=19%	Nfe2l2/Arg2/Ier3/Ager/Itgb2l/Cdkn1a/G6pdx/Ppara/Cyba/Mmp3/Birc3/Akr1c20/F2rl1/Nox1/Akr1c18/Cbr1/Gadd45a/Syk/Noxa1/Mapt/Ucp1/Mt3/Crp/Bnip3/Tnf/Plau/Cxcl1/Alox12/Pax2/Adgrb1/Lcn2/Grin1/Ncf2/Itgam/Itgb2/Agt/Fpr2/Clec7a/Tfap2a/Duoxa1/Ngfr/Duoxa2
GO:1900047	GO:1900047	negative regulation of hemostasis	46	-0.54101873	-1.431582482	0.029859676	0.284339437	0.259520085	4043	tags=30%, list=14%, signal=26%	Cpb2/Fga/Ceacam1/Kng2/Serpine1/Plau/Alox12/Proc/Fgb/Vtn/Fgg/Hrg/Tspan8/Tpsab1
GO:0002028	GO:0002028	regulation of sodium ion transport	88	-0.488046925	-1.391653341	0.02991453	0.284434706	0.259607039	4890	tags=23%, list=16%, signal=19%	Prss8/Drd2/Drd4/Atp1a1/Sptbn4/Slc9a3/Cxcl1/Atp1b1/Kcnq1/Scn5a/Fxyd3/Scnn1b/Ank3/Wnk2/Fgf12/Nkain3/Fxyd2/Scn4b/Cntn1/Nos1
GO:0007028	GO:0007028	cytoplasm organization	17	-0.663595045	-1.495791089	0.030069272	0.284681854	0.259832614	2229	tags=24%, list=7%, signal=22%	Padi6/Stk31/Tdrd5/Tfcp2l1
GO:2000379	GO:2000379	positive regulation of reactive oxygen species metabolic process	84	-0.488600856	-1.385244164	0.030075188	0.284681854	0.259832614	7765	tags=33%, list=26%, signal=25%	Sod2/Nfe2l2/Ager/Itgb2l/Cdkn1a/Cyba/Akr1c20/F2rl1/Nox1/Akr1c18/Cbr1/Gadd45a/Syk/Mapt/Crp/Plau/Cxcl1/Alox12/Adgrb1/Lcn2/Grin1/Itgam/Itgb2/Agt/Fpr2/Clec7a/Duoxa1/Duoxa2
GO:0051402	GO:0051402	neuron apoptotic process	368	-0.403274228	-1.232710343	0.03	0.284681854	0.259832614	8626	tags=29%, list=29%, signal=21%	Pink1/Cited1/Fzd9/Glp1r/Oxr1/Cntf/Cdk5r1/Cntfr/Bcl2l11/Prnp/Enpp1/Casp4/Grk1/Casp3/Msh2/Myb/Agtr1b/Ndufs4/Usp53/Siah1b/Fbxo7/Sod2/Jun/Slc1a1/Ntrk2/Ager/Ccnd1/Epha7/Fam162a/Gapdh/Casp6/Kdr/Six4/Retreg1/G6pdx/En1/Gbe1/Mir7116/Hmox1/Trim2/Ptprf/Gpi1/Tnfrsf21/Nppc/Nox1/Cx3cl1/Il10/Ccl3/Mt1/Pou4f3/Fgf8/Aatk/Ptpn5/Sema3e/Sct/Kcnq3/Sarm1/Pla2g3/Vegfa/Htr2a/Gdf5/Casp14/Mt3/Bnip3/Tnf/Il1b/Agtr2/Il6/Mag/Si…
GO:0051781	GO:0051781	positive regulation of cell division	83	-0.485645367	-1.374381464	0.030172414	0.285176525	0.260284106	4712	tags=25%, list=16%, signal=21%	Mrgprb5/Fgf8/Tgfa/Drd2/Vegfa/Cdc14a/Fgf6/Il1a/Il1b/Btc/Mrgprx2/Tas1r2/Fgf3/Sstr5/Fgf4/Prok1/Cat/Ptn/Thbs4/Shh/Fgf5
GO:0045730	GO:0045730	respiratory burst	29	-0.604694277	-1.490375444	0.030701875	0.289676922	0.264391674	2139	tags=41%, list=7%, signal=38%	S100a9/Lbp/Cyba/Cd24a/Noxa1/Cybb/Ncf2/Ncf1/Rac2/Ncf4/Mpo/Clec7a
GO:0061744	GO:0061744	motor behavior	28	-0.589397878	-1.451890546	0.030739919	0.289676922	0.264391674	8143	tags=46%, list=27%, signal=34%	Pmp22/Ormdl1/Ndufs4/Mfsd2a/B4galnt1/Slc1a1/Atp1b2/Kcnq3/Grpr/Kcnq2/Cntnap2/Grp/Gabrb3
GO:0015695	GO:0015695	organic cation transport	72	-0.501417014	-1.398625579	0.03080308	0.289841447	0.264541838	4928	tags=28%, list=17%, signal=23%	Chrna7/Slc22a4/Rhag/Slc6a12/Slc19a3/Slc6a14/Slc6a2/Agtr2/Slc35f3/Slc29a4/Slc17a8/Ffar3/Htr6/Agt/Hrh3/Slc44a5/Slc44a4/Slc18a3/Chrna3/Slc5a7
GO:0033235	GO:0033235	positive regulation of protein sumoylation	16	0.56758024	1.515683345	0.030923061	0.290539338	0.265178811	1635	tags=12%, list=5%, signal=12%	Cdkn2a/Rasd2
GO:0061337	GO:0061337	cardiac conduction	66	-0.514409897	-1.422632936	0.030973451	0.29058229	0.265218014	4310	tags=30%, list=14%, signal=26%	Kcnj2/Sptbn4/Pkp2/Kcne1/Irx3/Scn10a/Cxadr/Gjd3/Kcnh6/Hcn4/Kcne3/Kcnq1/Scn5a/Kcnn2/Tbx5/Kcna5/Agt/Scn4b/Dsc2/Dsg2
GO:0046717	GO:0046717	acid secretion	50	-0.530402587	-1.417080551	0.031286211	0.292471103	0.266941957	6648	tags=46%, list=22%, signal=36%	Pak1/Ptger3/Sv2a/Ces1b/Ces1a/Sct/Drd2/Ces1g/Stard10/Slc9a4/Ces1f/Trh/Tnf/Kcnq1/Htr6/Casr/Slc6a1/Ces1e/Abcb11/Hrh3/Ces1d/Grik1/Trpc4
GO:0007411	GO:0007411	axon guidance	240	-0.42354497	-1.279817543	0.031313131	0.292471103	0.266941957	6915	tags=31%, list=23%, signal=24%	Erbb2/Rtn4rl1/Robo2/Pcdhac2/Sema3g/Etv1/Sema6d/Tubb2b/L1cam/Vax1/Notch3/Sema7a/Matn2/Efna2/Sema4b/Slit1/Etv4/Ephb6/Pou4f3/Fgf8/Evx1/Arx/Efna1/Sema3e/Fzd3/Slit2/Cxcl12/Wnt3/Vegfa/Robo3/Kif5c/Rtn4r/Lgi1/Neurog2/Lama3/Nrcam/Pla2g10/Cntn2/Isl2/Kif5a/Gap43/Cdk5r2/Bcl11b/Ntrk1/Gfra3/Nfasc/Mir200c/Chl1/Sema3a/Lamc2/Nell2/Gdnf/Tubb3/Mir200a/Sema4f/Epha6/Ank3/Lama1/Tenm2/Myot/Edn3/Cntn5/Mypn/Bmp7/Lamb3/Ep…
GO:0097485	GO:0097485	neuron projection guidance	241	-0.423246124	-1.278892199	0.031313131	0.292471103	0.266941957	6915	tags=31%, list=23%, signal=24%	Erbb2/Rtn4rl1/Robo2/Pcdhac2/Sema3g/Etv1/Sema6d/Tubb2b/L1cam/Vax1/Notch3/Sema7a/Matn2/Efna2/Sema4b/Slit1/Etv4/Ephb6/Pou4f3/Fgf8/Evx1/Arx/Efna1/Sema3e/Fzd3/Slit2/Cxcl12/Wnt3/Vegfa/Robo3/Kif5c/Rtn4r/Lgi1/Neurog2/Lama3/Nrcam/Pla2g10/Cntn2/Isl2/Kif5a/Gap43/Cdk5r2/Bcl11b/Ntrk1/Gfra3/Nfasc/Mir200c/Chl1/Sema3a/Lamc2/Nell2/Gdnf/Tubb3/Mir200a/Sema4f/Epha6/Ank3/Lama1/Tenm2/Myot/Edn3/Cntn5/Mypn/Bmp7/Lamb3/Ep…
GO:0060428	GO:0060428	lung epithelium development	58	-0.517483933	-1.410679544	0.031531532	0.293646069	0.268014363	3713	tags=22%, list=12%, signal=20%	Dhcr7/Fgf10/Sox9/Hmga2/Agr2/Foxa2/Trp73/Ascl1/Insc/Shh/Grhl2/Wnt7b/Foxa1
GO:0140353	GO:0140353	lipid export from cell	58	-0.517341697	-1.410291805	0.031531532	0.293646069	0.268014363	4648	tags=31%, list=16%, signal=26%	Mif/Pla2g3/Tnfsf11/Igfbp3/Ptges/Il1a/Ptgs2/Il1b/Gal/Agtr2/Pla2g10/Crhr1/Kcnq1/Nos2/Tac1/Galr1/Agt/Cyp19a1
GO:0048535	GO:0048535	lymph node development	32	-0.593497472	-1.486200087	0.031661553	0.294424588	0.268724926	4040	tags=25%, list=14%, signal=22%	Tnfsf11/Spns2/Nkx2-3/Ltb/Rorc/Ccl21a/Cxcl13/Tlx1
GO:0032769	GO:0032769	negative regulation of monooxygenase activity	10	0.675927681	1.627763391	0.031856555	0.295405781	0.269620473	6726	tags=60%, list=23%, signal=46%	Cav3/Cav1/Atp2b4/Snca/Gfi1/Eng
GO:0097530	GO:0097530	granulocyte migration	158	-0.441799741	-1.309592519	0.031860226	0.295405781	0.269620473	4773	tags=21%, list=16%, signal=18%	Anxa1/Ccl21d/Syk/Slit2/Il34/Ccl21b/Vegfa/Mstn/Il1a/Tlr2/Il1b/Cxcl1/Ccl11/Il23a/Cxadr/Fcgr3/Ccl20/Edn2/Gp2/Itgam/Itgb2/Rac2/C5ar1/Ccl21a/Cxcl3/Cxcl2/Cxcl15/Thbs4/Edn3/S100a14/Cxcl13/Cxcl17/Scg2
GO:0050891	GO:0050891	multicellular organismal-level water homeostasis	24	-0.611368254	-1.472662017	0.032010243	0.296363449	0.270494549	2162	tags=29%, list=7%, signal=27%	Atp6v1b1/Aqp3/Scnn1b/Scnn1g/Scnn1a/Aqp4/Cftr
GO:0060688	GO:0060688	regulation of morphogenesis of a branching structure	65	-0.514090352	-1.420336962	0.032079646	0.296573054	0.270685858	4609	tags=29%, list=15%, signal=25%	Met/Fgf10/Bcl11a/Vegfa/Shox2/Sox9/Six2/Sall1/Tnf/Il1b/Agtr2/Pax2/Six1/Gdnf/Agt/Tacstd2/Bmp7/Cdh1/Shh
GO:0071636	GO:0071636	positive regulation of transforming growth factor beta production	23	-0.624187115	-1.493027478	0.032258065	0.297788421	0.271795138	3184	tags=26%, list=11%, signal=23%	Ptgs2/Psg22/Agt/Ifnb1/Serpinb7/Fermt1
GO:0001841	GO:0001841	neural tube formation	130	-0.457559443	-1.340491956	0.032494759	0.299537443	0.273391492	2654	tags=15%, list=9%, signal=13%	Fzd3/Adm/Spint2/Folr1/Sall1/Pax2/Celsr1/Grhl3/Ptk7/Tfap2a/Bmp5/Bmp7/St14/Shh/Grhl2/Pax3/Ovol2/Sfrp5/Spint1
GO:0008306	GO:0008306	associative learning	119	-0.458194341	-1.336387931	0.032563025	0.299731068	0.273568216	4572	tags=19%, list=15%, signal=16%	Sct/Drd2/Ttc36/Drd4/Clstn2/Tacr1/Shank2/Tafa2/Gabra5/Grin1/Crhr1/Cck/Csmd1/Slc6a1/Tac1/Cntnap2/Agt/Ppp1r1b/Grin2b/Reln/Grm7/Dbh/Snap25
GO:0046676	GO:0046676	negative regulation of insulin secretion	59	-0.51094986	-1.395752855	0.032620922	0.299828826	0.27365744	2531	tags=27%, list=9%, signal=25%	Ptger3/F2rl1/Pfkl/Pde4c/Drd2/Pde1c/Inhbb/Stxbp5l/Ffar3/Kcnq1/Uts2/Kcnj6/Chga/Fam3d/Vsnl1/Nos1
GO:0051580	GO:0051580	regulation of neurotransmitter uptake	20	-0.643671769	-1.497877276	0.032722513	0.299893321	0.273716306	2389	tags=45%, list=8%, signal=41%	Gpm6b/Drd2/Nat8l/Slc17a8/Rab3b/Gdnf/Gfap/Syngr3/Nos1
GO:0001504	GO:0001504	neurotransmitter uptake	43	-0.552224347	-1.442826172	0.032683905	0.299893321	0.273716306	5018	tags=40%, list=17%, signal=33%	Slc29a2/Gpm6b/Drd2/Slc6a11/Kcnj10/Slc6a2/Slc29a4/Nat8l/Slc17a8/Rab3b/Slc6a5/Slc6a1/Gdnf/Gfap/Syngr3/Slc18a3/Nos1
GO:0071467	GO:0071467	cellular response to pH	22	-0.64188197	-1.525132515	0.033215996	0.302149209	0.275775283	3190	tags=32%, list=11%, signal=28%	Kcne1/Insrr/Pkd2l1/Scnn1b/Scnn1g/Scnn1a/Asic2
GO:0001976	GO:0001976	nervous system process involved in regulation of systemic arterial blood pressure	21	-0.634772311	-1.501354384	0.033462033	0.302149209	0.275775283	5028	tags=48%, list=17%, signal=40%	Ace2/Chrna7/Drd2/Chrm3/Tacr1/Agtr2/Agt/Calca/Asic2/Klk1b26
GO:0034392	GO:0034392	negative regulation of smooth muscle cell apoptotic process	16	-0.669033676	-1.487851566	0.03342246	0.302149209	0.275775283	300	tags=19%, list=1%, signal=19%	Gapdh/Cftr/Lypd3
GO:0002070	GO:0002070	epithelial cell maturation	25	-0.60999189	-1.474060627	0.033517873	0.302149209	0.275775283	117	tags=24%, list=0%, signal=24%	Tmem79/Vegfa/Kcne1/Tmigd1/Tfcp2l1/Foxa1
GO:0018149	GO:0018149	peptide cross-linking	30	-0.59397621	-1.471922837	0.033389724	0.302149209	0.275775283	6581	tags=47%, list=22%, signal=36%	F13a1/Krt2/Csta3/Cstdc4/Dsp/Anxa1/Stfa3/Tgm1/Tgm7/Cstdc6/Evpl/Krt1/Sprr1a/Ivl
GO:0060384	GO:0060384	innervation	31	-0.574536821	-1.428167174	0.033540373	0.302149209	0.275775283	2924	tags=32%, list=10%, signal=29%	Ret/Gabra5/Slitrk6/Nptx1/Ntrk1/Pou4f1/Sema3a/Col25a1/Ntf5/Gabrb3
GO:0051932	GO:0051932	synaptic transmission, GABAergic	68	-0.509683004	-1.410287725	0.033370412	0.302149209	0.275775283	4883	tags=31%, list=16%, signal=26%	Cnr1/Gabre/Drd2/Gabrb2/Hap1/Gabrd/Tacr1/Clstn3/Gabra5/Cntnap4/Nrxn1/Slitrk3/Nlgn1/Slc6a1/Tac1/Cntnap2/Grik1/Gabra1/Gabrb3/Gabrg3/Gabrg2
GO:0014015	GO:0014015	positive regulation of gliogenesis	91	-0.486597544	-1.387640017	0.033119658	0.302149209	0.275775283	3066	tags=16%, list=10%, signal=15%	Tlr2/Tnf/Il1b/Tenm4/Il6/Mag/Nkx2-2os/Aspa/Ptn/Trp73/Nkx2-2/Gfap/Sox10/Shh/Spint1
GO:0072384	GO:0072384	organelle transport along microtubule	87	-0.485305316	-1.382741434	0.033190578	0.302149209	0.275775283	4772	tags=17%, list=16%, signal=15%	Map2/Sybu/Dync1i1/Hap1/Mapt/Prkcz/Kif1a/Agbl4/Kif5a/Mreg/Bicdl2/Mgarp/Nefh/Ap3b2/Nefl
GO:0071277	GO:0071277	cellular response to calcium ion	88	-0.483955442	-1.379986582	0.033119658	0.302149209	0.275775283	3155	tags=18%, list=11%, signal=16%	Crp/Rasal1/Kcnh1/Syt8/Syt10/Syt9/Nrxn1/Nlgn1/Scn5a/Cpne6/Syt5/Kcnq2/Adcy8/Syt6/Syt4/Syt1
GO:0014033	GO:0014033	neural crest cell differentiation	98	-0.476299506	-1.363811506	0.033049041	0.302149209	0.275775283	1433	tags=30%, list=5%, signal=28%	Sema3g/Rdh10/Sema6d/Sema7a/Cited2/Sema4b/Ednrb/Hes1/Sema3e/Kitl/Fgf15/Folr1/Sox9/Ret/Six1/Sema3a/Wnt10a/Pitx2/Gdnf/Gsc/Sema4f/Tfap2a/Edn3/Bmp7/Sox10/Shh/Pax3/Ovol2/Phox2b
GO:0043270	GO:0043270	positive regulation of monoatomic ion transport	229	-0.421025748	-1.271557748	0.033299697	0.302149209	0.275775283	3190	tags=16%, list=11%, signal=15%	Kcne1/Serpine1/Mchr1/Cxcl1/Trpc3/Gal/Adrb1/Trpv3/Atp1b1/Ppp3r2/Lcn2/Grin1/Dspp/Chrm1/Kcnq1/Scn5a/Gcg/Casr/Lhcgr/Plp1/Lpar3/Trdn/Kcnn2/Ank3/Wnk2/Edn3/Fgf12/Reln/Cftr/Dpp6/Atp2c2/Scn4b/Cntn1/Trpc4/Nos1/Lrrc26/Pirt
GO:0006643	GO:0006643	membrane lipid metabolic process	189	-0.430079506	-1.285145752	0.033742331	0.303537397	0.277042299	4819	tags=15%, list=16%, signal=13%	Pnpla1/Elovl3/St8sia1/Fut2/Cers3/Itgb8/Mgst2/Spns2/Pgap1/Psapl1/St6galnac1/Tnf/Elovl7/Map7/Pnliprp2/St8sia5/Gal3st1/Zpbp2/Alox12b/Elovl4/Abca12/Fut9/Ugt8a/Sptlc3/Cyp4f39/St8sia3/Fa2h/Sptssb/Cwh43
GO:0002716	GO:0002716	negative regulation of natural killer cell mediated immunity	42	0.418274993	1.423416744	0.034116619	0.306469684	0.279718633	3365	tags=26%, list=11%, signal=23%	H2-M10.4/Serpinb9b/Clec12b/Klrd1/Serpinb9c/Klre1/Sh2d1b1/Klrb1b/H2-M5/Sh2d1b2/H2-T22
GO:0046685	GO:0046685	response to arsenic-containing substance	26	-0.604599461	-1.472185526	0.034394904	0.308096729	0.281203657	3916	tags=15%, list=13%, signal=13%	Gsto1/Mapk13/Nefh/Nefl
GO:0030595	GO:0030595	leukocyte chemotaxis	227	-0.421559155	-1.271851496	0.03437816	0.308096729	0.281203657	4773	tags=22%, list=16%, signal=18%	Stap1/Anxa1/Ccl21d/Mif/Syk/Slit2/Cxcl12/Mst1/Il34/Ccl21b/Padi2/Retnlg/Vegfa/Tnfsf11/Hc/Slc12a2/Mstn/Serpine1/Il1b/Cyp7b1/Cxcl1/Ccl11/Il23a/Cxadr/Fcgr3/Ccl20/Edn2/Prss56/Itgam/Cxcl14/Itgb2/Rac2/Ctsg/C5ar1/Ccl21a/Cxcl3/Ptn/Cxcl2/Cxcl15/Fpr2/Cyp19a1/Chga/Fpr3/Thbs4/Edn3/S100a14/Cxcl13/Cxcl17/Scg2
GO:1905314	GO:1905314	semi-lunar valve development	40	0.409943495	1.36141243	0.034444085	0.308102101	0.28120856	4523	tags=35%, list=15%, signal=30%	Eln/Gata5/Heyl/Gja5/Hey2/Bmp4/Gata3/Smad6/Nos3/Slit3/Tie1/Emilin1/Tbx20/Tgfb2
GO:2000109	GO:2000109	regulation of macrophage apoptotic process	10	0.671772599	1.617757156	0.034688199	0.309412881	0.282404925	6130	tags=60%, list=21%, signal=48%	Cdkn2a/Ccr5/Ccl5/Ghsr/Mef2c/Nod2
GO:0090189	GO:0090189	regulation of branching involved in ureteric bud morphogenesis	25	-0.607981715	-1.469202987	0.03468033	0.309412881	0.282404925	4119	tags=40%, list=14%, signal=34%	Vegfa/Sox9/Six2/Sall1/Agtr2/Pax2/Six1/Gdnf/Agt/Tacstd2
GO:0035115	GO:0035115	embryonic forelimb morphogenesis	33	-0.573680566	-1.43895975	0.035080718	0.312474593	0.285199387	4438	tags=39%, list=15%, signal=34%	Alx4/Wnt3/Tbx3/Shox2/Msx2/Runx2/Osr2/Wnt7a/Tbx5/Hoxd9/Tfap2a/Trp63/Shh
GO:0034116	GO:0034116	positive regulation of heterotypic cell-cell adhesion	13	-0.701892043	-1.480699876	0.035161744	0.312757056	0.285457194	7444	tags=69%, list=25%, signal=52%	Ager/Lck/Alox15/Fga/Tnf/Il1b/Fgb/Fgg/Bmp7
GO:0044065	GO:0044065	regulation of respiratory system process	15	-0.680682705	-1.491539571	0.035519126	0.314612144	0.287150356	1375	tags=13%, list=5%, signal=13%	Nlgn1/Phox2b
GO:0031076	GO:0031076	embryonic camera-type eye development	42	-0.551093985	-1.430665803	0.035460993	0.314612144	0.287150356	6686	tags=36%, list=22%, signal=28%	Tbx2/Stra6/Rdh10/Cited2/Ppp1r13l/Aldh1a1/Fgf10/Prox1/Pax2/Sox11/Pitx2/Aldh1a3/Tfap2a/Bmp7/Th
GO:0042551	GO:0042551	neuron maturation	67	-0.504746855	-1.396746975	0.035516093	0.314612144	0.287150356	7074	tags=36%, list=24%, signal=27%	Srrm4/Dlg2/Lhx6/C1ql1/Nox1/Ednrb/Mir132/Kcnq3/Bcl11a/Sptbn4/Nrcam/Ret/Cntn2/Nfasc/Lgi4/Nrxn1/Adgrb3/Actl6b/Kcnq2/Cntnap2/Myoc/Ank3/Smim45/Irx5
GO:0090278	GO:0090278	negative regulation of peptide hormone secretion	69	-0.501307751	-1.390238933	0.035595106	0.314845412	0.287363262	2531	tags=16%, list=9%, signal=15%	Inhbb/Stxbp5l/Ffar3/Kcnq1/Uts2/Kcnj6/Chga/Cartpt/Fam3d/Vsnl1/Nos1
GO:1903859	GO:1903859	regulation of dendrite extension	32	-0.587195518	-1.47041912	0.035734925	0.315111646	0.287606257	5360	tags=28%, list=18%, signal=23%	Nedd4l/Cpne5/Bcl11a/Rasal1/Rims1/Cpne6/Rims2/Syt4/Syt1
GO:0050907	GO:0050907	detection of chemical stimulus involved in sensory perception	33	-0.560291613	-1.405376315	0.035802469	0.315111646	0.287606257	5252	tags=42%, list=18%, signal=35%	Vmn2r26/Vmn2r65/Rtp3/Gm7609/Tas2r137/Tas1r2/Car6/Plcb2/Pkd2l1/Rtp1/Vmn2r120/Lpo/Pip/Pigr
GO:0001941	GO:0001941	postsynaptic membrane organization	51	-0.522023586	-1.397428402	0.035796767	0.315111646	0.287606257	3741	tags=20%, list=13%, signal=17%	Nrxn2/Lhfpl4/Colq/Nrxn1/Nlgn1/Gdnf/Ptn/Lrrtm4/Reln/Frrs1l
GO:2001236	GO:2001236	regulation of extrinsic apoptotic signaling pathway	166	-0.433590431	-1.292082178	0.035823951	0.315111646	0.287606257	7114	tags=23%, list=24%, signal=18%	Pycard/Deptor/Lgals3/Nol3/Il7/Hmox1/Gstp3/Cx3cl1/Atf3/G0s2/Itga6/Tnfrsf22/Fgf10/Il19/Traf1/Vegfa/Fga/Serpine1/Tnf/Il1b/Ret/Gsdma3/Agtr2/Fgb/Col2a1/Csf2/Bcl2l10/Tnfrsf23/Fgg/Ltb/Mal/Tnfsf4/Eya2/Bcl2l14/Gdnf/Agt/Dbh/Scg2
GO:0005513	GO:0005513	detection of calcium ion	11	-0.734901678	-1.495268247	0.03617945	0.316919989	0.289256755	1337	tags=27%, list=4%, signal=26%	Casr/Kcnmb4/Syt1
GO:0032401	GO:0032401	establishment of melanosome localization	16	-0.665744528	-1.48053689	0.036096257	0.316919989	0.289256755	3759	tags=50%, list=13%, signal=44%	Rab27a/a/Map2k1/Bloc1s6/Shroom2/Rab17/Mreg/Cdh3
GO:0006672	GO:0006672	ceramide metabolic process	97	-0.473664069	-1.356279195	0.036170213	0.316919989	0.289256755	1026	tags=9%, list=3%, signal=9%	Gal3st1/Alox12b/Abca12/Ugt8a/Sptlc3/Cyp4f39/St8sia3/Fa2h/Sptssb
GO:0003357	GO:0003357	noradrenergic neuron differentiation	10	-0.751324344	-1.504204455	0.03649635	0.319254971	0.291387921	3898	tags=40%, list=13%, signal=35%	Phox2a/Sox11/Ascl1/Phox2b
GO:0046467	GO:0046467	membrane lipid biosynthetic process	133	-0.448372991	-1.316749483	0.036572623	0.319481506	0.291594683	2285	tags=9%, list=8%, signal=8%	St8sia5/Gal3st1/Alox12b/Elovl4/Fut9/Ugt8a/Sptlc3/Cyp4f39/St8sia3/Fa2h/Sptssb/Cwh43
GO:0030219	GO:0030219	megakaryocyte differentiation	50	0.376460316	1.313490939	0.036682644	0.320001825	0.292069584	6883	tags=38%, list=23%, signal=29%	Gp9/Gata1/Gp5/Thpo/Flna/Tal1/Tescl/Lox/Gata2/Gp1bb/Mef2c/Mpig6b/Pip4k2a/Ptpn11/Fli1/Gp1ba/Srf/Rab7b/Sh2b3
GO:0034587	GO:0034587	piRNA processing	19	-0.642098828	-1.479956544	0.036939314	0.320916615	0.292904524	2386	tags=26%, list=8%, signal=24%	Piwil1/Tdrd9/Stk31/Tdrd5/Mov10l1
GO:0090162	GO:0090162	establishment of epithelial cell polarity	39	-0.554991764	-1.425869971	0.036904762	0.320916615	0.292904524	4922	tags=28%, list=17%, signal=24%	Amot/Hes1/Hes5/Spag6l/Hey1/Syne4/Ptk7/Crb3/Lama1/Fermt1/Shh
GO:0051353	GO:0051353	positive regulation of oxidoreductase activity	40	-0.550786133	-1.417825926	0.03686088	0.320916615	0.292904524	3027	tags=20%, list=10%, signal=18%	Tnf/Il1b/Agtr2/Edn2/Cdh3/Gdnf/Fgf23/Edn3
GO:0072210	GO:0072210	metanephric nephron development	38	-0.558139026	-1.431154891	0.037170264	0.322481276	0.294332609	4880	tags=39%, list=16%, signal=33%	Hes1/Hes5/Wt1/Sox9/Six2/Sall1/Ret/Agtr2/Pax2/Wnt4/Gdnf/Irx2/Irx1/Tfap2a/Tfap2b
GO:0046686	GO:0046686	response to cadmium ion	37	-0.562433282	-1.436554898	0.037304452	0.32290115	0.294715833	5335	tags=22%, list=18%, signal=18%	Mt1/Cer1/Mt2/Mt3/Foxa2/Mt4/Sox2/Cyp2a5
GO:0061178	GO:0061178	regulation of insulin secretion involved in cellular response to glucose stimulus	89	-0.480666896	-1.369064631	0.037473233	0.32290115	0.294715833	5329	tags=18%, list=18%, signal=15%	Cacna1e/Pde4c/Slc2a2/Sybu/Nr1h4/Pde1c/Foxa2/Myt1/Tunar/Gcg/Mir200a/Abca12/Vsnl1/Adcy8/Epha5/Cftr
GO:0097120	GO:0097120	receptor localization to synapse	87	-0.48017369	-1.368120305	0.037473233	0.32290115	0.294715833	3929	tags=31%, list=13%, signal=27%	Stx3/Erbb2/Dlg2/C1ql3/Gpc4/Lrrc7/Mapk10/Cacng4/Nrxn3/Kif5c/Kif17/Prkcz/Lgi1/Grip1/Lhfpl4/Nptx1/Kif5a/Cacng5/Anks1b/Nrxn1/Cacng3/Nlgn1/Cplx1/Cacng2/Reln/C1ql2/Snap25
GO:0006665	GO:0006665	sphingolipid metabolic process	140	-0.443704836	-1.308564716	0.037383178	0.32290115	0.294715833	5291	tags=26%, list=18%, signal=22%	Ormdl1/Tlcd3b/B4galnt1/Cel/Galc/Lct/St6galnac5/Sphk1/St8sia6/Zfp750/Sgpp2/Enpp2/Aloxe3/Elovl2/Pnpla1/Elovl3/St8sia1/Cers3/Itgb8/Spns2/Psapl1/St6galnac1/Elovl7/Map7/St8sia5/Gal3st1/Zpbp2/Alox12b/Elovl4/Abca12/Fut9/Ugt8a/Sptlc3/Cyp4f39/St8sia3/Fa2h/Sptssb
GO:0030879	GO:0030879	mammary gland development	142	-0.443229517	-1.307821581	0.037383178	0.32290115	0.294715833	4833	tags=23%, list=16%, signal=20%	Prlr/Tgfa/Fgf10/Slit2/Mst1/Irf6/Vegfa/Tnfsf11/Tbx3/Sox9/Slc12a2/Csn3/Rxfp1/Prl2c2/Msx2/Gsdma3/Ccl11/Wnt4/Atp7b/Tph1/Rln1/Csmd1/Elf5/Nrg3/Cyp19a1/Hoxd9/Bsx/Areg/Sostdc1/Atp2c2/Pax3/Tfap2c/Elf3
GO:1903423	GO:1903423	positive regulation of synaptic vesicle recycling	17	-0.655035164	-1.476496498	0.037583893	0.323139683	0.294933545	3089	tags=29%, list=10%, signal=26%	Abca13/Dnm3/Pclo/Nlgn1/Snap91
GO:0043268	GO:0043268	positive regulation of potassium ion transport	44	-0.538343956	-1.409553388	0.03760282	0.323139683	0.294933545	3190	tags=23%, list=11%, signal=20%	Kcne1/Cxcl1/Gal/Atp1b1/Kcnq1/Kcnn2/Wnk2/Edn3/Dpp6/Lrrc26
GO:0097501	GO:0097501	stress response to metal ion	12	-0.710653023	-1.4862485	0.037762238	0.323632584	0.295383422	5335	tags=42%, list=18%, signal=34%	Mt1/Mt2/Mt3/Slc30a10/Mt4
GO:0032525	GO:0032525	somite rostral/caudal axis specification	12	-0.710512712	-1.485955055	0.037762238	0.323632584	0.295383422	2551	tags=33%, list=9%, signal=30%	Epb41l5/Mesp1/Foxa2/Ripply1
GO:0034104	GO:0034104	negative regulation of tissue remodeling	27	-0.587046351	-1.435166957	0.037878788	0.324193351	0.29589524	4888	tags=33%, list=16%, signal=28%	Cd24a/Vegfa/Ceacam1/Gata4/Il6/Agt/Cyp19a1/Cartpt/Iapp
GO:0007213	GO:0007213	G protein-coupled acetylcholine receptor signaling pathway	20	-0.635279661	-1.478348151	0.037958115	0.324434456	0.296115301	4872	tags=35%, list=16%, signal=29%	Chrm4/Rgs8/Chrm3/Prkcb/Chrm1/Hrh3/Chrm2
GO:0002920	GO:0002920	regulation of humoral immune response	51	-0.519871956	-1.391668608	0.038106236	0.325262108	0.296870708	4553	tags=31%, list=15%, signal=27%	Ppl/Spns2/C4bp/Zp3r/Klk7/Tnf/Il1b/Susd4/Cd55b/Mbl2/Masp1/Klk5/C6/A2m/Evpl/Ivl
GO:0042446	GO:0042446	hormone biosynthetic process	59	-0.506245615	-1.382902349	0.038245219	0.326009652	0.297553001	4423	tags=25%, list=15%, signal=22%	Atp1a1/Srd5a1/Cyp21a1/Mir205hg/Cyp11b1/Cacna1h/Wnt4/Dio3/Cyp11b2/Ppargc1a/Ffar3/Lhcgr/Hsd17b2/Cyp19a1/Bmp5
GO:0099601	GO:0099601	regulation of neurotransmitter receptor activity	45	-0.534099268	-1.407169154	0.038551402	0.328178511	0.299532545	4467	tags=31%, list=15%, signal=26%	Begain/Nrxn2/Psca/Pate4/Shisa9/Cacng5/Dlgap3/Nrxn1/Cacng3/Gsg1l/Nlgn1/Mapk8ip2/Cacng2/Reln
GO:0034309	GO:0034309	primary alcohol biosynthetic process	14	-0.681438012	-1.472506294	0.038674033	0.328704197	0.300012346	2505	tags=36%, list=8%, signal=33%	Cyp11b1/Cacna1h/Wnt4/Cyp11b2/Bmp5
GO:0035315	GO:0035315	hair cell differentiation	66	-0.502470939	-1.389614997	0.038716814	0.328704197	0.300012346	5284	tags=27%, list=18%, signal=22%	Grxcr2/Pou4f3/Hes1/Tmc1/Mir96/Hes5/Mcoln3/Hey1/Slitrk6/Dlx3/Myo3b/Clrn1/Kcnq1/Jag2/Mycl/Pcdh15/Myo3a/Esrp1
GO:0019933	GO:0019933	cAMP-mediated signaling	82	-0.482308245	-1.362381112	0.03887689	0.329621972	0.30085001	5019	tags=26%, list=17%, signal=21%	Pde4c/Adcyap1r1/Ahr/Sct/Gip/Rxfp2/Sox9/Pde1c/Gal/Adgrg6/Ghrh/Adcy2/Calcr/Crhr1/Defb1/Chga/Iapp/Adcy8/Epha5/Adcyap1/Gipr
GO:0043269	GO:0043269	regulation of monoatomic ion transport	496	-0.387650982	-1.189209792	0.038961039	0.329894405	0.301098662	4990	tags=18%, list=17%, signal=16%	Gck/Ptpn22/Adcyap1r1/Jsrp1/Prss8/Cnr1/Hes1/Il13/Kcnj15/Ms4a2/Ahr/Tmc1/Gabre/Drd2/Casq2/Cxcl12/Drd4/Atp1a1/Kcnj2/Sptbn4/Htr2a/Hap1/Jph3/Gsto1/Cacna1f/Hamp2/Kcne1/Ptgs2/Slc9a3/Serpine1/Catsper1/Kcnj10/Mchr1/Cxcl1/Trpc3/Gal/Scn10a/Adrb1/Trpv3/Atp1b1/Ppp3r2/Lcn2/Dhrs7c/Rgs9/Grin1/Slc26a5/Kcne3/Dspp/Dpp10/Chrm1/Kcnq1/Kcnj12/Scn5a/Fxyd3/Gcg/Casr/Lhcgr/Plp1/Lpar3/Trdn/Kcnn2/Kcnj6/Scnn1b/Kcna5/Agt/Hrh3/K…
GO:0045136	GO:0045136	development of secondary sexual characteristics	13	-0.706712293	-1.490868597	0.039119554	0.330794951	0.301920602	1282	tags=23%, list=4%, signal=22%	Lhcgr/Nell2/Areg
GO:0060525	GO:0060525	prostate glandular acinus development	10	-0.749712274	-1.500976977	0.039416058	0.332415748	0.303399923	327	tags=20%, list=1%, signal=20%	Trp63/Foxa1
GO:0045616	GO:0045616	regulation of keratinocyte differentiation	32	-0.560427245	-1.403387648	0.039408867	0.332415748	0.303399923	6520	tags=31%, list=22%, signal=24%	Vdr/Krt84/Etv4/Alox8/Msx2/Grhl1/Krt36/Abca12/Trp63/Ovol2
GO:0045953	GO:0045953	negative regulation of natural killer cell mediated cytotoxicity	41	0.426030798	1.434211227	0.039588625	0.333427703	0.304323547	3365	tags=27%, list=11%, signal=24%	H2-M10.4/Serpinb9b/Clec12b/Klrd1/Serpinb9c/Klre1/Sh2d1b1/Klrb1b/H2-M5/Sh2d1b2/H2-T22
GO:0070918	GO:0070918	regulatory ncRNA processing	66	-0.501965839	-1.388218111	0.039823009	0.334956926	0.305719288	2664	tags=11%, list=9%, signal=10%	Il6/Piwil1/Tdrd9/Stk31/Lin28b/Tdrd5/Mov10l1
GO:0042730	GO:0042730	fibrinolysis	21	-0.631437724	-1.493467468	0.03989704	0.335135135	0.305881941	4953	tags=38%, list=17%, signal=32%	Cpb2/Fga/Serpine1/Plau/Fgb/Vtn/Fgg/Hrg
GO:0051647	GO:0051647	nucleus localization	42	0.411499707	1.400360012	0.040319547	0.338236201	0.308712322	3695	tags=19%, list=12%, signal=17%	Trim58/Cav3/Dmd/Myh10/Syne1/Pax6/Ntn1/Hhex
GO:0060484	GO:0060484	lung-associated mesenchyme development	10	-0.748862552	-1.499275772	0.040875912	0.338570313	0.30901727	3478	tags=50%, list=12%, signal=44%	Dppa4/Dppa2/Ptk7/Shh/Wnt7b
GO:0048149	GO:0048149	behavioral response to ethanol	10	-0.748233252	-1.49801587	0.040875912	0.338570313	0.30901727	5717	tags=70%, list=19%, signal=57%	Eps8/Chrna7/Drd2/Adh1/Unc79/Crhr1/Dbh
GO:0071397	GO:0071397	cellular response to cholesterol	20	-0.634170822	-1.47576779	0.040575916	0.338570313	0.30901727	5592	tags=40%, list=19%, signal=33%	Ces1b/Ces1a/Ces1g/Ces1f/Mlc1/Inhbb/Ces1e/Ces1d
GO:0032515	GO:0032515	negative regulation of phosphoprotein phosphatase activity	18	-0.63947971	-1.460197329	0.040951123	0.338570313	0.30901727	4490	tags=28%, list=15%, signal=24%	Ppp4r4/Styxl1/Tnf/Ppp1r14d/Ppp1r1b
GO:0016540	GO:0016540	protein autoprocessing	24	-0.606048876	-1.459848714	0.040973111	0.338570313	0.30901727	2402	tags=21%, list=8%, signal=19%	Myrfl/Pcsk2/Shh/Tmprss2/Pcsk1
GO:0097186	GO:0097186	amelogenesis	26	-0.592067273	-1.441669943	0.040764331	0.338570313	0.30901727	5262	tags=38%, list=18%, signal=32%	Enam/Odaph/Perp/Klk4/Msx2/Dspp/Klk5/Itgb6/Cftr/Wdr72
GO:0090322	GO:0090322	regulation of superoxide metabolic process	37	-0.557105026	-1.42294558	0.040914561	0.338570313	0.30901727	7564	tags=38%, list=25%, signal=28%	Nfe2l2/Itgb2l/Cyba/F2rl1/Nox1/Syk/Mapt/Crp/Cxcl1/Itgam/Itgb2/Agt/Fpr2/Clec7a
GO:1901381	GO:1901381	positive regulation of potassium ion transmembrane transport	34	-0.561156406	-1.413577607	0.040640394	0.338570313	0.30901727	3190	tags=32%, list=11%, signal=29%	Atp1b2/Lrrc52/Kcnj2/Kcne1/Gal/Atp1b1/Kcnq1/Wnk2/Edn3/Dpp6/Lrrc26
GO:0034311	GO:0034311	diol metabolic process	29	-0.573134337	-1.412590418	0.040841584	0.338570313	0.30901727	283	tags=21%, list=1%, signal=21%	Pts/Plpp2/Sphk1/Sgpp2/Sptlc3/Sptssb
GO:0046718	GO:0046718	symbiont entry into host cell	90	-0.477376957	-1.359134094	0.040728832	0.338570313	0.30901727	2036	tags=10%, list=7%, signal=9%	Nectin4/Trim38/Tmprss4/Tmprss11a/Hs3st5/Tmprss2/Tmprss11e/Tmprss11d/Spint1
GO:0006575	GO:0006575	cellular modified amino acid metabolic process	186	-0.426681877	-1.274366014	0.040858018	0.338570313	0.30901727	4350	tags=28%, list=15%, signal=24%	Mfsd2a/Hpn/Sod2/Ggt7/Slc1a1/Plscr1/Nfe2l2/Hmgn5/Abhd12b/Serinc5/G6pdx/Shmt1/Dio1/Slc7a11/Slco4a1/Bhmt/Gstt4/Gstp3/Mboat1/Nox1/Slc22a4/Vnn1/Pla2g3/Folr1/Mgst2/Gstm3/Gsto1/Mboat2/Ero1a/Cga/Iyd/Pla2g10/Bbox1/Ggt1/Ckmt2/Dio3/Ggt6/Gsta5/Gsta3/Ckm/Egln3/Kcnj6/Gsta2/Serinc2/Slc5a5/Gsta4/Reln/Duoxa1/Gsta1/Ckmt1/Duox2/Duoxa2
GO:0052547	GO:0052547	regulation of peptidase activity	387	-0.394097132	-1.204302639	0.041	0.338570313	0.30901727	4964	tags=19%, list=17%, signal=16%	Serpina3n/Pidd1/Serpinb12/Hspa1b/Itih1/Efna1/Ifi203-ps/Syk/Spint2/Serpinb2/Tfpi2/Perp/Mbp/Vegfa/Ttbk1/Itih5/Wfdc6b/Ecm1/Stfa3/Anxa8/Kng2/Spink11/Serpina5/Ptgs2/Serpinb10/Serpine1/Ifi213/Tnf/Ret/Cyct/Serpina3b/Pax2/Vtn/Col7a1/Bcl2a1d/Tnfrsf23/Cstdc6/Fetub/Spink8/Hrg/Wap/Serpina10/Nek5/Gpc3/Sfn/Il9/Il24/Serpina1f/Col28a1/Wfdc8/Serpinb3a/Cldn3/Prss22/Serpina9/Clec7a/Wfdc18/Serpinb7/A2m/Cdh1/Spock3/W…
GO:0021695	GO:0021695	cerebellar cortex development	67	-0.497474625	-1.376623097	0.041065483	0.33867008	0.309108329	3326	tags=18%, list=11%, signal=16%	Prox1/Klhl1/Agtr2/Sptbn2/Pantr2/Nrxn1/Wnt7a/Cntnap2/Sez6/Sez6l/Cbln1/Kndc1
GO:0050921	GO:0050921	positive regulation of chemotaxis	156	-0.436395841	-1.291406303	0.041237113	0.339643861	0.309997111	4670	tags=19%, list=16%, signal=16%	Ccl21d/Met/Fgf10/Slit2/Cxcl12/Il34/Ccl21b/Vegfa/Mstn/Serpine1/Il1b/Il23a/Edn2/Prss56/Cxcl14/Rac2/Casr/C5ar1/Ccl21a/Ptn/Fpr2/Fpr3/Thbs4/Edn3/S100a14/Shh/Cxcl13/Dscam/Cxcl17/Scg2
GO:0072073	GO:0072073	kidney epithelium development	153	-0.435971887	-1.289654418	0.041322314	0.339904171	0.310234699	7635	tags=34%, list=26%, signal=25%	Pgf/Grem1/Arg2/Epha7/Sim1/Lgr4/Six4/Calb1/Robo2/Spry1/Hnf1b/Rarb/Fgf1/Mir216b/Wnt6/Ednrb/Basp1/Fgf8/Cer1/Cd24a/Hes1/Slit2/Hes5/Vegfa/Wt1/Sox9/Tmem59l/Six2/Hey1/Sall1/Irx3/Ret/Agtr2/Pax2/Six1/Wnt4/Prom1/Gsta3/Dspp/Gpc3/Pou3f3/Cat/Gdnf/Irx2/Agt/Tacstd2/Irx1/Tfap2b/Bmp7/Shh/Wnt7b/Epcam
GO:0090277	GO:0090277	positive regulation of peptide hormone secretion	142	-0.439735947	-1.297513229	0.041536864	0.341226414	0.311441526	4990	tags=20%, list=17%, signal=17%	Gck/Slc2a2/Rasl10b/Rph3al/Sct/Sybu/Drd2/Chrm3/Nr1h4/Gip/Fga/Tnfsf11/F2rl2/Prkcb/Trh/Tfr2/Fgb/Ghrh/Fgg/Tunar/Gcg/Casr/Bglap2/Ildr1/Vsnl1/Adcy8/Cftr/Adcyap1/Gipr
GO:2000191	GO:2000191	regulation of fatty acid transport	34	-0.556846992	-1.402722003	0.041871921	0.343533925	0.31354762	4648	tags=32%, list=16%, signal=27%	Mif/Syk/Pla2g3/Tnfsf11/Ptges/Il1a/Il1b/Agtr2/Pla2g10/Acsl6/Hrh3
GO:0006935	GO:0006935	chemotaxis	429	-0.3883456	-1.188839529	0.042	0.344139535	0.314100367	7172	tags=26%, list=24%, signal=20%	Ccl8/Lgr4/Kdr/Itgb2l/S100a8/Sema4c/Stx3/Enpp2/Rtn4rl1/Lyn/Lgals3/Robo2/F7/Sema3g/Sema6d/Tubb2b/Fgf1/Ear2/Ear14/F2rl1/Spp1/Sema7a/Sema4b/Nox1/Slit1/Cx3cl1/Tmem102/Epha2/Ednrb/Defb14/Ccl3/Ear6/Ccr8/Stap1/Amot/Anxa1/Sema3e/Ccl21d/Mif/Met/Syk/Fgf10/Slit2/Cxcl12/Mst1/Il34/Ccl21b/Padi2/Wnt3/Retnlg/Vegfa/Tnfsf11/Ccl28/Robo3/Rtn4r/Pik3cd/Hc/Slc12a2/Mstn/Rnase2a/Serpine1/Il1b/Cyp7b1/Cxcl1/Ccl11/Agr2/Il23a…
GO:0006475	GO:0006475	internal protein amino acid acetylation	10	-0.74720299	-1.495953212	0.042335766	0.345409786	0.315259741	267	tags=40%, list=1%, signal=40%	Atat1/Kif3a/Ep300/Shh
GO:0018393	GO:0018393	internal peptidyl-lysine acetylation	10	-0.74720299	-1.495953212	0.042335766	0.345409786	0.315259741	267	tags=40%, list=1%, signal=40%	Atat1/Kif3a/Ep300/Shh
GO:1900454	GO:1900454	positive regulation of long-term synaptic depression	10	-0.746977777	-1.49550232	0.042335766	0.345409786	0.315259741	3937	tags=30%, list=13%, signal=26%	Mapt/Adcy8/Cbln1
GO:0090183	GO:0090183	regulation of kidney development	36	-0.561069905	-1.427106966	0.042372881	0.345409786	0.315259741	4119	tags=36%, list=14%, signal=31%	Vegfa/Wt1/Sox9/Six2/Sall1/Ret/Agtr2/Pax2/Six1/Wnt4/Gdnf/Agt/Tacstd2
GO:0032096	GO:0032096	negative regulation of response to food	14	-0.675607217	-1.459906642	0.04281768	0.346364444	0.316131069	2655	tags=50%, list=9%, signal=46%	Ppara/Bbs2/Pyy/Cck/Gcg/Spx/Cartpt
GO:0032105	GO:0032105	negative regulation of response to extracellular stimulus	14	-0.675607217	-1.459906642	0.04281768	0.346364444	0.316131069	2655	tags=50%, list=9%, signal=46%	Ppara/Bbs2/Pyy/Cck/Gcg/Spx/Cartpt
GO:0032108	GO:0032108	negative regulation of response to nutrient levels	14	-0.675607217	-1.459906642	0.04281768	0.346364444	0.316131069	2655	tags=50%, list=9%, signal=46%	Ppara/Bbs2/Pyy/Cck/Gcg/Spx/Cartpt
GO:0030238	GO:0030238	male sex determination	14	-0.675438913	-1.459542957	0.04281768	0.346364444	0.316131069	3713	tags=43%, list=12%, signal=38%	Fgf9/Six4/Sox9/Sry/Insrr/Ptgdr
GO:0045161	GO:0045161	neuronal ion channel clustering	14	-0.675349504	-1.459349754	0.04281768	0.346364444	0.316131069	4240	tags=50%, list=14%, signal=43%	Sptbn4/Nrcam/Cntn2/Nfasc/Cntnap2/Myoc/Ank3
GO:1900271	GO:1900271	regulation of long-term synaptic potentiation	60	-0.502370997	-1.376015552	0.042553191	0.346364444	0.316131069	4928	tags=22%, list=17%, signal=18%	Chrna7/Ptpn5/Drd2/Calb2/Adrb1/Prkar1b/Scgn/Ptn/Igsf11/Adcy8/Reln/Slc18a3/Nos1
GO:0090110	GO:0090110	COPII-coated vesicle cargo loading	15	0.567938809	1.501477178	0.042942891	0.346863353	0.31658643	11224	tags=80%, list=38%, signal=50%	Sec24d/Sec31b/Sec13/Sec23a/Sec31a/Sar1a/Sec24a/Cideb/Insig1/Mia3/Rab1a/Sec24b
GO:0050768	GO:0050768	negative regulation of neurogenesis	171	-0.43061519	-1.284667666	0.042988741	0.346863353	0.31658643	4888	tags=21%, list=16%, signal=18%	Cd24a/Hes1/Map2/Fstl4/Sema3e/Id4/Slit2/Hes5/Wnt3/Bcl11a/Mbp/Prox1/Casz1/Rtn4r/Lingo1/Hmga2/Mt3/Il1b/Brinp1/Gpr37l1/Ccl11/Mag/D130043K22Rik/Sema3a/Sox11/Wnt7a/Ptn/Sema4f/Tlx2/Bmp7/Cdh1/Dab1/Sox10/Adcyap1/Syt4/Wnt7b
GO:0014032	GO:0014032	neural crest cell development	85	-0.478208356	-1.358208098	0.043057051	0.346973081	0.31668658	1433	tags=31%, list=5%, signal=29%	Sema3g/Rdh10/Sema6d/Sema7a/Cited2/Sema4b/Ednrb/Hes1/Sema3e/Kitl/Fgf15/Folr1/Sox9/Ret/Sema3a/Pitx2/Gdnf/Sema4f/Tfap2a/Edn3/Bmp7/Sox10/Shh/Pax3/Ovol2/Phox2b
GO:0048278	GO:0048278	vesicle docking	63	-0.504006095	-1.385770442	0.043478261	0.349479253	0.318973993	2580	tags=11%, list=9%, signal=10%	Ppfia3/Rims1/Rab3b/Rims2/Cftr/Rab3c/Syt1
GO:0030858	GO:0030858	positive regulation of epithelial cell differentiation	62	-0.502238617	-1.380583031	0.043429844	0.349479253	0.318973993	5920	tags=31%, list=20%, signal=25%	Foxj1/Etv4/Pax4/Cd24a/Alox8/Sox9/Serpine1/Kdf1/Pax2/Mesp1/Prom1/Sfn/Gdnf/Trp73/Nkx2-2/Sult2b1/Bmp7/Ovol2/Sox2
GO:0070444	GO:0070444	oligodendrocyte progenitor proliferation	13	-0.698330852	-1.473187247	0.043600563	0.349576192	0.319062471	267	tags=31%, list=1%, signal=31%	Lyn/Emx1/Shh/Adcyap1
GO:0033146	GO:0033146	regulation of intracellular estrogen receptor signaling pathway	36	-0.557969685	-1.419221416	0.043583535	0.349576192	0.319062471	2960	tags=11%, list=10%, signal=10%	Cyp7b1/Foxh1/Trp63/Foxa1
GO:0072017	GO:0072017	distal tubule development	10	-0.746096273	-1.493737487	0.04379562	0.349963645	0.319416104	2654	tags=40%, list=9%, signal=36%	Calb1/Pax2/Pou3f3/Tfap2b
GO:0034643	GO:0034643	establishment of mitochondrion localization, microtubule-mediated	25	-0.591582189	-1.429573125	0.043814433	0.349963645	0.319416104	4566	tags=32%, list=15%, signal=27%	Wasf1/Uchl1/Sybu/Hap1/Mapt/Agbl4/Mgarp/Nefl
GO:0047497	GO:0047497	mitochondrion transport along microtubule	25	-0.591582189	-1.429573125	0.043814433	0.349963645	0.319416104	4566	tags=32%, list=15%, signal=27%	Wasf1/Uchl1/Sybu/Hap1/Mapt/Agbl4/Mgarp/Nefl
GO:0006941	GO:0006941	striated muscle contraction	174	-0.427663864	-1.274713458	0.044012282	0.351101755	0.320454871	6041	tags=27%, list=20%, signal=22%	Tnni1/Chrng/Tnni2/Jup/Chrnd/Dsp/Nedd4l/Ryr1/Ppp1r13l/Ace2/Jsrp1/Tnnc2/Myh3/Met/Casq2/Atp1a1/Kcnj2/Myh6/Myh8/Pkp2/Myl1/Gata4/Kcne1/Ttn/Scn10a/Adrb1/Atp1b1/Cacna1h/Atp8a2/Hcn4/Kcne3/Kcnq1/Actc1/Scn5a/Kcnn2/Kcna5/Tnnt2/Cacna1s/Chga/Csrp3/Klk1b1/Scn4b/Scn1a/Nos1/Myh14/Dsc2/Dsg2
GO:1904181	GO:1904181	positive regulation of membrane depolarization	16	-0.652967506	-1.452122309	0.044117647	0.351260565	0.320599818	2789	tags=50%, list=9%, signal=45%	Adcy10/Trpm4/Mllt11/Kdr/Alox12/Cck/Myoc/Ank3
GO:0060441	GO:0060441	epithelial tube branching involved in lung morphogenesis	38	-0.550269807	-1.410976997	0.044364508	0.351260565	0.320599818	4882	tags=42%, list=16%, signal=35%	Spry1/Tbx2/Tnc/Rdh10/Esrp2/Fgf10/Sox9/Hmga2/Tnf/Celsr1/Foxa2/Lama1/Shh/Esrp1/Sox2/Foxa1
GO:0060512	GO:0060512	prostate gland morphogenesis	32	-0.557202214	-1.395311722	0.044334975	0.351260565	0.320599818	479	tags=28%, list=2%, signal=28%	Id4/Fgf10/Sox9/Cyp7b1/Bmp7/Trp63/Shh/Serpinb5/Foxa1
GO:1901099	GO:1901099	negative regulation of signal transduction in absence of ligand	32	-0.55694357	-1.39466404	0.044334975	0.351260565	0.320599818	6664	tags=31%, list=22%, signal=24%	Il7/Cx3cl1/Fgf10/Tnf/Il1b/Col2a1/Csf2/Bcl2l10/Eya2/Gdnf
GO:2001240	GO:2001240	negative regulation of extrinsic apoptotic signaling pathway in absence of ligand	32	-0.55694357	-1.39466404	0.044334975	0.351260565	0.320599818	6664	tags=31%, list=22%, signal=24%	Il7/Cx3cl1/Fgf10/Tnf/Il1b/Col2a1/Csf2/Bcl2l10/Eya2/Gdnf
GO:0009593	GO:0009593	detection of chemical stimulus	65	-0.502593076	-1.388572106	0.044247788	0.351260565	0.320599818	3066	tags=23%, list=10%, signal=21%	Tlr2/Tas2r137/Tas1r2/Car6/Plcb2/Pkd2l1/Rtp1/Vmn2r120/Casr/Clec7a/Lpo/Pip/Kcnmb4/Syt1/Pigr
GO:0044409	GO:0044409	symbiont entry into host	94	-0.46942255	-1.342377209	0.044491525	0.351827	0.321116811	2036	tags=10%, list=7%, signal=9%	Nectin4/Trim38/Tmprss4/Tmprss11a/Hs3st5/Tmprss2/Tmprss11e/Tmprss11d/Spint1
GO:0019372	GO:0019372	lipoxygenase pathway	11	-0.729283492	-1.4838372	0.044862518	0.353717835	0.322842599	6747	tags=64%, list=23%, signal=49%	Aloxe3/Alox15/Alox8/Pla2g3/Alox12/Alox12b/Alox12e
GO:0043555	GO:0043555	regulation of translation in response to stress	24	-0.602842931	-1.452126245	0.044814341	0.353717835	0.322842599	25	tags=25%, list=0%, signal=25%	Ppp1r15a/Pdik1l/Nck2/Npm1/Sesn2/Krt13
GO:0050905	GO:0050905	neuromuscular process	198	-0.425159589	-1.272672511	0.044897959	0.353717835	0.322842599	4665	tags=19%, list=16%, signal=16%	Tnnc2/Myh3/Drd2/Kcnj2/Sptbn4/Myh8/Jph3/Hoxd10/Tmem150c/Kcnh1/Fabp7/Slitrk6/Npas3/Atp8a2/Grin1/Pou4f1/Rbfox1/Clrn1/Nrxn1/Csmd1/Hoxc10/Igdcc3/Aldh1a3/Ush1g/Cntnap2/Hmx3/Pcdh15/Ascl1/Grin2b/Fgf12/Kcna1/Ankfn1/Scn1a/Sox2/Nefl/Ctnna2/Myh14
GO:0042330	GO:0042330	taxis	431	-0.387729538	-1.186868046	0.045	0.354081886	0.323174873	7172	tags=26%, list=24%, signal=20%	Ccl8/Lgr4/Kdr/Itgb2l/S100a8/Sema4c/Stx3/Enpp2/Rtn4rl1/Lyn/Lgals3/Robo2/F7/Sema3g/Sema6d/Tubb2b/Fgf1/Ear2/Ear14/F2rl1/Spp1/Sema7a/Sema4b/Nox1/Rho/Slit1/Cx3cl1/Tmem102/Epha2/Ednrb/Defb14/Ccl3/Ear6/Ccr8/Stap1/Amot/Anxa1/Sema3e/Ccl21d/Mif/Met/Syk/Fgf10/Slit2/Cxcl12/Mst1/Il34/Ccl21b/Padi2/Wnt3/Retnlg/Vegfa/Tnfsf11/Ccl28/Robo3/Rtn4r/Pik3cd/Hc/Slc12a2/Mstn/Rnase2a/Serpine1/Il1b/Cyp7b1/Cxcl1/Ccl11/Agr2/I…
GO:1902047	GO:1902047	polyamine transmembrane transport	10	-0.74524307	-1.492029314	0.045255474	0.355210667	0.324205125	794	tags=50%, list=3%, signal=49%	Slc22a16/Oaz3/Azin2/Atp13a4/Atp13a5
GO:0046958	GO:0046958	nonassociative learning	10	-0.744721605	-1.490985304	0.045255474	0.355210667	0.324205125	1447	tags=30%, list=5%, signal=29%	Dgki/Mapk8ip2/Grin2b
GO:0031342	GO:0031342	negative regulation of cell killing	52	0.380459663	1.330518101	0.045394762	0.35586351	0.324800983	3365	tags=23%, list=11%, signal=21%	H2-M10.4/Cx3cr1/Serpinb9b/Clec12b/Klrd1/Serpinb9c/Klre1/Sh2d1b1/Klrb1b/H2-M5/Sh2d1b2/H2-T22
GO:0010951	GO:0010951	negative regulation of endopeptidase activity	152	-0.434207958	-1.283762215	0.045454545	0.355892256	0.32482722	4964	tags=22%, list=17%, signal=18%	Serpina3n/Serpinb12/Hspa1b/Ifi203-ps/Serpinb2/Vegfa/Anxa8/Kng2/Serpina5/Ptgs2/Serpinb10/Serpine1/Ifi213/Tnf/Serpina3b/Pax2/Vtn/Bcl2a1d/Fetub/Hrg/Serpina10/Sfn/Il9/Serpina1f/Serpinb3a/Serpina9/Serpinb7/Spock3/Ltf/Pcsk1n/Serpinb5/Spock1/Serpinb11
GO:0061620	GO:0061620	glycolytic process through glucose-6-phosphate	20	-0.627939128	-1.461266125	0.045811518	0.35754499	0.326335691	8335	tags=65%, list=28%, signal=47%	Pfkp/Pkm/Gapdh/Eno1b/Pgam2/Pgk1/Aldoa/Hk1/Eno1/Tpi1/Gpi1/Pfkl/Eno2
GO:2000846	GO:2000846	regulation of corticosteroid hormone secretion	20	-0.625311065	-1.455150406	0.045811518	0.35754499	0.326335691	2888	tags=30%, list=10%, signal=27%	Gal/Agtr2/Crhr1/Tac1/Galr1/Agt
GO:0046184	GO:0046184	aldehyde biosynthetic process	28	-0.569986718	-1.404074154	0.045848823	0.35754499	0.326335691	7767	tags=57%, list=26%, signal=42%	Pgam1/Kdm3a/Gapdh/Pgk1/Pdxk/Aldoa/Mdh1/Eno1/Tpi1/Slc25a10/Adh1/Cyp11b1/Cacna1h/Wnt4/Cyp11b2/Bmp5
GO:2001237	GO:2001237	negative regulation of extrinsic apoptotic signaling pathway	100	-0.460298252	-1.320421122	0.045891142	0.35754499	0.326335691	6883	tags=25%, list=23%, signal=19%	Lgals3/Nol3/Il7/Hmox1/Gstp3/Cx3cl1/Itga6/Tnfrsf22/Fgf10/Il19/Vegfa/Fga/Serpine1/Tnf/Il1b/Fgb/Col2a1/Csf2/Bcl2l10/Tnfrsf23/Fgg/Tnfsf4/Eya2/Gdnf/Scg2
GO:0120033	GO:0120033	negative regulation of plasma membrane bounded cell projection assembly	41	-0.53673142	-1.388895403	0.046153846	0.358710407	0.327399381	1715	tags=20%, list=6%, signal=18%	Stap1/Slit2/Hrg/Nrxn1/Rap1gap/Plxnb3/Ccl21a/Tacstd2
GO:0045165	GO:0045165	cell fate commitment	286	-0.401406444	-1.218893355	0.046138415	0.358710407	0.327399381	4637	tags=20%, list=16%, signal=17%	Pou1f1/Fgf10/Hes5/Wnt3/Prox1/Wt1/Casz1/Tbx3/Sox9/Tbx19/Hoxd10/Six2/Gata4/Neurod1/Dkk1/Neurog2/Pou3f2/Runx2/Tenm4/Il23a/Il6/Pax2/Mesp1/Six1/AW551984/Wnt4/Isl2/Gap43/Bcl11b/Foxa2/Pou4f1/Hoxc10/Elf5/Tunar/Wnt10a/Wnt7a/Jag2/Tbx5/Myt1l/Hand1/Gsc/Nkx2-2/Tbx4/Ascl1/Bhlhe22/Ntf5/Sostdc1/Pitx1/Shh/Pax3/Esrp1/Sox2/Tfap2c/Wnt7b/Tlx1/Foxa1
GO:0021535	GO:0021535	cell migration in hindbrain	23	-0.612416986	-1.464873859	0.046451613	0.360582777	0.329108316	1952	tags=35%, list=7%, signal=33%	Cend1/Sema4c/Atp1b2/Nhlh2/Pou4f1/Dab1/Phox2b/Ctnna2
GO:0021684	GO:0021684	cerebellar granular layer formation	10	-0.7422375	-1.48601195	0.046715328	0.361303187	0.329765842	1566	tags=50%, list=5%, signal=47%	Prox1/Nrxn1/Wnt7a/Cbln1/Kndc1
GO:0021707	GO:0021707	cerebellar granule cell differentiation	10	-0.7422375	-1.48601195	0.046715328	0.361303187	0.329765842	1566	tags=50%, list=5%, signal=47%	Prox1/Nrxn1/Wnt7a/Cbln1/Kndc1
GO:0042274	GO:0042274	ribosomal small subunit biogenesis	102	0.31884058	1.233694375	0.046602643	0.361303187	0.329765842	20312	tags=100%, list=68%, signal=32%	Mettl17/Prkdc/Mrps7/Dimt1/Bysl/Rps5/Rps12/Heatr1/Rrp9/Tsr2/Nop56/Tsr1/Pno1/Nob1/Utp23/Wdr75/Rps14/Tbl3/Riok1/Lsm6/Krr1/Wdr46/Nat10/Utp6/Rps27rt/Fbl/Rrp7a/Rps7/Nol6/Rps6-ps4/Rps19/Riok3/Rps24/Ngdn/Exosc10/Utp25/Nol10/Rps23/Rps15/Gtf2h5/Rps27/Emg1/Rpsa/Dcaf13/Rps13/Utp20/Rpp40/Aatf/Rcl1/Eral1/Ercc2/Nom1/Rrp36/Rps11/Rrs1/Nol7/Nop9/Rps3a1/Rps28/Ddx52/Snu13/Rps15a/Kri1/Utp15/Rps16/Utp4/Riok2/Abt1/Mpho…
GO:0071391	GO:0071391	cellular response to estrogen stimulus	34	0.426946573	1.378448103	0.046850993	0.361470802	0.329918827	7662	tags=50%, list=26%, signal=37%	Ocstamp/Mir143/Mir145a/Esr1/Mir195a/Mir493/Esr2/Mir574/Mir142/Mir207/Mir126a/Naip6/Mir125b-1/Mir148a/Sfrp1/Ar/Arid5a
GO:0048814	GO:0048814	regulation of dendrite morphogenesis	97	-0.460991547	-1.319992974	0.046808511	0.361470802	0.329918827	1978	tags=14%, list=7%, signal=14%	Met/Sarm1/Grip1/Lzts1/Grin1/Neurog3/Ache/Adgrb3/Tlx2/Reln/Il1rapl1/Myo5b/Kndc1/Chrna3
GO:0030318	GO:0030318	melanocyte differentiation	26	-0.582100958	-1.417402199	0.047133758	0.363210563	0.331506728	5823	tags=31%, list=20%, signal=25%	Ednrb/Kitl/Tyrp1/Mlph/Adamts20/Mreg/Edn3/Sox10
GO:0048483	GO:0048483	autonomic nervous system development	49	-0.516486662	-1.378561037	0.047344111	0.364388776	0.332582097	2924	tags=29%, list=10%, signal=26%	Ret/Six1/Ntrk1/Gfra3/Sema3a/Sox11/Gdnf/Ascl1/Tfap2a/Tlx2/Tfap2b/Sox10/Trp63/Phox2b
GO:0070445	GO:0070445	regulation of oligodendrocyte progenitor proliferation	12	-0.703380142	-1.47103811	0.047552448	0.36510608	0.33323679	267	tags=33%, list=1%, signal=33%	Lyn/Emx1/Shh/Adcyap1
GO:0061669	GO:0061669	spontaneous neurotransmitter secretion	12	-0.703346506	-1.470967765	0.047552448	0.36510608	0.33323679	6055	tags=50%, list=20%, signal=40%	Doc2b/Rph3al/Rph3a/Rims1/Rims2/Syt1
GO:1902074	GO:1902074	response to salt	21	-0.626373164	-1.481488843	0.047619048	0.365175333	0.333299997	3047	tags=24%, list=10%, signal=21%	Runx2/Mapk13/Fgf23/Nefh/Nefl
GO:0030204	GO:0030204	chondroitin sulfate metabolic process	25	0.463920444	1.406090308	0.047993601	0.367603161	0.335515906	6192	tags=52%, list=21%, signal=41%	Chst3/Chsy1/Ext1/Chpf/Chst12/Chpf2/Chsy3/Xylt1/Csgalnact2/Dse/Arsb/Gusb/Dsel
GO:0002934	GO:0002934	desmosome organization	10	-0.740491508	-1.482516351	0.048175182	0.368548863	0.33637906	5807	tags=70%, list=20%, signal=56%	Jup/Dsp/Perp/Pkp2/Grhl1/Pkp3/Dsg2
GO:0072593	GO:0072593	reactive oxygen species metabolic process	244	-0.409635205	-1.239465484	0.048387097	0.369724058	0.337451674	7823	tags=28%, list=26%, signal=21%	Ndufs4/Sod2/Snord32a/Slc1a1/Nfe2l2/Arg2/Ier3/Ager/Prdx5/Itgb2l/Sesn2/Cdkn1a/G6pdx/Ppara/Cyba/Mmp3/Birc3/Akr1c20/F2rl1/Prg3/Nox1/Akr1c18/Ddit4/Hbb-bh1/Pdk4/Cbr1/Ahr/Immp2l/Gadd45a/Met/Syk/Il19/Noxa1/Mapt/Ucp1/Duox1/Mt3/Crp/Bnip3/Tnf/Plau/Cxcl1/Cyct/Alox12/Nox3/Pax2/Adgrb1/Il22/Lcn2/Cybb/Grin1/Ncf2/Itgam/Ncf1/Itgb2/Ncf4/Cat/Inava/Nos2/Agt/Fpr2/Mpo/Clec7a/Tfap2a/Duoxa1/Ngfr/Duox2/Duoxa2
GO:0002792	GO:0002792	negative regulation of peptide secretion	71	-0.488795385	-1.362359771	0.04845815	0.369821403	0.337540523	2531	tags=15%, list=9%, signal=14%	Inhbb/Stxbp5l/Ffar3/Kcnq1/Uts2/Kcnj6/Chga/Cartpt/Fam3d/Vsnl1/Nos1
GO:0021761	GO:0021761	limbic system development	108	-0.454000708	-1.313331725	0.048728814	0.371440067	0.339017897	4685	tags=20%, list=16%, signal=17%	Sema3e/Id4/Sct/Prox1/Tbx3/Hap1/Nhlh2/Emx2/Neurod1/Pou3f2/Cdk5r2/Sema3a/Pitx2/Aldh1a3/Kcnq2/Cntnap2/Trp73/Alk/Kcna1/Reln/Dab1/Epha5
GO:0050655	GO:0050655	dermatan sulfate proteoglycan metabolic process	11	0.671903634	1.653049275	0.048826741	0.371739724	0.339291398	6192	tags=64%, list=21%, signal=50%	Chst12/Csgalnact2/Dse/Arsb/Chst14/Hexa/Dsel
GO:0030277	GO:0030277	maintenance of gastrointestinal epithelium	21	-0.622265286	-1.471772949	0.048906049	0.371793476	0.339340458	3713	tags=38%, list=12%, signal=33%	Sox9/Muc4/Neurod1/Pbld2/Muc13/Tff1/Inava/Htr4
GO:0019732	GO:0019732	antifungal humoral response	12	-0.701199671	-1.466477909	0.048951049	0.371793476	0.339340458	4337	tags=42%, list=15%, signal=36%	Camp/Npy/Tac1/Ltf/Vip
GO:0007530	GO:0007530	sex determination	23	-0.611062123	-1.461633086	0.049032258	0.371964809	0.339496836	4004	tags=48%, list=13%, signal=41%	Fgf9/Six4/Cited2/Wt1/Tmem184a/Sox9/Sry/Insrr/Wnt4/Amh/Ptgdr
GO:0032069	GO:0032069	regulation of nuclease activity	26	0.461870932	1.413943068	0.049294694	0.373508899	0.340906145	4368	tags=19%, list=15%, signal=16%	Oas1e/Gzma/Pde3a/Oas2/Oas3
GO:0050650	GO:0050650	chondroitin sulfate proteoglycan biosynthetic process	22	0.507391875	1.505277493	0.049541095	0.374898441	0.342174398	6147	tags=50%, list=21%, signal=40%	Cytl1/Igf1/Chst3/Chsy1/Chpf/Chst12/Chpf2/Chsy3/Xylt1/Csgalnact2/Xylt2
GO:1903115	GO:1903115	regulation of actin filament-based movement	48	-0.520868	-1.388380518	0.049596309	0.374898441	0.342174398	4488	tags=38%, list=15%, signal=32%	Stc1/Pdpn/Ptger3/Jup/Dsp/Casq2/Atp1a1/Kcnj2/Pkp2/Gata4/Adrb1/Cacna1h/Hcn4/Scn5a/Tnnt2/Nos1/Dsc2/Dsg2
GO:0035723	GO:0035723	interleukin-15-mediated signaling pathway	10	0.651468593	1.56886122	0.049799646	0.375540257	0.342760191	4948	tags=50%, list=17%, signal=42%	Il2rb/Cd4/Il15/Plcb1/Il2rg
GO:0071350	GO:0071350	cellular response to interleukin-15	10	0.651468593	1.56886122	0.049799646	0.375540257	0.342760191	4948	tags=50%, list=17%, signal=42%	Il2rb/Cd4/Il15/Plcb1/Il2rg
GO:0140056	GO:0140056	organelle localization by membrane tethering	79	-0.479228933	-1.350373326	0.049945711	0.375950547	0.343134667	2663	tags=10%, list=9%, signal=9%	Esyt3/Ppfia3/Rims1/Rab3b/Rims2/Cftr/Rab3c/Syt1
GO:0055123	GO:0055123	digestive system development	134	-0.438273499	-1.287370582	0.050104384	0.375950547	0.343134667	3722	tags=19%, list=13%, signal=16%	Shox2/Sox9/Six2/Gata4/Nkx3-2/Sall1/Ccdc103/Ptk6/Nkx2-3/Agr2/Kcnq1/Klf5/Sox11/Pitx2/Trp73/Nkx2-2/Ascl1/Barx1/Cdh1/Sox10/Trp63/Shh/Ovol2/Sfrp5/Tmigd1
GO:0042593	GO:0042593	glucose homeostasis	282	-0.401676503	-1.2188824	0.050150451	0.375950547	0.343134667	5329	tags=16%, list=18%, signal=14%	Cacna1e/G6pc2/Mir192/Pde4c/Pdk4/Gck/Slc2a2/Cnr1/Fbn2/Rph3al/Met/Ptprn/Obp2a/Sybu/Nr1h4/Becn2/Pde1c/Neurod1/C1qtnf3/Gckr/Il6/Pax2/Foxa2/Myt1/Dusp29/Stxbp5l/Ffar3/Sstr5/Csmd1/Tunar/Gcg/Vgf/Mir200a/Cartpt/Bglap2/Csrp3/Abca12/Vsnl1/Adcy8/Aqp4/Epha5/Cftr/Ngfr/Ptprn2/Dbh/Foxa1
GO:0002062	GO:0002062	chondrocyte differentiation	119	0.304739546	1.203817154	0.04999763	0.375950547	0.343134667	4732	tags=28%, list=16%, signal=23%	Acan/Cytl1/Prkg2/Pkdcc/Pth/Gdf6/Sfrp2/Scx/Bmpr1b/Osr1/Col3a1/Sulf1/Ihh/Bmp6/Serpinh1/Gli2/Ccn3/Thrb/Comp/Chsy1/Ccn2/Hspg2/Bmp4/Rflna/Npr2/Ext1/Loxl2/Mef2c/Ccn4/Creb3l2/Smad7/Wnt9a/Sox5
GO:0050851	GO:0050851	antigen receptor-mediated signaling pathway	178	0.277181913	1.171198382	0.050072487	0.375950547	0.343134667	5835	tags=23%, list=20%, signal=19%	Skint1/Cd19/Trav7-2/Themis/Fcrl5/Ms4a1/Blk/Skint11/Itk/Ighm/Lax1/Sh2d1a/Ubash3a/Tespa1/Bmx/Fcmr/Cd79b/Ccr7/Cd226/Cd22/Ctla4/Gata3/Cd28/Mef2c/Txk/Btnl2/Gcsam/Cd79a/H2-Q7/Dusp3/Lat2/Rab29/Ada/Ptprc/Clec2i/Ifng/Nfkbid/Nfam1/Cd300a/Themis2/H2-Q6
GO:0002688	GO:0002688	regulation of leukocyte chemotaxis	130	-0.440844426	-1.291522701	0.050314465	0.376734758	0.343850426	4941	tags=23%, list=17%, signal=19%	Stap1/Ccl21d/Mif/Slit2/Cxcl12/Mst1/Il34/Ccl21b/Padi2/Vegfa/Hc/Mstn/Serpine1/Il1b/Il23a/Edn2/Prss56/Cxcl14/Rac2/C5ar1/Ccl21a/Ptn/Fpr2/Cyp19a1/Fpr3/Thbs4/Edn3/S100a14/Cxcl13/Cxcl17
GO:0033628	GO:0033628	regulation of cell adhesion mediated by integrin	50	-0.515535294	-1.377359492	0.050984936	0.380855672	0.347611635	5976	tags=32%, list=20%, signal=26%	Tesc/Epha2/Cd24a/Efna1/Ccl21d/Syk/Nexmif/Ccl21b/Muc1/Serpine1/Plau/Ret/Hrg/Ccl21a/Fermt1/Cxcl13
GO:0036314	GO:0036314	response to sterol	31	-0.54958711	-1.366147897	0.050931677	0.380855672	0.347611635	5592	tags=32%, list=19%, signal=26%	Ces1b/Ces1a/Ces1g/Ces1f/Mlc1/Dynap/Inhbb/Rorc/Ces1e/Ces1d
GO:0046085	GO:0046085	adenosine metabolic process	14	-0.669811955	-1.447383771	0.051104972	0.380877031	0.34763113	202	tags=29%, list=1%, signal=28%	Nt5c2/Xdh/Ptgdr/Urah
GO:0009247	GO:0009247	glycolipid biosynthetic process	68	-0.491741445	-1.360643614	0.051167964	0.380877031	0.34763113	2285	tags=13%, list=8%, signal=12%	Pgap1/St6galnac1/St8sia5/Gal3st1/Fut9/Ugt8a/St8sia3/Fa2h/Cwh43
GO:0033500	GO:0033500	carbohydrate homeostasis	283	-0.401360197	-1.218052454	0.05115346	0.380877031	0.34763113	5329	tags=16%, list=18%, signal=13%	Cacna1e/G6pc2/Mir192/Pde4c/Pdk4/Gck/Slc2a2/Cnr1/Fbn2/Rph3al/Met/Ptprn/Obp2a/Sybu/Nr1h4/Becn2/Pde1c/Neurod1/C1qtnf3/Gckr/Il6/Pax2/Foxa2/Myt1/Dusp29/Stxbp5l/Ffar3/Sstr5/Csmd1/Tunar/Gcg/Vgf/Mir200a/Cartpt/Bglap2/Csrp3/Abca12/Vsnl1/Adcy8/Aqp4/Epha5/Cftr/Ngfr/Ptprn2/Dbh/Foxa1
GO:0038127	GO:0038127	ERBB signaling pathway	125	-0.440299259	-1.2888365	0.051308901	0.381478367	0.348179977	4712	tags=16%, list=16%, signal=14%	Tgfa/Fam83c/Cadm1/Hap1/Sox9/Ceacam1/Agr2/Btc/Ceacam2/Slc30a10/Sh3tc2/Cblc/Nrg3/Agt/Erbb3/Myoc/Tfap2a/Areg/Fam83b/Pigr
GO:0035019	GO:0035019	somatic stem cell population maintenance	84	-0.472565324	-1.339781436	0.051557465	0.381982995	0.348640556	4880	tags=20%, list=16%, signal=17%	Hes1/Panct2/Fgf10/Sox9/Six2/Sall1/Hmga2/Gsdma3/Pax2/Esrrb/Fgf4/Elf5/Wnt7a/Bmp7/Trp63/Sox2/Tfap2c
GO:0014020	GO:0014020	primary neural tube formation	117	-0.446916732	-1.301380625	0.051524711	0.381982995	0.348640556	4675	tags=15%, list=16%, signal=13%	Fzd3/Adm/Spint2/Folr1/Sall1/Pax2/Celsr1/Grhl3/Ptk7/Tfap2a/Bmp5/Bmp7/St14/Grhl2/Pax3/Ovol2/Sfrp5/Spint1
GO:0048565	GO:0048565	digestive tract development	122	-0.442251821	-1.291347522	0.051524711	0.381982995	0.348640556	3722	tags=20%, list=13%, signal=17%	Shox2/Sox9/Six2/Gata4/Nkx3-2/Sall1/Ccdc103/Ptk6/Nkx2-3/Agr2/Kcnq1/Klf5/Sox11/Pitx2/Trp73/Nkx2-2/Ascl1/Cdh1/Sox10/Trp63/Shh/Ovol2/Sfrp5/Tmigd1
GO:0141060	GO:0141060	disruption of anatomical structure in another organism	94	-0.457167225	-1.307331452	0.05190678	0.384122283	0.350593111	4670	tags=34%, list=16%, signal=29%	Ccl21d/Syk/Cxcl12/Ccl21b/Camp/Arg1/Ccl28/Defa17/Hc/Kng2/Hamp2/Cxcl1/Defa24/Ccl11/Lyzl6/Ccl20/Defa25/Mbl2/Ncf1/Hrg/C8a/Cxcl14/Ctsg/Gzmb/Ccl21a/Scnn1b/Nos2/C8b/Tac1/Clec7a/Ltf/Cxcl13
GO:0032099	GO:0032099	negative regulation of appetite	13	-0.683454027	-1.441803342	0.052039381	0.384439126	0.350882298	1556	tags=46%, list=5%, signal=44%	Ppara/Bbs2/Cck/Gcg/Spx/Cartpt
GO:0045779	GO:0045779	negative regulation of bone resorption	16	-0.648048422	-1.441182849	0.052139037	0.384439126	0.350882298	4119	tags=38%, list=14%, signal=32%	Vegfa/Ceacam1/Il6/Cyp19a1/Cartpt/Iapp
GO:0030326	GO:0030326	embryonic limb morphogenesis	137	-0.438558403	-1.290476073	0.052192067	0.384439126	0.350882298	4438	tags=20%, list=15%, signal=17%	Alx4/Wnt3/Tbx3/Shox2/Gdf5/Hoxd10/Dkk1/Sall1/Msx2/Runx2/Osr2/Gpc3/Fgf4/Hoxc10/Wnt7a/Pitx2/Tbx5/Hoxd9/Tbx4/Tfap2a/Frem2/Bmp7/Pitx1/Lmx1b/Trp63/Shh/Grhl2
GO:0035113	GO:0035113	embryonic appendage morphogenesis	137	-0.438558403	-1.290476073	0.052192067	0.384439126	0.350882298	4438	tags=20%, list=15%, signal=17%	Alx4/Wnt3/Tbx3/Shox2/Gdf5/Hoxd10/Dkk1/Sall1/Msx2/Runx2/Osr2/Gpc3/Fgf4/Hoxc10/Wnt7a/Pitx2/Tbx5/Hoxd9/Tbx4/Tfap2a/Frem2/Bmp7/Pitx1/Lmx1b/Trp63/Shh/Grhl2
GO:0099637	GO:0099637	neurotransmitter receptor transport	33	-0.544504364	-1.365777246	0.05308642	0.390228433	0.356166269	2127	tags=33%, list=7%, signal=31%	Stx3/Lrrc7/Mapk10/Cacng4/Grip1/Cacng5/Cacng3/Cplx1/Cacng2/Myo5b/Snap25
GO:0021675	GO:0021675	nerve development	93	-0.457630569	-1.307329847	0.053134963	0.390228433	0.356166269	3311	tags=23%, list=11%, signal=20%	Sall1/Ret/Pax2/Gabra5/Six1/Slitrk6/Nptx1/Ntrk1/Pou4f1/Kcna2/Scn8a/Sema3a/Kcnq2/Erbb3/Col25a1/Tfap2a/Ntf5/Gabrb3/Ngfr/Scn1a/Phox2b
GO:0051302	GO:0051302	regulation of cell division	174	-0.424570524	-1.265493315	0.053224156	0.390228433	0.356166269	5802	tags=17%, list=19%, signal=14%	Fsd1/Mrgprb5/Ooep/Fgf8/Rab11fip4/Tgfa/Drd2/Vegfa/Cdc14a/Fgf6/Il1a/Il1b/Kdf1/Btc/Mrgprx2/Tas1r2/Fgf3/Esrrb/Sstr5/Fgf4/Sfn/Prok1/Cat/Ptn/Nap1l2/Thbs4/Trp63/Insc/Shh/Fgf5
GO:0001678	GO:0001678	intracellular glucose homeostasis	171	-0.422905263	-1.261666402	0.053224156	0.390228433	0.356166269	5329	tags=15%, list=18%, signal=13%	Cacna1e/Mir192/Pde4c/Gck/Slc2a2/Ptprn/Sybu/Nr1h4/Pde1c/Neurod1/Gckr/Pax2/Foxa2/Myt1/Tunar/Gcg/Mir200a/Cartpt/Abca12/Vsnl1/Adcy8/Aqp4/Epha5/Cftr/Ngfr/Ptprn2
GO:0009120	GO:0009120	deoxyribonucleoside metabolic process	13	-0.681268252	-1.437192267	0.053445851	0.390468582	0.356385455	1057	tags=23%, list=4%, signal=22%	Xdh/Dpyd/Urah
GO:0006007	GO:0006007	glucose catabolic process	26	-0.578420968	-1.40844151	0.053503185	0.390468582	0.356385455	8335	tags=65%, list=28%, signal=47%	Pfkfb2/Adcy10/Pfkp/Pkm/Ldha/Gapdh/Eno1b/Pgam2/Pgk1/Aldoa/Hk1/Eno1/Tpi1/Gpi1/Pfkl/Eno2/Gck
GO:0045822	GO:0045822	negative regulation of heart contraction	26	-0.578101936	-1.407664674	0.053503185	0.390468582	0.356385455	4423	tags=35%, list=15%, signal=29%	Atp1a1/Chrm3/Sptbn4/Tnf/Agtr2/Gjd3/Uts2/Spx/Tac1
GO:0045292	GO:0045292	mRNA cis splicing, via spliceosome	26	-0.576938429	-1.404831562	0.053503185	0.390468582	0.356385455	307	tags=69%, list=1%, signal=69%	Srsf1/Prpf39/Eif1/Sart1/Dcps/Rbm22/Upf1/Snrpc/Psip1/Wbp4/Sde2/Clns1a/Prpf40a/BC005624/Rbm17/Upf3b/Cwc15/Srsf12
GO:0051290	GO:0051290	protein heterotetramerization	14	-0.668214903	-1.443932733	0.053867403	0.392417121	0.358163911	1978	tags=43%, list=7%, signal=40%	Nudt21/Krt10/Cbr4/Grin1/Grin2b/Krt1
GO:0038065	GO:0038065	collagen-activated signaling pathway	16	0.533016745	1.423383946	0.053893931	0.392417121	0.358163911	2676	tags=31%, list=9%, signal=28%	Gp6/Col1a1/Col4a5/Col4a3/Col4a6
GO:0141007	GO:0141007	siRNA-mediated retrotransposon silencing by heterochromatin formation	10	-0.735615778	-1.472754796	0.054014599	0.392844706	0.358554174	1424	tags=30%, list=5%, signal=29%	Tdrd9/Tdrd5/Mov10l1
GO:0001823	GO:0001823	mesonephros development	109	-0.446948792	-1.292133905	0.054140127	0.39330663	0.358975777	7635	tags=38%, list=26%, signal=28%	Pgf/Grem1/Arg2/Sim1/Lgr4/Six4/Calb1/Robo2/Spry1/Hnf1b/Rarb/Fgf1/Mir216b/Wnt6/Fgf8/Cer1/Hes1/Slit2/Vegfa/Wt1/Sox9/Tmem59l/Six2/Hey1/Sall1/Ret/Agtr2/Pax2/Six1/Wnt4/Osr2/Gsta3/Dspp/Gpc3/Cat/Gdnf/Agt/Tacstd2/Bmp7/Shh/Epcam
GO:0006558	GO:0006558	L-phenylalanine metabolic process	10	0.642186381	1.546507874	0.054542333	0.393851106	0.359472727	1549	tags=20%, list=5%, signal=19%	Tat/Hpd
GO:1902221	GO:1902221	erythrose 4-phosphate/phosphoenolpyruvate family amino acid metabolic process	10	0.642186381	1.546507874	0.054542333	0.393851106	0.359472727	1549	tags=20%, list=5%, signal=19%	Tat/Hpd
GO:0072044	GO:0072044	collecting duct development	12	-0.695624355	-1.454817782	0.054545455	0.393851106	0.359472727	2654	tags=33%, list=9%, signal=30%	Pax2/Dact2/Tfap2b/Wnt7b
GO:0015986	GO:0015986	proton motive force-driven ATP synthesis	46	-0.525362609	-1.390155028	0.054587689	0.393851106	0.359472727	12131	tags=78%, list=41%, signal=46%	Sdhd/Ndufv3/Ndufs3/Ndufc2/Ndufb7/Stoml2/Ndufa1/Ndufb4/Ndufb9/Ndufab1/Ndufv1/Ndufs2/Ndufs8/Ndufb5/Ndufa7/Ndufa8/Sdha/Ndufa9/Ndufv2/Ndufa3/Ndufc1/Ndufb1/Ndufs5/Ndufb8/Ndufa2/Atp5pb/Ndufb11/Ndufs7/Ndufa11/Ndufs6/Ndufa12/Ndufb10/Ndufa10/Ndufs4/Ndufa5/Ndufa6
GO:0042776	GO:0042776	proton motive force-driven mitochondrial ATP synthesis	46	-0.525362609	-1.390155028	0.054587689	0.393851106	0.359472727	12131	tags=78%, list=41%, signal=46%	Sdhd/Ndufv3/Ndufs3/Ndufc2/Ndufb7/Stoml2/Ndufa1/Ndufb4/Ndufb9/Ndufab1/Ndufv1/Ndufs2/Ndufs8/Ndufb5/Ndufa7/Ndufa8/Sdha/Ndufa9/Ndufv2/Ndufa3/Ndufc1/Ndufb1/Ndufs5/Ndufb8/Ndufa2/Atp5pb/Ndufb11/Ndufs7/Ndufa11/Ndufs6/Ndufa12/Ndufb10/Ndufa10/Ndufs4/Ndufa5/Ndufa6
GO:0070252	GO:0070252	actin-mediated cell contraction	99	-0.457507707	-1.311343506	0.054371002	0.393851106	0.359472727	4488	tags=24%, list=15%, signal=21%	Casq2/Atp1a1/Kcnj2/Myh6/Myh8/Pkp2/Gata4/Kcne1/Adrb1/Myh2/Cacna1h/Hcn4/Kcne3/Kcnq1/Actc1/Scn5a/Kcnn2/Kcna5/Tnnt2/Scn4b/Scn1a/Nos1/Dsc2/Dsg2
GO:0060113	GO:0060113	inner ear receptor cell differentiation	85	-0.46541559	-1.321874065	0.05489774	0.395638027	0.361103672	8077	tags=38%, list=27%, signal=28%	Vangl2/Myo6/Tecta/Cecr2/Whrn/Sdc4/Strc/Tshr/Ush2a/Ptprq/Adgrv1/Grxcr2/Pou4f3/Hes1/Tmc1/Mir96/Gabrb2/Hes5/Mcoln3/Hey1/Gabra5/Slitrk6/Myo3b/Clrn1/Kcnq1/Jag2/Ush1g/Mycl/Pcdh15/Gabrb3/Myo3a/Esrp1
GO:1903431	GO:1903431	positive regulation of cell maturation	14	-0.668027667	-1.443528139	0.055248619	0.397263878	0.362587606	3758	tags=29%, list=13%, signal=25%	Tmprss12/Ret/Clec7a/Bnc1
GO:0021697	GO:0021697	cerebellar cortex formation	30	-0.5512266	-1.365985721	0.055214724	0.397263878	0.362587606	1566	tags=17%, list=5%, signal=16%	Prox1/Nrxn1/Wnt7a/Cbln1/Kndc1
GO:0070293	GO:0070293	renal absorption	33	-0.541579266	-1.358440239	0.055555556	0.398567119	0.36377709	2162	tags=18%, list=7%, signal=17%	Aqp3/Amn/Kcnq1/Slc5a1/Aqp4/Cldn4
GO:0014009	GO:0014009	glial cell proliferation	78	-0.474607963	-1.334655333	0.055555556	0.398567119	0.36377709	3027	tags=15%, list=10%, signal=14%	Tnf/Il1b/Il6/Lgi4/Sox11/Ptn/Cntnap2/Areg/Gfap/Sox10/Shh/Adcyap1
GO:0003254	GO:0003254	regulation of membrane depolarization	53	-0.502834862	-1.355177964	0.055808656	0.399930505	0.365021468	2876	tags=21%, list=10%, signal=19%	Scn10a/Alox12/Hcn4/Cck/Scn5a/Tbx5/Myoc/Ank3/Fgf12/Hcn1/Ngfr
GO:0007585	GO:0007585	respiratory gaseous exchange by respiratory system	73	-0.480013139	-1.340952895	0.056167401	0.402047016	0.366953234	8323	tags=33%, list=28%, signal=24%	Zfand5/Spef2/Ndufs4/Odad4/Cfap43/Tcf15/Flt4/Adrb2/Sftpd/Cfap221/Tas2r108/Hmga1/Ccbe1/Phox2a/Nek10/Spag6l/Dach1/Grpr/Grin1/Nlgn1/Jag2/Grp/Phox2b/Ecel1
GO:0099545	GO:0099545	trans-synaptic signaling by trans-synaptic complex	11	-0.716861994	-1.458563789	0.056439942	0.402122355	0.367021997	3966	tags=36%, list=13%, signal=32%	Cadm1/Nlgn1/Tenm2/Il1rapl1
GO:0032342	GO:0032342	aldosterone biosynthetic process	11	-0.716841781	-1.458522664	0.056439942	0.402122355	0.367021997	2505	tags=45%, list=8%, signal=42%	Cyp11b1/Cacna1h/Wnt4/Cyp11b2/Bmp5
GO:0051354	GO:0051354	negative regulation of oxidoreductase activity	18	0.516530916	1.443065822	0.056484344	0.402122355	0.367021997	3407	tags=33%, list=11%, signal=30%	Cav3/Gzma/Cav1/Aoc3/Atp2b4/Snca
GO:1902742	GO:1902742	apoptotic process involved in development	44	-0.526914307	-1.379626981	0.05640423	0.402122355	0.367021997	4421	tags=23%, list=15%, signal=19%	Xkr4/Wt1/Xkr6/Pax2/Fgf4/Jag2/Xkr9/Xkr7/Bmp7/Wnt7b
GO:0050931	GO:0050931	pigment cell differentiation	37	-0.53272234	-1.360667854	0.056558363	0.402122355	0.367021997	5823	tags=24%, list=20%, signal=20%	Ednrb/Rab38/Kitl/Tyrp1/Mlph/Adamts20/Mreg/Edn3/Sox10
GO:0003014	GO:0003014	renal system process	125	-0.436674365	-1.278225772	0.056544503	0.402122355	0.367021997	3169	tags=20%, list=11%, signal=18%	Adm/Slc12a3/Drd2/Atp6v1b1/Tacr1/Slc22a6/Adrb1/Agtr2/Btc/Trpv5/Aqp3/Amn/Cyp11b2/Kcnq1/Uts2/Tmem63c/Adgrf4/Spx/Scnn1b/Agt/Slc5a1/Aqp4/Chrnb4/Cldn4/Chrna3
GO:0035929	GO:0035929	steroid hormone secretion	34	-0.537389974	-1.353708922	0.056650246	0.402324594	0.367206583	2888	tags=24%, list=10%, signal=21%	Gal/Agtr2/Crhr1/Kcnq1/Tac1/Galr1/Agt/Cyp19a1
GO:2000807	GO:2000807	regulation of synaptic vesicle clustering	10	-0.733689243	-1.468897736	0.056934307	0.403012106	0.367834083	3189	tags=30%, list=11%, signal=27%	Pcdh17/Nlgn1/Snap91
GO:0070234	GO:0070234	positive regulation of T cell apoptotic process	16	0.529504675	1.41400521	0.056838926	0.403012106	0.367834083	5593	tags=44%, list=19%, signal=36%	Wnt5a/Ido1/Pdcd1/Siglec1/Ccl5/Tgfb2/Nfkbid
GO:2000647	GO:2000647	negative regulation of stem cell proliferation	28	-0.562640931	-1.385978944	0.057001239	0.403012106	0.367834083	4568	tags=21%, list=15%, signal=18%	Fgf10/Irf6/Kdf1/Sfn/Fermt1/Ovol2
GO:0051656	GO:0051656	establishment of organelle localization	478	-0.38366122	-1.176558443	0.056943057	0.403012106	0.367834083	4841	tags=12%, list=16%, signal=10%	Il13/Ms4a2/Map2/Terb1/Lat/Syk/Fgf10/Sybu/Llgl2/Dync1i1/Pla2g3/Ezr/Clnk/Terb2/Hap1/Mapt/Kif5c/Prkcz/Shroom2/Kif1a/Rab17/Pclo/Cadps2/Ptgds/Mrgprx2/Spire2/Lin7a/Agbl4/Rims1/Kif5a/Mreg/Syt10/Cdh3/Myo5c/Clmn/Bicdl2/Crhr1/Rac2/Misp/Nlgn1/Mapk15/Mgarp/Nefh/Chga/Grp/Ankfn1/Ap3b2/Fmn2/Insc/Myo5b/Ptgdr/Snap91/Syt6/Cadps/Syt4/Nefl/Snap25
GO:0001764	GO:0001764	neuron migration	199	-0.417387838	-1.250472805	0.057084608	0.403152095	0.367961853	4685	tags=18%, list=16%, signal=15%	Sema3e/Fzd3/Met/Drd2/Cxcl12/Nexmif/Vegfa/Ntng1/Robo3/Mapt/Gpm6a/Fat3/Emx2/Neurog2/Celsr1/Cdk5r2/Gfra3/Astn1/Pou4f1/Chl1/Cck/Sema3a/Scrt2/Pitx2/Nrg3/Adgrl3/Scrt1/Ascl1/Cdh1/Reln/Dab1/Lmx1b/Dcc/Phox2b/Ctnna2/Spock1
GO:0060042	GO:0060042	retina morphogenesis in camera-type eye	82	-0.472232329	-1.333919569	0.057235421	0.403767565	0.3685236	4515	tags=23%, list=15%, signal=20%	Nrl/Mir96/Prox1/Casz1/Tspan12/Sox9/Fat3/Irx6/Atp8a2/Dio3/Prom1/Mir124a-1/Ptn/Bhlhe22/Hcn1/Irx5/Dscam/Cnga3/Sox2
GO:0048596	GO:0048596	embryonic camera-type eye morphogenesis	30	-0.549562861	-1.361862836	0.057668712	0.406087253	0.370640808	6686	tags=37%, list=22%, signal=28%	Tbx2/Stra6/Cited2/Aldh1a1/Prox1/Pax2/Sox11/Aldh1a3/Tfap2a/Bmp7/Th
GO:0061333	GO:0061333	renal tubule morphogenesis	88	-0.461875431	-1.317025994	0.057692308	0.406087253	0.370640808	4430	tags=38%, list=15%, signal=32%	Agtr1b/Pgf/Grem1/Lgr4/Six4/Hnf1b/Fgf1/Mir216b/Wnt6/Fgf8/Hes1/Hes5/Vegfa/Wt1/Sox9/Tmem59l/Six2/Hey1/Sall1/Irx3/Agtr2/Pax2/Six1/Wnt4/Dspp/Gpc3/Lgr5/Gdnf/Irx2/Agt/Tacstd2/Irx1/Shh
GO:0050832	GO:0050832	defense response to fungus	54	-0.503242552	-1.359781395	0.05808656	0.407956773	0.372347142	4686	tags=30%, list=16%, signal=25%	Tslp/Camp/Arg1/Pik3cd/Npy/Hamp2/Cxcl1/Ncf1/Hrg/Ctsg/Tac1/Mpo/Clec7a/Nlrp10/Ltf/Vip
GO:0072028	GO:0072028	nephron morphogenesis	86	-0.462236581	-1.314050197	0.058064516	0.407956773	0.372347142	4430	tags=38%, list=15%, signal=33%	Agtr1b/Pgf/Grem1/Lgr4/Six4/Hnf1b/Fgf1/Mir216b/Wnt6/Fgf8/Hes1/Hes5/Vegfa/Wt1/Sox9/Tmem59l/Six2/Hey1/Sall1/Irx3/Agtr2/Pax2/Six1/Wnt4/Dspp/Gpc3/Gdnf/Irx2/Agt/Tacstd2/Irx1/Bmp7/Shh
GO:0086004	GO:0086004	regulation of cardiac muscle cell contraction	39	-0.532842938	-1.3689658	0.058333333	0.409236726	0.37351537	5807	tags=33%, list=20%, signal=27%	Jup/Dsp/Casq2/Atp1a1/Kcnj2/Pkp2/Gata4/Adrb1/Cacna1h/Hcn4/Scn5a/Dsc2/Dsg2
GO:0097529	GO:0097529	myeloid leukocyte migration	238	-0.407584929	-1.231823722	0.058526741	0.410139878	0.374339688	4773	tags=20%, list=16%, signal=17%	Stap1/Anxa1/Kitl/Ccl21d/Mif/Syk/Slit2/Cxcl12/Mst1/Il34/Ccl21b/Retnlg/Vegfa/Tnfsf11/Hc/Mstn/Il1a/Serpine1/Tlr2/Il1b/Cxcl1/Ccl11/Il23a/Cxadr/Trim55/Fcgr3/Ccl20/Edn2/Gp2/Itgam/Itgb2/Rac2/Ctsg/C5ar1/Ccl21a/Cxcl3/Cxcl2/Cxcl15/Fpr2/Cyp19a1/Chga/Fpr3/Thbs4/Edn3/S100a14/Cxcl13/Cxcl17/Scg2
GO:0060576	GO:0060576	intestinal epithelial cell development	20	-0.615026155	-1.431216573	0.058900524	0.412303665	0.376314603	3378	tags=20%, list=11%, signal=18%	Nkx3-2/Klf5/Cdh1/Tmigd1
GO:0033762	GO:0033762	response to glucagon	11	-0.709167663	-1.442908514	0.059334298	0.413103048	0.37704421	1339	tags=36%, list=4%, signal=35%	Cry1/Hmga1/Gcg/Adcy8
GO:0006376	GO:0006376	mRNA splice site recognition	27	-0.56961148	-1.392543491	0.059343434	0.413103048	0.37704421	534	tags=15%, list=2%, signal=15%	Nol3/Celf4/Celf6/Srsf12
GO:0010923	GO:0010923	negative regulation of phosphatase activity	27	-0.568858909	-1.390703661	0.059343434	0.413103048	0.37704421	4490	tags=22%, list=15%, signal=19%	Ppp4r4/Styxl1/Tnf/Tmem225/Ppp1r14d/Ppp1r1b
GO:0042417	GO:0042417	dopamine metabolic process	46	-0.517348289	-1.368948441	0.059233449	0.413103048	0.37704421	4535	tags=26%, list=15%, signal=22%	Drd2/Drd4/Tacr3/Npy/Dao/Agtr2/Itgam/Moxd1/Th/Gpr37/Sncb/Dbh
GO:0022406	GO:0022406	membrane docking	85	-0.463943117	-1.317691944	0.059203445	0.413103048	0.37704421	2663	tags=9%, list=9%, signal=9%	Esyt3/Ppfia3/Rims1/Rab3b/Rims2/Cftr/Rab3c/Syt1
GO:0019319	GO:0019319	hexose biosynthetic process	92	-0.455125089	-1.298822619	0.059511158	0.413103048	0.37704421	9475	tags=42%, list=32%, signal=29%	Slc25a13/Acadm/Ptpn2/Nln/Arpp19/Lepr/Mup1/Sik1/Gpt2/Cry1/Chst15/Pgam1/Pdk2/Gapdh/Pgam2/Pgk1/Sesn2/Dgat2/Mdh1/Ppara/Eno1/Gpt/Tpi1/Gpi1/Slc25a10/Atf3/Eno2/G6pc2/Gck/Obp2a/Cyp2j6/Car5a/C1qtnf3/Il6/Ppargc1a/Aldoc/Gcg/Pgk2/Fbp2
GO:0046660	GO:0046660	female sex differentiation	137	-0.433208178	-1.274732816	0.059498956	0.413103048	0.37704421	4740	tags=21%, list=16%, signal=18%	Ahr/Kitl/Mir135a-1/Immp2l/Tiparp/Ptprn/Fgf10/Mir96/Vegfa/Wt1/Tbx3/Mir138-1/Pcyt1b/Sohlh1/Serpine1/Dach2/Dach1/Wnt4/Edn2/Csmd1/Amh/Lhcgr/Vgf/Agt/Nefh/Cyp19a1/Trp63/Mir124a-1hg/Adcyap1
GO:0050920	GO:0050920	regulation of chemotaxis	231	-0.407774394	-1.231120201	0.059535822	0.413103048	0.37704421	4685	tags=18%, list=16%, signal=15%	Sema3e/Ccl21d/Mif/Met/Fgf10/Slit2/Cxcl12/Mst1/Il34/Ccl21b/Padi2/Wnt3/Vegfa/Robo3/Hc/Mstn/Serpine1/Il1b/Il23a/Edn2/Prss56/Hrg/Cxcl14/Fgf4/Rac2/Sema3a/Casr/C5ar1/Ccl21a/Ptn/Fpr2/Sema4f/Cyp19a1/Fpr3/Thbs4/Edn3/S100a14/Shh/Cxcl13/Dscam/Cxcl17/Scg2
GO:0035278	GO:0035278	miRNA-mediated gene silencing by inhibition of translation	26	0.449789642	1.376958155	0.059636084	0.413346497	0.377266409	3320	tags=19%, list=11%, signal=17%	Mir186/Mir143/Mir875/Trim71/Wtip
GO:0060048	GO:0060048	cardiac muscle contraction	130	-0.433715171	-1.270636431	0.059748428	0.413673066	0.377564472	5362	tags=25%, list=18%, signal=21%	Dsp/Nedd4l/Ppp1r13l/Ace2/Met/Casq2/Atp1a1/Kcnj2/Myh6/Pkp2/Myl1/Gata4/Kcne1/Ttn/Scn10a/Adrb1/Atp1b1/Cacna1h/Hcn4/Kcne3/Kcnq1/Actc1/Scn5a/Kcnn2/Kcna5/Tnnt2/Chga/Csrp3/Klk1b1/Scn4b/Scn1a/Dsc2/Dsg2
GO:0006094	GO:0006094	gluconeogenesis	89	-0.461330366	-1.313989155	0.059957173	0.414665642	0.378470409	9475	tags=43%, list=32%, signal=29%	Slc25a13/Acadm/Ptpn2/Nln/Arpp19/Lepr/Mup1/Sik1/Gpt2/Cry1/Pgam1/Pdk2/Gapdh/Pgam2/Pgk1/Sesn2/Dgat2/Mdh1/Ppara/Eno1/Gpt/Tpi1/Gpi1/Slc25a10/Atf3/Eno2/G6pc2/Gck/Obp2a/Cyp2j6/Car5a/C1qtnf3/Il6/Ppargc1a/Aldoc/Gcg/Pgk2/Fbp2
GO:0010624	GO:0010624	regulation of Schwann cell proliferation	12	-0.691710956	-1.44663336	0.06013986	0.415476027	0.379210057	512	tags=33%, list=2%, signal=33%	Pmp22/Ascl2/Gfap/Sox10
GO:0009409	GO:0009409	response to cold	42	-0.52484551	-1.362523532	0.060283688	0.416016484	0.379703339	6659	tags=31%, list=22%, signal=24%	Adrb2/Appl2/Lipe/Chrna7/Cidea/Ucp1/Lrp11/Adrb1/Ucp3/Vgf/Agt/Ces1d/Pcsk1n
GO:0017121	GO:0017121	plasma membrane phospholipid scrambling	21	-0.60982205	-1.442342384	0.06048906	0.416980024	0.380582773	4421	tags=29%, list=15%, signal=24%	Xkr4/Xkr6/Plscr5/Xkr9/Xkr7/Ano9
GO:0032303	GO:0032303	regulation of icosanoid secretion	23	-0.605283612	-1.447811148	0.060645161	0.417602186	0.381150628	4648	tags=43%, list=16%, signal=37%	Mif/Syk/Pla2g3/Tnfsf11/Ptges/Il1a/Il1b/Agtr2/Pla2g10/Hrh3
GO:0009620	GO:0009620	response to fungus	65	-0.486078968	-1.342946667	0.060840708	0.418494327	0.381964897	4686	tags=29%, list=16%, signal=25%	Tslp/Syk/Camp/Arg1/Pik3cd/Npy/Hamp2/Tlr2/Cxcl1/Ncf1/Hrg/Il25/Ctsg/Tac1/Mpo/Clec7a/Nlrp10/Ltf/Vip
GO:0032402	GO:0032402	melanosome transport	15	-0.647460946	-1.418742703	0.06147541	0.422402003	0.385531481	3138	tags=53%, list=11%, signal=48%	Bloc1s3/Rab27a/a/Map2k1/Bloc1s6/Rab17/Mreg/Cdh3
GO:0043616	GO:0043616	keratinocyte proliferation	59	-0.491175895	-1.341736659	0.061867267	0.424634421	0.387569035	4824	tags=24%, list=16%, signal=20%	Ptprk/Fgf10/Irf6/Klk8/Kdf1/Tgm1/Bcl11b/Cdh3/Sfn/Eppk1/Crnn/Fermt1/Trp63/Ovol2
GO:0043651	GO:0043651	linoleic acid metabolic process	28	-0.560216932	-1.380007797	0.061957869	0.424796544	0.387717007	5986	tags=54%, list=20%, signal=43%	Aloxe3/Gstp3/Alox15/Cyp4a10/Cyp4a12a/Cyp4a12b/Cyp4a29/Alox8/Cyp2j6/Cyp2j9/Alox12/Cyp4a31/Cyp2j12/Alox12b/Alox12e
GO:0006687	GO:0006687	glycosphingolipid metabolic process	51	-0.504787447	-1.351288207	0.062355658	0.426141793	0.388944833	3499	tags=18%, list=12%, signal=16%	Itgb8/St6galnac1/Map7/St8sia5/Gal3st1/Fut9/Ugt8a/St8sia3/Fa2h
GO:0072163	GO:0072163	mesonephric epithelium development	106	-0.443250075	-1.283082372	0.062302006	0.426141793	0.388944833	7635	tags=38%, list=26%, signal=28%	Pgf/Grem1/Arg2/Sim1/Lgr4/Six4/Calb1/Robo2/Spry1/Hnf1b/Rarb/Fgf1/Mir216b/Wnt6/Fgf8/Cer1/Hes1/Slit2/Vegfa/Wt1/Sox9/Tmem59l/Six2/Hey1/Sall1/Ret/Agtr2/Pax2/Six1/Wnt4/Gsta3/Dspp/Gpc3/Cat/Gdnf/Agt/Tacstd2/Bmp7/Shh/Epcam
GO:0072164	GO:0072164	mesonephric tubule development	106	-0.443250075	-1.283082372	0.062302006	0.426141793	0.388944833	7635	tags=38%, list=26%, signal=28%	Pgf/Grem1/Arg2/Sim1/Lgr4/Six4/Calb1/Robo2/Spry1/Hnf1b/Rarb/Fgf1/Mir216b/Wnt6/Fgf8/Cer1/Hes1/Slit2/Vegfa/Wt1/Sox9/Tmem59l/Six2/Hey1/Sall1/Ret/Agtr2/Pax2/Six1/Wnt4/Gsta3/Dspp/Gpc3/Cat/Gdnf/Agt/Tacstd2/Bmp7/Shh/Epcam
GO:0002690	GO:0002690	positive regulation of leukocyte chemotaxis	104	-0.447585274	-1.291973786	0.062433862	0.42621696	0.389013438	4670	tags=22%, list=16%, signal=19%	Ccl21d/Cxcl12/Il34/Ccl21b/Vegfa/Mstn/Serpine1/Il1b/Il23a/Edn2/Prss56/Cxcl14/Rac2/C5ar1/Ccl21a/Ptn/Fpr2/Fpr3/Thbs4/Edn3/S100a14/Cxcl13/Cxcl17
GO:1902732	GO:1902732	positive regulation of chondrocyte proliferation	10	-0.726675736	-1.454856199	0.062773723	0.42715767	0.389872036	3713	tags=40%, list=12%, signal=35%	Sox9/Six2/Dspp/Ltf
GO:0051918	GO:0051918	negative regulation of fibrinolysis	10	-0.723815704	-1.449130212	0.062773723	0.42715767	0.389872036	4953	tags=50%, list=17%, signal=42%	Cpb2/Serpine1/Plau/Vtn/Hrg
GO:1905330	GO:1905330	regulation of morphogenesis of an epithelium	72	-0.476857355	-1.330120191	0.062706271	0.42715767	0.389872036	4609	tags=28%, list=15%, signal=24%	Met/Fgf10/Vegfa/Pik3cd/Sox9/Six2/Sall1/Tnf/Alox12/Agtr2/Pax2/Six1/Wnt4/Lcn2/Gdnf/Agt/Tacstd2/Bmp7/Cdh1/Shh
GO:0071285	GO:0071285	cellular response to lithium ion	15	-0.646746194	-1.417176509	0.06284153	0.427160754	0.389874851	1384	tags=33%, list=5%, signal=32%	Fabp4/Myog/Slc13a5/Cdh1/Shh
GO:0140059	GO:0140059	dendrite arborization	14	-0.659370081	-1.424820126	0.063535912	0.430480821	0.392905117	4928	tags=43%, list=17%, signal=36%	Chrna7/Grip1/Sema3a/Ptn/Cntnap2/Sult4a1
GO:0061687	GO:0061687	detoxification of inorganic compound	14	-0.659226624	-1.424510133	0.063535912	0.430480821	0.392905117	5335	tags=57%, list=18%, signal=47%	Txn1/Abcc2/Abcb6/Mt1/Mt2/Mt3/Cat/Mt4
GO:0035774	GO:0035774	positive regulation of insulin secretion involved in cellular response to glucose stimulus	47	-0.510921764	-1.35573642	0.063805104	0.430480821	0.392905117	1383	tags=17%, list=5%, signal=16%	Slc2a2/Sybu/Nr1h4/Tunar/Gcg/Vsnl1/Adcy8/Cftr
GO:0060561	GO:0060561	apoptotic process involved in morphogenesis	30	-0.545667031	-1.352208643	0.063803681	0.430480821	0.392905117	2654	tags=17%, list=9%, signal=15%	Pax2/Fgf4/Jag2/Bmp7/Wnt7b
GO:0003016	GO:0003016	respiratory system process	50	-0.503844378	-1.346124785	0.06373117	0.430480821	0.392905117	8323	tags=34%, list=28%, signal=25%	Zfand5/Spef2/Ndufs4/Odad4/Cfap43/Tcf15/Flt4/Adrb2/Cfap221/Hmga1/Ccbe1/Nek10/Spag6l/Nlgn1/Jag2/Phox2b/Ecel1
GO:0072583	GO:0072583	clathrin-dependent endocytosis	49	-0.503365247	-1.343538504	0.063510393	0.430480821	0.392905117	1096	tags=8%, list=4%, signal=8%	Ush1g/Dnajc6/Sh3gl3/Snap91
GO:0072078	GO:0072078	nephron tubule morphogenesis	82	-0.462457614	-1.306308829	0.063714903	0.430480821	0.392905117	7826	tags=39%, list=26%, signal=29%	Agtr1b/Pgf/Grem1/Lgr4/Six4/Hnf1b/Fgf1/Mir216b/Wnt6/Fgf8/Hes1/Hes5/Vegfa/Wt1/Sox9/Tmem59l/Six2/Hey1/Sall1/Irx3/Agtr2/Pax2/Six1/Wnt4/Dspp/Gpc3/Gdnf/Irx2/Agt/Tacstd2/Irx1/Shh
GO:0043266	GO:0043266	regulation of potassium ion transport	99	-0.453002787	-1.298431159	0.063965885	0.431106952	0.393476594	4535	tags=22%, list=15%, signal=19%	Drd2/Casq2/Kcnj2/Htr2a/Kcne1/Cxcl1/Gal/Atp1b1/Kcne3/Dpp10/Kcnq1/Kcnn2/Kcna5/Kcnip1/Ank3/Wnk2/Edn3/Dpp6/Adcyap1/Vip/Nos1/Lrrc26
GO:0032224	GO:0032224	positive regulation of synaptic transmission, cholinergic	12	-0.688625246	-1.440179956	0.064335664	0.433070415	0.395268671	3169	tags=42%, list=11%, signal=37%	Tacr1/Uts2/Tac1/Ngfr/Slc18a3
GO:0046348	GO:0046348	amino sugar catabolic process	17	-0.628324154	-1.416287956	0.06442953	0.433070415	0.395268671	786	tags=29%, list=3%, signal=29%	Chil3/Aldh1a1/Chia1/Chil4/Aldh1a7
GO:0042430	GO:0042430	indole-containing compound metabolic process	26	0.447006567	1.368438221	0.064462074	0.433070415	0.395268671	6346	tags=46%, list=21%, signal=36%	Kmo/Atp2b2/Fev/Kynu/Haao/Ido1/Acmsd/Grin2a/Asmt/Ido2/Tdo2/Afmid
GO:0001580	GO:0001580	detection of chemical stimulus involved in sensory perception of bitter taste	18	-0.624228257	-1.425371937	0.064729194	0.434150981	0.396254916	2974	tags=39%, list=10%, signal=35%	Tas2r137/Car6/Plcb2/Rtp1/Lpo/Pip/Pigr
GO:1901950	GO:1901950	dense core granule transport	14	-0.658418183	-1.422763188	0.064917127	0.434150981	0.396254916	4772	tags=50%, list=16%, signal=42%	Trim46/Ppfia2/Map2/Sybu/Kif1a/Kif5a/Syt4
GO:0071294	GO:0071294	cellular response to zinc ion	14	-0.658169708	-1.422226264	0.064917127	0.434150981	0.396254916	5335	tags=43%, list=18%, signal=35%	Mt1/Zfp616/Mt2/Mt3/Gabrb3/Mt4
GO:0007617	GO:0007617	mating behavior	47	-0.510717535	-1.355194497	0.064965197	0.434150981	0.396254916	5823	tags=32%, list=20%, signal=26%	Ednrb/Esp1/Cnr1/Drd4/Nhlh2/Svs3a/Tacr1/Klk14/Grin1/Avpr1a/Mapk8ip2/Ppp1r1b/Th/Shh/Vip
GO:0006664	GO:0006664	glycolipid metabolic process	92	-0.451082478	-1.287285932	0.064824655	0.434150981	0.396254916	4774	tags=14%, list=16%, signal=12%	Fut2/Itgb8/Pgap1/St6galnac1/Map7/Pnliprp2/St8sia5/Gal3st1/Fut9/Ugt8a/St8sia3/Fa2h/Cwh43
GO:0007548	GO:0007548	sex differentiation	289	-0.39223644	-1.191460875	0.065195587	0.435232012	0.397241586	7314	tags=28%, list=25%, signal=22%	Dmrta2/Fgf9/Ahsg/Lgr4/Kdr/Six4/Nobox/Adgrg1/Cbx2/Runx1/Hnf1b/Stra6/Rdh10/Insl3/Umodl1/Rad21l/Hoxa13/Dmrtc2/Nr2f2/Cited2/Tesc/Nppc/Mir182/Lhx8/Spink2/Fgf8/Tex11/Ahr/Kitl/Mir135a-1/Immp2l/Tiparp/Ptprn/Fgf10/Mir96/Srd5a1/Rnase10/Vegfa/Wt1/Tbx3/Tsx/Tex19.1/Nhlh2/Rxfp2/Mir138-1/Pcyt1b/Sox9/Sohlh1/Gata4/Tex19.2/Cga/Sry/Hmga2/Il1a/Serpine1/Map7/Dach2/Rbmy/Dach1/Wnt4/Edn2/Ntrk1/Mir455/Csmd1/Sema3a/Tex15/…
GO:0044557	GO:0044557	relaxation of smooth muscle	12	0.603801174	1.503076031	0.065482071	0.4356183	0.397594156	1559	tags=25%, list=5%, signal=24%	Irag1/Gucy1a1/Slc8a1
GO:0021670	GO:0021670	lateral ventricle development	14	0.569160673	1.471320683	0.065438777	0.4356183	0.397594156	3763	tags=36%, list=13%, signal=31%	Pax5/Myh10/Aqp1/Dnah5/Nfix
GO:0099519	GO:0099519	dense core granule cytoskeletal transport	12	-0.681956022	-1.426232045	0.065734266	0.4356183	0.397594156	4772	tags=58%, list=16%, signal=49%	Trim46/Ppfia2/Map2/Sybu/Kif1a/Kif5a/Syt4
GO:1900242	GO:1900242	regulation of synaptic vesicle endocytosis	28	-0.55621844	-1.370158129	0.065675341	0.4356183	0.397594156	2949	tags=11%, list=10%, signal=10%	Slc17a7/Nlgn1/Snap91
GO:0044319	GO:0044319	wound healing, spreading of cells	35	-0.532724405	-1.350171658	0.065693431	0.4356183	0.397594156	1193	tags=17%, list=4%, signal=16%	Msx2/Wnt7a/Scnn1b/Scnn1g/Fermt1/Plet1
GO:0090505	GO:0090505	epiboly involved in wound healing	35	-0.532724405	-1.350171658	0.065693431	0.4356183	0.397594156	1193	tags=17%, list=4%, signal=16%	Msx2/Wnt7a/Scnn1b/Scnn1g/Fermt1/Plet1
GO:0086003	GO:0086003	cardiac muscle cell contraction	70	-0.480953135	-1.335691517	0.0654102	0.4356183	0.397594156	4488	tags=26%, list=15%, signal=22%	Casq2/Atp1a1/Kcnj2/Pkp2/Gata4/Kcne1/Adrb1/Cacna1h/Hcn4/Kcne3/Kcnq1/Scn5a/Kcnn2/Kcna5/Scn4b/Scn1a/Dsc2/Dsg2
GO:0097484	GO:0097484	dendrite extension	43	-0.51755637	-1.35224729	0.065804935	0.43563142	0.397606131	5360	tags=35%, list=18%, signal=29%	Cdkl3/Rnf157/Cyfip2/Unc13a/Wasf1/Nedd4l/Cpne5/Bcl11a/Sh3gl2/Rasal1/Rims1/Cpne6/Rims2/Syt4/Syt1
GO:0000041	GO:0000041	transition metal ion transport	99	-0.451242019	-1.293384312	0.066098081	0.437115777	0.398960922	4724	tags=17%, list=16%, signal=14%	Slc39a4/Tmem163/Slc39a12/Myo1b/Hamp2/Timd2/Mt3/Tfr2/Atp7b/Lcn2/Slc30a10/Hrg/Slc30a2/Hephl1/Ltf/Atp2c2/Nos1
GO:0098917	GO:0098917	retrograde trans-synaptic signaling	14	-0.656723854	-1.419101946	0.066298343	0.437983425	0.399752835	1375	tags=57%, list=5%, signal=55%	Abhd6/Fabp5/Cnr1/Cadm1/Nlgn1/Tenm2/Syt4/Nos1
GO:0032836	GO:0032836	glomerular basement membrane development	10	0.625127696	1.505427291	0.06687336	0.441307769	0.402787004	3735	tags=50%, list=13%, signal=44%	Sulf1/Col4a4/Col4a3/Ext1/Lamb2
GO:0001921	GO:0001921	positive regulation of receptor recycling	17	0.544658433	1.505103508	0.067275951	0.441307769	0.402787004	6795	tags=29%, list=23%, signal=23%	Bves/Snca/Rab29/Vamp3/Dab2
GO:0051901	GO:0051901	positive regulation of mitochondrial depolarization	12	-0.681048649	-1.424334379	0.067132867	0.441307769	0.402787004	2789	tags=50%, list=9%, signal=45%	Adcy10/Mllt11/Kdr/Alox12/Cck/Myoc
GO:0007190	GO:0007190	activation of adenylate cyclase activity	18	-0.620842292	-1.417640376	0.067371202	0.441307769	0.402787004	3870	tags=39%, list=13%, signal=34%	Rxfp2/Rxfp1/Adcy2/Lhcgr/Lgr5/Calca/Adcyap1
GO:0010310	GO:0010310	regulation of hydrogen peroxide metabolic process	18	-0.620093448	-1.415930454	0.067371202	0.441307769	0.402787004	4112	tags=22%, list=14%, signal=19%	Noxa1/Mt3/Duoxa1/Duoxa2
GO:0060009	GO:0060009	Sertoli cell development	19	-0.612557744	-1.411868082	0.067282322	0.441307769	0.402787004	4004	tags=32%, list=13%, signal=27%	Wt1/Sox9/Il1a/Map7/Ntrk1/Cftr
GO:0051403	GO:0051403	stress-activated MAPK cascade	53	-0.495172381	-1.334526999	0.067198178	0.441307769	0.402787004	3191	tags=15%, list=11%, signal=14%	Il1a/Il1b/Mapk13/Tnfrsf23/Mapk8ip2/Inava/Agt/Clec7a
GO:0050709	GO:0050709	negative regulation of protein secretion	89	-0.456671299	-1.300718916	0.06745182	0.441307769	0.402787004	5019	tags=25%, list=17%, signal=21%	F2rl1/Pfkl/Rab11fip1/Pde4c/Anxa1/Drd2/Drd4/Srcin1/Pde1c/Il1b/Inhbb/Stxbp5l/Ffar3/Kcnq1/Uts2/Kcnj6/Ifnb1/Chga/Fam3d/Vsnl1/Syt4/Nos1
GO:1901655	GO:1901655	cellular response to ketone	140	-0.425938831	-1.256169598	0.067497404	0.441307769	0.402787004	5386	tags=23%, list=18%, signal=19%	Mir34c/Akr1c18/Ddit4/Mir132/Mir10a/Ugt3a2/Mirlet7a-1/Ahr/Mir20a/Mir327/Mir330/Mir25/Grip1/Mstn/Mir181b-1/P2ry4/Agtr2/Mir30a/Adcy2/Tnfsf4/Scnn1b/Gdnf/Mir31/Scnn1g/Scnn1a/Ifnb1/Slc5a5/Adcy8/Epha5/Cftr/Trim63/Ptgdr
GO:0021537	GO:0021537	telencephalon development	264	-0.398026841	-1.207616508	0.067404427	0.441307769	0.402787004	6914	tags=24%, list=23%, signal=18%	Rtn4rl1/Ccdc85c/Robo2/Adgrg1/Slc7a11/Lhx6/Bbs2/Rarb/Dbi/Dclk2/Tubb2b/Igf2bp1/Emx1/Atp1b2/Sema7a/Slit1/Fgf8/Arx/Crtac1/Hes1/Rtn4rl2/Id4/Sct/Drd2/Slit2/Cxcl12/Hes5/Prox1/Rtn4r/Slitrk5/Emx2/Neurod1/Sall1/Pou3f2/Fut1/Mir429/Cdk5r2/Bcl11b/Grin1/Bmerb1/Mir200c/Prdm8/Htr6/Pou3f3/Sema3a/Aldh1a3/Mir141/Nrg3/Kcnq2/Mgarp/Rfx4/Mir200a/Trp73/Ascl1/Bhlhe22/Alk/Kcna1/Reln/Dab1/Epha5/Shh/Sox2/Tfap2c
GO:0038063	GO:0038063	collagen-activated tyrosine kinase receptor signaling pathway	12	0.603127398	1.501398764	0.067577453	0.441376114	0.402849384	2676	tags=42%, list=9%, signal=38%	Gp6/Col1a1/Col4a5/Col4a3/Col4a6
GO:2000193	GO:2000193	positive regulation of fatty acid transport	24	-0.586044036	-1.411661116	0.067861716	0.44277675	0.404127761	4648	tags=38%, list=16%, signal=32%	Mif/Pla2g3/Tnfsf11/Ptges/Il1a/Il1b/Pla2g10/Acsl6/Hrh3
GO:0050918	GO:0050918	positive chemotaxis	44	-0.515319792	-1.349268904	0.068155112	0.444234037	0.405457845	7635	tags=39%, list=26%, signal=29%	Pgf/Ager/Kdr/Lgals3/F7/F2rl1/Cx3cl1/Met/Fgf10/Cxcl12/Vegfa/Casr/Plxnb3/Ccl21a/Fpr2/Wnt7b/Scg2
GO:0002793	GO:0002793	positive regulation of peptide secretion	146	-0.425682818	-1.258133581	0.068252327	0.444410941	0.405619307	4990	tags=20%, list=17%, signal=17%	Gck/Slc2a2/Rasl10b/Rph3al/Sct/Sybu/Drd2/Chrm3/Nr1h4/Gip/Fga/Tnfsf11/F2rl2/Prkcb/Trh/Tfr2/Fgb/Ghrh/Fgg/Tunar/Gcg/Casr/Bglap2/Ildr1/Vsnl1/Adcy8/Cftr/Adcyap1/Gipr
GO:0051905	GO:0051905	establishment of pigment granule localization	17	-0.621703175	-1.401363792	0.068456376	0.445282395	0.406414694	3759	tags=47%, list=13%, signal=41%	Rab27a/a/Map2k1/Bloc1s6/Shroom2/Rab17/Mreg/Cdh3
GO:0006040	GO:0006040	amino sugar metabolic process	42	-0.519699167	-1.349163384	0.06855792	0.44548599	0.406600518	786	tags=14%, list=3%, signal=14%	Chil3/Aldh1a1/Chia1/Mgat3/Chil4/Aldh1a7
GO:2000489	GO:2000489	regulation of hepatic stellate cell activation	14	0.564833116	1.460133641	0.068683603	0.445800521	0.406887594	6963	tags=64%, list=23%, signal=49%	Acta2/Lep/Rian/Pdgfrb/Nr1d1/Cygb/Ddr2/Fgfr1/Smo
GO:0045661	GO:0045661	regulation of myoblast differentiation	86	-0.45654828	-1.297879446	0.068817204	0.445800521	0.406887594	4016	tags=21%, list=13%, signal=18%	Igfbp3/Tbx3/Tmem182/Sox9/Mstn/Prl2c2/Tnf/Mbnl3/Myf5/Ankrd2/Cxcl14/Mkx/Actl6b/Cmtm5/Smyd1/Myf6/Csrp3/Sostdc1
GO:0061053	GO:0061053	somite development	86	-0.456542194	-1.297862144	0.068817204	0.445800521	0.406887594	3322	tags=15%, list=11%, signal=13%	Dkk1/Ttn/Mesp1/Six1/Wnt4/Myf5/Foxa2/Myf6/Ripply1/Shh/Pax3/Pcdh8/Dmrt2
GO:0060602	GO:0060602	branch elongation of an epithelium	21	-0.599679278	-1.418352846	0.069498069	0.448379203	0.409241189	7141	tags=57%, list=24%, signal=43%	Six4/Spry1/Hnf1b/Tnc/Rdh10/Fgf1/Fgf10/Sox9/Six1/Areg/Shh/Tfap2c
GO:1903523	GO:1903523	negative regulation of blood circulation	28	-0.554271016	-1.365360952	0.069392813	0.448379203	0.409241189	4423	tags=32%, list=15%, signal=27%	Atp1a1/Chrm3/Sptbn4/Tnf/Agtr2/Gjd3/Uts2/Spx/Tac1
GO:0009880	GO:0009880	embryonic pattern specification	79	-0.465843252	-1.312655097	0.069489685	0.448379203	0.409241189	4568	tags=23%, list=15%, signal=19%	Fgf10/Meox1/Ripply3/Wt1/Tbx3/Pgap1/Mesp1/Six1/Foxa2/Sema3a/Wnt7a/Stk31/Tdrd5/Tfap2a/Sim2/Bmp7/Ripply1/Shh
GO:0035270	GO:0035270	endocrine system development	128	-0.429231698	-1.254997113	0.069327731	0.448379203	0.409241189	5278	tags=25%, list=18%, signal=21%	Fgf8/Pax4/Hes1/Pou1f1/Fgf10/Drd2/Gip/Wt1/Sox9/Tbx19/Neurod1/Cga/Hmga2/Pou3f2/Il6/Six1/Ghrh/Wnt4/Foxa2/Myt1/Crhr1/Rap1gap/Pitx2/Nkx2-2/Ascl1/Bmp5/Pitx1/Cftr/Shh/Gipr/Sox2/Duox2
GO:0007622	GO:0007622	rhythmic behavior	66	-0.478412998	-1.323081246	0.069690265	0.44916226	0.409955894	2996	tags=20%, list=10%, signal=18%	Ptgds/Adrb1/Il6/Ghrh/Csf2/Kcna2/Kcnq1/Uts2/Nlgn1/Cntnap2/Gabrb3/Ankfn1/Chat
GO:0060700	GO:0060700	regulation of ribonuclease activity	14	0.563503934	1.456697612	0.069765212	0.449188808	0.409980125	7843	tags=50%, list=26%, signal=37%	Oas1e/Pde3a/Oas2/Oas3/Oas1a/Oas1g/Oasl1
GO:0021954	GO:0021954	central nervous system neuron development	95	-0.446336172	-1.277946668	0.069915254	0.449698319	0.410445162	5278	tags=21%, list=18%, signal=17%	Fgf8/Arx/Sema3e/Drd2/Slit2/Ttc36/Sptbn4/Nhlh2/Lingo1/Neurog2/Brinp1/Agbl4/Prdm8/Sema3a/Ascl1/Bhlhe22/Tfap2a/Lmx1b/Dcc/Phox2b
GO:0090504	GO:0090504	epiboly	36	-0.531448202	-1.35176281	0.070217918	0.451187471	0.411804329	1193	tags=17%, list=4%, signal=16%	Msx2/Wnt7a/Scnn1b/Scnn1g/Fermt1/Plet1
GO:0021846	GO:0021846	cell proliferation in forebrain	35	-0.530375591	-1.344218668	0.070559611	0.452924141	0.413389409	5278	tags=31%, list=18%, signal=26%	Fgf8/Arx/Kif1a/Emx2/Hmga2/Pou3f2/Fabp7/Dct/Pou3f3/Wnt7a/Wnt7b
GO:0031293	GO:0031293	membrane protein intracellular domain proteolysis	11	-0.703709325	-1.431802702	0.070911722	0.454724107	0.41503226	557	tags=36%, list=2%, signal=36%	Sppl2a/Psenen/Rhbdd1/Mmp7
GO:0050900	GO:0050900	leukocyte migration	383	-0.382678855	-1.168755352	0.071	0.454830303	0.415129187	4982	tags=19%, list=17%, signal=16%	Ptpn22/Stap1/Cd24a/Itga6/Anxa1/Kitl/Ccl21d/Mif/Syk/Slit2/Cxcl12/Mst1/Il34/Ccl21b/Padi2/Retnlg/Vegfa/Tnfsf11/Ccl28/Spns2/Cadm1/Ecm1/Hc/Slc12a2/Mstn/Il1a/Tacr1/Serpine1/Tlr2/Tnf/Il1b/Cyp7b1/Cxcl1/Ccl11/Nkx2-3/Itgal/Il23a/Madcam1/Cxadr/Trim55/Fcgr3/Ccl20/Edn2/Gp2/Prss56/Itgam/Cxcl14/Itgb2/Rac2/Selplg/Add2/Ctsg/C5ar1/Aire/Tnfsf4/Ccl21a/Cxcl3/Ptn/Cxcl2/Cxcl15/Fpr2/Ifnb1/Apod/Cyp19a1/Chga/Fpr3/Thbs4/Ed…
GO:1904251	GO:1904251	regulation of bile acid metabolic process	18	-0.616224009	-1.407094922	0.071334214	0.45559072	0.415823229	5592	tags=50%, list=19%, signal=41%	Ces1b/Ces1a/Fgf15/Ces1g/Prox1/Ces1f/Ces1e/Abcb11/Ces1d
GO:0034113	GO:0034113	heterotypic cell-cell adhesion	55	-0.494553075	-1.34250459	0.071266968	0.45559072	0.415823229	5837	tags=35%, list=20%, signal=28%	Alox15/Jup/Il10/Dsp/Perp/Mbp/Rnase10/Fga/Pkp2/Tnf/Il1b/Madcam1/Fgb/Cxadr/Fgg/Itgb2/Bmp7/Dsc2/Dsg2
GO:0072009	GO:0072009	nephron epithelium development	118	-0.437363211	-1.275021296	0.071278826	0.45559072	0.415823229	7150	tags=31%, list=24%, signal=24%	Lgr4/Six4/Calb1/Hnf1b/Fgf1/Mir216b/Wnt6/Ednrb/Basp1/Fgf8/Cd24a/Hes1/Hes5/Vegfa/Wt1/Sox9/Tmem59l/Six2/Hey1/Sall1/Irx3/Agtr2/Pax2/Six1/Wnt4/Prom1/Dspp/Gpc3/Pou3f3/Gdnf/Irx2/Agt/Tacstd2/Irx1/Tfap2b/Shh/Wnt7b
GO:0045010	GO:0045010	actin nucleation	60	-0.484171412	-1.326166111	0.071668533	0.457265429	0.417351756	3997	tags=12%, list=13%, signal=10%	Carmil3/Iqgap2/Scin/Spire2/Lmod2/Fmn2/Ctnna2
GO:0035094	GO:0035094	response to nicotine	29	-0.547053003	-1.348308382	0.071782178	0.457530225	0.417593439	6871	tags=48%, list=23%, signal=37%	Igf2/Ppara/Hmox1/Chrnb3/Chrna7/Cnr1/Il13/Tacr1/Tnf/Ntrk1/Ppp1r1b/Chrnb4/Chrna5/Chrna3
GO:0001657	GO:0001657	ureteric bud development	105	-0.44047974	-1.272756014	0.072033898	0.458673678	0.418637082	7635	tags=37%, list=26%, signal=28%	Pgf/Grem1/Arg2/Sim1/Lgr4/Six4/Calb1/Robo2/Spry1/Hnf1b/Rarb/Fgf1/Wnt6/Fgf8/Cer1/Hes1/Slit2/Vegfa/Wt1/Sox9/Tmem59l/Six2/Hey1/Sall1/Ret/Agtr2/Pax2/Six1/Wnt4/Gsta3/Dspp/Gpc3/Cat/Gdnf/Agt/Tacstd2/Bmp7/Shh/Epcam
GO:1903509	GO:1903509	liposaccharide metabolic process	93	-0.445336277	-1.272208297	0.072263549	0.459674454	0.419550502	4774	tags=14%, list=16%, signal=12%	Fut2/Itgb8/Pgap1/St6galnac1/Map7/Pnliprp2/St8sia5/Gal3st1/Fut9/Ugt8a/St8sia3/Fa2h/Cwh43
GO:0010977	GO:0010977	negative regulation of neuron projection development	164	-0.41799076	-1.245372814	0.072522983	0.460862481	0.420634829	7196	tags=26%, list=24%, signal=20%	Tnr/Dnm3/Sema4c/Rtn4rl1/Sema3g/Prag1/Sema6d/Sema7a/Acp4/Zfp296/Sema4b/Slit1/Hes1/Inpp5j/Map2/Efna1/Fstl4/Rtn4rl2/Sema3e/Slit2/Crmp1/Wnt3/Bcl11a/Mbp/Rtn4r/Fat3/Dkk1/Mt3/Mag/Stmn2/D130043K22Rik/Sema3a/Nlgn1/Mgarp/Ntm/Sema4f/Gfap/Cdh1/Dab1/Rit2/Ngfr/Spock1
GO:2000310	GO:2000310	regulation of NMDA receptor activity	12	-0.677976984	-1.417910349	0.072727273	0.461698062	0.421397474	1566	tags=33%, list=5%, signal=32%	Nrxn1/Nlgn1/Mapk8ip2/Reln
GO:0021957	GO:0021957	corticospinal tract morphogenesis	10	-0.716668991	-1.434821988	0.072992701	0.462407106	0.422044628	4499	tags=30%, list=15%, signal=25%	Slit2/Prdm8/Bhlhe22
GO:0014010	GO:0014010	Schwann cell proliferation	13	-0.666088962	-1.405170287	0.073136428	0.462407106	0.422044628	512	tags=38%, list=2%, signal=38%	Ctnnb1/Pmp22/Ascl2/Gfap/Sox10
GO:0051791	GO:0051791	medium-chain fatty acid metabolic process	24	-0.583252573	-1.404937048	0.072983355	0.462407106	0.422044628	5759	tags=54%, list=19%, signal=44%	Cyp4a10/Cyp4a12a/Cyp4a12b/Ces1b/Cyp4a29/Ces1a/Abhd3/Ces1g/Ces1f/Olah/Cyp4a31/Ces1e/Ces1d
GO:0036336	GO:0036336	dendritic cell migration	30	0.432166739	1.341706117	0.073203522	0.462407106	0.422044628	5681	tags=57%, list=19%, signal=46%	Asb2/Slamf9/Slamf1/Ccl19-ps3/Ccl19-ps1/Ccr7/Ccl19/Ccr6/Slamf8/Ext1/Tnfsf18/Trpm2/Dock8/Gpr183/Gas6/Il12a/Nlrp12
GO:2000243	GO:2000243	positive regulation of reproductive process	105	-0.439534472	-1.270024686	0.07309322	0.462407106	0.422044628	4709	tags=25%, list=16%, signal=21%	Ccdc87/Cfap69/Drd4/Rnase10/Vegfa/Wt1/Tacr3/Tmprss12/Sox9/Sry/Tacr1/Msx2/Inhbb/Pla2g10/Cacna1h/Wnt4/Sema3a/Ankrd31/Defb1/Mapk15/Tac1/Cftr/Rbm46/Shh/Vip/Bnc1
GO:0050913	GO:0050913	sensory perception of bitter taste	20	-0.605797736	-1.409741279	0.073298429	0.462517358	0.422145256	2974	tags=35%, list=10%, signal=32%	Tas2r137/Car6/Plcb2/Rtp1/Lpo/Pip/Pigr
GO:0060541	GO:0060541	respiratory system development	269	-0.394274006	-1.196693571	0.073366834	0.462517358	0.422145256	4947	tags=18%, list=17%, signal=15%	Dhcr7/Esrp2/Hes1/Mir19a/Hopx/Mir20a/Fgf10/Vegfa/Wt1/Sox9/Dppa4/Rxfp1/Gata4/Hmga2/Tnf/Hsd11b1/Dppa2/Agr2/Six1/Celsr1/Edaradd/Edn2/Foxa2/Myt1/Ptk7/Dspp/Gpc3/Sox11/Pitx2/Aldh1a3/Tbx5/Trp73/Msc/Itgb6/Lama1/Tbx4/Ascl1/Sim2/Abca12/Insc/Cftr/Shh/Grhl2/Phox2b/Esrp1/Sox2/Wnt7b/Foxa1
GO:0051873	GO:0051873	killing by host of symbiont cells	22	-0.598743617	-1.422634381	0.073643411	0.462880586	0.422476779	7539	tags=64%, list=25%, signal=48%	Pomc/Gapdh/Myd88/F2rl1/Elane/Camp/Arg1/Cxcl1/Mbl2/Ncf1/Hrg/Ctsg/Scnn1b/Ltf
GO:0001878	GO:0001878	response to yeast	16	-0.629812832	-1.40062906	0.073529412	0.462880586	0.422476779	5315	tags=50%, list=18%, signal=41%	Elane/Camp/Npy/Ncf1/Tac1/Mpo/Clec7a/Vip
GO:0021696	GO:0021696	cerebellar cortex morphogenesis	45	-0.51153449	-1.347718671	0.073598131	0.462880586	0.422476779	2397	tags=16%, list=8%, signal=14%	Sptbn2/Pantr2/Nrxn1/Wnt7a/Cntnap2/Cbln1/Kndc1
GO:0072075	GO:0072075	metanephric mesenchyme development	11	-0.701714824	-1.42774459	0.073806078	0.463443711	0.422990749	4004	tags=55%, list=13%, signal=47%	Wt1/Pax2/Six1/Wnt4/Bmp7/Shh
GO:0035567	GO:0035567	non-canonical Wnt signaling pathway	60	-0.482982628	-1.322909982	0.073908175	0.463625761	0.423156908	2290	tags=17%, list=8%, signal=15%	Wnt4/Celsr1/Grhl3/Ptk7/Gpc3/Wnt7a/Myoc/Fzd10/Sfrp5/Wnt7b
GO:0033630	GO:0033630	positive regulation of cell adhesion mediated by integrin	24	-0.581103683	-1.399760808	0.074263764	0.464398318	0.423862031	4888	tags=33%, list=16%, signal=28%	Cd24a/Ccl21d/Syk/Ccl21b/Ret/Ccl21a/Fermt1/Cxcl13
GO:0042044	GO:0042044	fluid transport	29	-0.54529078	-1.343965072	0.074257426	0.464398318	0.423862031	2945	tags=28%, list=10%, signal=25%	Aqp9/Csf2/Slc4a11/Aqp3/Scnn1b/Slc5a1/Aqp4/Cftr
GO:0070269	GO:0070269	pyroptosis	42	0.379424754	1.29120688	0.074324234	0.464398318	0.423862031	4792	tags=33%, list=16%, signal=28%	Gm12250/Gsdmc/Nlrp9b/Gbp5/Nlrp1a/Gzma/Nlrp6/Gbp2b/Gsdmc4/Gbp2/Trem2/Map3k20/Gbp3/Mefv
GO:0060326	GO:0060326	cell chemotaxis	308	-0.389239916	-1.184041099	0.074148297	0.464398318	0.423862031	4773	tags=22%, list=16%, signal=19%	F2rl1/Spp1/Nox1/Cx3cl1/Tmem102/Epha2/Ednrb/Defb14/Ccl3/Ccr8/Stap1/Anxa1/Ccl21d/Mif/Met/Syk/Slit2/Cxcl12/Mst1/Il34/Ccl21b/Padi2/Retnlg/Vegfa/Tnfsf11/Ccl28/Hc/Slc12a2/Mstn/Serpine1/Il1b/Cyp7b1/Cxcl1/Ccl11/Agr2/Il23a/Cxadr/Fcgr3/Ccl20/Edn2/Prss56/Itgam/Hrg/Cxcl14/Fgf4/Itgb2/Rac2/Ctsg/Saa3/C5ar1/Plxnb3/Ccl21a/Cxcl3/Ptn/Cxcl2/Arhgef16/Cxcl15/Fpr2/Cyp19a1/Chga/Fpr3/Thbs4/Edn3/S100a14/Shh/Cxcl13/Cxcl17/…
GO:0010739	GO:0010739	positive regulation of protein kinase A signaling	14	-0.652445578	-1.409857101	0.074585635	0.465115142	0.424516285	6659	tags=57%, list=22%, signal=44%	Adrb2/Spatc1l/Adgrv1/Tcim/Mif/Calcr/Nrxn1/Iapp
GO:0001756	GO:0001756	somitogenesis	68	-0.472631296	-1.307766023	0.074527253	0.465115142	0.424516285	3322	tags=15%, list=11%, signal=13%	Dkk1/Ttn/Mesp1/Myf5/Foxa2/Myf6/Ripply1/Pax3/Pcdh8/Dmrt2
GO:0048167	GO:0048167	regulation of synaptic plasticity	367	-0.383328155	-1.171934896	0.075	0.467239686	0.426455382	4590	tags=19%, list=15%, signal=16%	Mir19a/Ptpn5/Mir191/Rims3/Mir20a/Sct/Kcnq3/Drd2/Mir7b/Mir330/Gip/Mapt/Rims4/Jph3/Mir138-1/Prkcz/Mir25/Grip1/Mir181b-1/Mir149/Mir26b/Calb2/Ptgs2/Shank2/Kcnj10/Lzts1/Adrb1/Mir29b-1/Syngr1/Ppfia3/Adgrb1/Rims1/Prkar1b/Shisa9/Scgn/Erc2/Mir30a/Mir218-1/Mir148b/Grin1/Crhr1/Htr6/Syp/Dgki/Mir101b/Nlgn1/Mir338/Kcnn2/Kcnq2/Vgf/Ptn/Igsf11/Agt/Grik1/Grik2/Grin2b/Sorcs3/Gfap/Lrrtm1/Adcy8/Reln/Rims2/Cbln1/Mir12…
GO:0002066	GO:0002066	columnar/cuboidal epithelial cell development	57	-0.486356196	-1.320625209	0.075085324	0.467312195	0.426521562	1271	tags=14%, list=4%, signal=13%	Slc9a4/Nkx3-2/Klf5/Nkx2-2/Bmp5/Cdh1/Cftr/Tmigd1
GO:0051703	GO:0051703	biological process involved in intraspecies interaction between organisms	64	-0.479053833	-1.322727744	0.075388027	0.468736142	0.427821216	3741	tags=23%, list=13%, signal=21%	Nrxn2/Shank2/Il1b/Brinp1/Grpr/Grin1/Kcnq1/Nrxn1/Avpr1a/Mapk8ip2/Kcnq2/Cntnap2/Grp/Gabrb3/Ltf
GO:0032770	GO:0032770	positive regulation of monooxygenase activity	24	-0.577576167	-1.39126374	0.075544174	0.469246966	0.428287451	3027	tags=33%, list=10%, signal=30%	Vdr/S100a1/Tnf/Il1b/Agtr2/Cdh3/Gdnf/Fgf23
GO:0031128	GO:0031128	developmental induction	37	-0.522807277	-1.335343015	0.075812274	0.469991636	0.428967121	6869	tags=43%, list=23%, signal=33%	Robo2/Spry1/Fgf1/Fgf8/Fgf10/Wnt3/Sox9/Dkk1/Sall1/Mesp1/Six1/Wnt4/Fgf3/Gdnf/Tfap2a/Sox2
GO:0002065	GO:0002065	columnar/cuboidal epithelial cell differentiation	140	-0.421790965	-1.243936803	0.075804777	0.469991636	0.428967121	4118	tags=18%, list=14%, signal=15%	Prox1/Slc9a4/Sox9/Gata4/Neurod1/Nkx3-2/Nr5a2/Serpine1/Ptk6/Pou3f2/Agr2/Wnt4/Dlx3/Dspp/Klf5/Sox11/Nkx2-2/Ascl1/Bmp5/Bmp7/Cdh1/Trp63/Cftr/Tmigd1/Foxa1
GO:0045618	GO:0045618	positive regulation of keratinocyte differentiation	13	-0.662184891	-1.396934322	0.075949367	0.470381725	0.42932316	6520	tags=31%, list=22%, signal=24%	Vdr/Etv4/Alox8/Ovol2
GO:0045762	GO:0045762	positive regulation of adenylate cyclase activity	25	-0.568895367	-1.374749852	0.076030928	0.470427458	0.429364901	3870	tags=32%, list=13%, signal=28%	Rxfp2/Rxfp1/Adcy2/Calcr/Lhcgr/Lgr5/Calca/Adcyap1
GO:0050854	GO:0050854	regulation of antigen receptor-mediated signaling pathway	65	0.335984633	1.204849358	0.076334836	0.471388054	0.430241649	7304	tags=37%, list=25%, signal=28%	Cd19/Fcrl5/Sh2d1a/Ubash3a/Tespa1/Fcmr/Ccr7/Cd226/Cd22/Btnl2/Gcsam/Dusp3/Rab29/Ada/Ptprc/Nfam1/Cd300a/Cd81/Lipa/Lilrb4a/Foxp1/Lilrb4b/Cyld/Pawr
GO:1904427	GO:1904427	positive regulation of calcium ion transmembrane transport	93	0.308022964	1.164321554	0.076266851	0.471388054	0.430241649	4063	tags=27%, list=14%, signal=23%	Cd19/Ms4a1/Ffar1/Cxcl9/Jph2/Fgf14/P2rx5/Gpr39/Akap5/Casq1/Cav1/Cxcl11/Cacnb2/P2rx1/Stimate/Bmp4/Gstm7/Snca/Cacna1c/Bdkrb1/Cd4/Grm6/F2r/F2/Capn3
GO:0048640	GO:0048640	negative regulation of developmental growth	125	-0.425594781	-1.245793803	0.076439791	0.471576996	0.430414098	7463	tags=33%, list=25%, signal=25%	Apc/Epha7/Rgs4/Tnr/Cdkn1a/Sema4c/G6pdx/Wwc1/Ppara/Sema3g/Adrb2/Bbs2/Pak1/Sema6d/Sema7a/Cited2/Tll2/Sema4b/Slit1/Map2/Fstl4/H19/Sema3e/Slit2/Wnt3/Bcl11a/Rtn4r/Mstn/Cga/Mt3/Adrb1/Mag/Cxadr/D130043K22Rik/Dspp/Kcnk2/Sema3a/Tbx5/Trp73/Sema4f/Cdh1
GO:0007204	GO:0007204	positive regulation of cytosolic calcium ion concentration	191	-0.409541095	-1.22621901	0.076530612	0.471678467	0.430506712	6060	tags=25%, list=20%, signal=20%	F2rl1/Chrna10/Ednrb/Chrna9/Gpr33/Npy2r/Ccl3/Trhr/Ccr8/Gck/Adcyap1r1/Cd24a/Adm/Ccl28/Htr2a/Kng2/Tacr1/Il1b/Mchr1/Cxcl1/Trpc3/Plcz1/Ghrh/Trpv5/Cd55b/Grin1/Calcr/Crhr1/Uts2/C5ar1/Lhcgr/Avpr1a/Fpr1/Cxcl3/Tac1/Cxcl2/Galr1/Agt/Fpr2/Hrh3/Fpr3/Adcy8/Cxcl13/Ptgdr/Cxcl17/Adcyap1/Gipr
GO:0086002	GO:0086002	cardiac muscle cell action potential involved in contraction	42	-0.514565225	-1.335835431	0.076832151	0.472618335	0.431364541	1734	tags=21%, list=6%, signal=20%	Kcne3/Kcnq1/Scn5a/Kcnn2/Kcna5/Scn4b/Scn1a/Dsc2/Dsg2
GO:0048534	GO:0048534	hematopoietic or lymphoid organ development	122	-0.429814479	-1.255031264	0.076761304	0.472618335	0.431364541	4958	tags=17%, list=17%, signal=14%	Tyr/Hes1/Ahr/Fgf10/Tnfsf11/Spns2/Nkx3-2/Ret/Nkx2-3/Six1/Fgf3/Bcl11b/Ltb/Rorc/Aire/Pitx2/Ccl21a/Barx1/Shh/Cxcl13/Tlx1
GO:0071679	GO:0071679	commissural neuron axon guidance	14	-0.650875179	-1.406463656	0.077348066	0.47491841	0.433463848	4675	tags=36%, list=16%, signal=30%	Fzd3/Vegfa/Nell2/Gdnf/Shh
GO:0006828	GO:0006828	manganese ion transport	13	-0.66202085	-1.396588265	0.077355837	0.47491841	0.433463848	2027	tags=15%, list=7%, signal=14%	Slc30a10/Atp2c2
GO:0002223	GO:0002223	stimulatory C-type lectin receptor signaling pathway	13	0.592302434	1.513399211	0.078014762	0.477116318	0.435469905	3647	tags=62%, list=12%, signal=54%	Klri2/Klrc3/Klrd1/Klrc2/Klre1/Clec4n/Klrk1/Klrc1
GO:1990840	GO:1990840	response to lectin	13	0.592302434	1.513399211	0.078014762	0.477116318	0.435469905	3647	tags=62%, list=12%, signal=54%	Klri2/Klrc3/Klrd1/Klrc2/Klre1/Clec4n/Klrk1/Klrc1
GO:1990858	GO:1990858	cellular response to lectin	13	0.592302434	1.513399211	0.078014762	0.477116318	0.435469905	3647	tags=62%, list=12%, signal=54%	Klri2/Klrc3/Klrd1/Klrc2/Klre1/Clec4n/Klrk1/Klrc1
GO:0010970	GO:0010970	transport along microtubule	173	-0.41375581	-1.233558073	0.077868852	0.477116318	0.435469905	4772	tags=13%, list=16%, signal=11%	Map2/Sybu/Dync1i1/Hap1/Mapt/Kif5c/Kif17/Prkcz/Kif1a/BC048507/Bsn/Agbl4/Kif5a/Mreg/Bicdl2/Caly/Mgarp/Nefh/Ank3/Ap3b2/Nefm/Nefl
GO:0071634	GO:0071634	regulation of transforming growth factor beta production	41	-0.516983421	-1.337793673	0.078106509	0.477217225	0.435562004	4888	tags=27%, list=16%, signal=22%	Cd24a/Il13/Met/Itgb8/Ptgs2/Psg22/Agt/Ifnb1/Itgb6/Serpinb7/Fermt1
GO:0070508	GO:0070508	cholesterol import	14	0.551037176	1.424470159	0.078418098	0.477740229	0.436039356	7830	tags=43%, list=26%, signal=32%	Apoa2/Apoc3/Npc1l1/Ldlr/Lrp1/Stard4
GO:0010469	GO:0010469	regulation of signaling receptor activity	110	-0.436090594	-1.262959475	0.078306878	0.477740229	0.436039356	3741	tags=20%, list=13%, signal=18%	Nrxn2/Psca/Pate4/Cga/Adra2c/Serpine1/Tnf/Plau/Ldoc1/Shisa9/Cacng5/Dlgap3/Calcr/Cblc/Nrxn1/Cacng3/Gsg1l/Nlgn1/Mapk8ip2/Cacng2/Phlda2/Reln
GO:0006633	GO:0006633	fatty acid biosynthetic process	156	-0.420153579	-1.243341317	0.078350515	0.477740229	0.436039356	5006	tags=22%, list=17%, signal=19%	Pdk4/Abhd3/Anxa1/Mif/Acsl3/Alox8/Pla2g2c/Pla2g3/Gip/Acsm4/Ceacam1/Ptges/Pla2g1b/Olah/Ptgs2/Acss1/Il1b/Elovl7/Ptgds/Alox12/Acsbg1/Pla2g10/Ceacam2/Fads6/Edn2/Scd3/Plp1/Avpr1a/Alox12b/Agt/Elovl4/Acsm1/Fads2b/Fa2h/Alox12e
GO:0048168	GO:0048168	regulation of neuronal synaptic plasticity	76	-0.460953875	-1.292283067	0.078688525	0.478927661	0.43712314	3086	tags=18%, list=10%, signal=17%	Kcnj10/Syngr1/Ppfia3/Rims1/Shisa9/Grin1/Syp/Kcnn2/Vgf/Agt/Grik1/Grik2/Grin2b/Syt4
GO:0060438	GO:0060438	trachea development	22	-0.585421948	-1.390981659	0.07881137	0.479215441	0.437385801	3713	tags=18%, list=12%, signal=16%	Sox9/Edaradd/Shh/Wnt7b
GO:0046851	GO:0046851	negative regulation of bone remodeling	18	-0.612446307	-1.398468861	0.079260238	0.480562551	0.438615324	4119	tags=33%, list=14%, signal=29%	Vegfa/Ceacam1/Il6/Cyp19a1/Cartpt/Iapp
GO:0035933	GO:0035933	glucocorticoid secretion	15	-0.636811373	-1.395406927	0.079234973	0.480562551	0.438615324	2888	tags=33%, list=10%, signal=30%	Gal/Crhr1/Kcnq1/Tac1/Galr1
GO:0006692	GO:0006692	prostanoid metabolic process	55	-0.488220279	-1.3253137	0.07918552	0.480562551	0.438615324	6645	tags=40%, list=22%, signal=31%	Fabp5/Pdpn/Akr1c20/Gstp3/Akr1c18/Mgst3/Anxa1/Mif/Pla2g3/Atp6v1b1/Ptges/Ptgs2/Il1b/Ptgds/Pla2g10/Cyp2s1/Edn2/Ces2c/Ces2b/Avpr1a/Ces2f/Ces2e
GO:0048754	GO:0048754	branching morphogenesis of an epithelial tube	189	-0.40889452	-1.221841658	0.079754601	0.4826371	0.440508791	4882	tags=22%, list=16%, signal=18%	Esrp2/Ahr/Sema3e/Met/Fgf10/Slit2/Cxcl12/Vegfa/Wt1/Tbx3/Sox9/Tmem59l/Slc12a2/Six2/Sall1/Hmga2/Msx2/Tnf/Ccl11/Agtr2/Pax2/Six1/Wnt4/Celsr1/Foxa2/Dspp/Gpc3/Csmd1/Casr/Pitx2/Gdnf/Agt/Lama1/Tacstd2/Areg/Bmp7/Shh/Esrp1/Sox2/Tfap2c/Foxa1
GO:0097305	GO:0097305	response to alcohol	236	-0.396979448	-1.199907879	0.079717457	0.4826371	0.440508791	5807	tags=24%, list=20%, signal=20%	Jup/Mir331/Eps8/Ces1b/Mir34c/Akr1c18/Mir132/Ces1a/Mir10a/Chrna7/Cnr1/Mirlet7a-1/Ahr/Ccl21d/Aldh1a1/Mir20a/Slc12a3/Drd2/Ccl21b/Mir327/Ces1g/Mir330/Ces1f/Mir25/Grip1/Mlc1/Mir181b-1/P2ry4/Tacr1/Adh1/Dynap/Inhbb/Unc79/Mir30a/Grin1/Adcy2/Crhr1/Tnfsf4/Ccl21a/Ces1e/Scnn1b/Mir31/Scnn1g/Mir200a/Scnn1a/Hrh3/Ces1d/Slc5a5/Grin2b/Th/Cdh1/Adcy8/Epha5/Cftr/Shh/Ptgdr/Dbh
GO:0008209	GO:0008209	androgen metabolic process	23	-0.589795181	-1.41076352	0.08	0.483570891	0.441361073	4691	tags=39%, list=16%, signal=33%	Spp1/Ugt2b1/Adm/Tiparp/Srd5a1/Wnt4/Hsd17b2/Cyp19a1/Shh
GO:0032782	GO:0032782	bile acid secretion	14	-0.648018263	-1.400290203	0.080110497	0.483570891	0.441361073	5592	tags=71%, list=19%, signal=58%	Ces1b/Ces1a/Ces1g/Stard10/Ces1f/Tnf/Casr/Ces1e/Abcb11/Ces1d
GO:0006000	GO:0006000	fructose metabolic process	13	-0.659785857	-1.391873361	0.080168776	0.483570891	0.441361073	252	tags=46%, list=1%, signal=46%	Pfkfb4/Aldoa/Glyctk/Aldh1a1/Fbp2/Aldh1a7
GO:0030644	GO:0030644	intracellular chloride ion homeostasis	16	-0.621233784	-1.381550273	0.080213904	0.483570891	0.441361073	3542	tags=31%, list=12%, signal=28%	Spp1/Slc12a2/Kcne3/Kcnq1/Bsnd
GO:0006677	GO:0006677	glycosylceramide metabolic process	15	-0.635695774	-1.392962381	0.080601093	0.484064518	0.441811613	2033	tags=20%, list=7%, signal=19%	Gal3st1/Ugt8a/Fa2h
GO:0002921	GO:0002921	negative regulation of humoral immune response	19	-0.601929846	-1.387372124	0.080474934	0.484064518	0.441811613	3671	tags=42%, list=12%, signal=37%	Spink5/Foxj1/C4bp/Zp3r/Susd4/Cd55b/Masp1/A2m
GO:0032305	GO:0032305	positive regulation of icosanoid secretion	19	-0.601048654	-1.385341086	0.080474934	0.484064518	0.441811613	4648	tags=42%, list=16%, signal=36%	Mif/Pla2g3/Tnfsf11/Ptges/Il1a/Il1b/Pla2g10/Hrh3
GO:0072088	GO:0072088	nephron epithelium morphogenesis	84	-0.454177223	-1.287648884	0.080558539	0.484064518	0.441811613	4430	tags=38%, list=15%, signal=33%	Agtr1b/Pgf/Grem1/Lgr4/Six4/Hnf1b/Fgf1/Mir216b/Wnt6/Fgf8/Hes1/Hes5/Vegfa/Wt1/Sox9/Tmem59l/Six2/Hey1/Sall1/Irx3/Agtr2/Pax2/Six1/Wnt4/Dspp/Gpc3/Gdnf/Irx2/Agt/Tacstd2/Irx1/Shh
GO:0097306	GO:0097306	cellular response to alcohol	148	-0.417793216	-1.233370766	0.080745342	0.48447205	0.442183572	5807	tags=26%, list=20%, signal=21%	Jup/Mir331/Ces1b/Mir34c/Akr1c18/Mir132/Ces1a/Mir10a/Mirlet7a-1/Ahr/Mir20a/Mir327/Ces1g/Mir330/Ces1f/Mir25/Grip1/Mlc1/Mir181b-1/P2ry4/Dynap/Inhbb/Mir30a/Adcy2/Tnfsf4/Ces1e/Scnn1b/Mir31/Scnn1g/Mir200a/Scnn1a/Ces1d/Slc5a5/Cdh1/Adcy8/Epha5/Cftr/Ptgdr
GO:0050910	GO:0050910	detection of mechanical stimulus involved in sensory perception of sound	21	-0.592995422	-1.402544285	0.081081081	0.485567721	0.443183604	7849	tags=67%, list=26%, signal=49%	Tmc2/Hpn/Whrn/Strc/Col11a1/Ptprq/Chrna10/Adgrv1/Chrna9/Tmc1/Slc12a2/Kcnq1/Pcdh15/Sox2
GO:0021955	GO:0021955	central nervous system neuron axonogenesis	43	-0.504678193	-1.318599786	0.081081081	0.485567721	0.443183604	1672	tags=14%, list=6%, signal=13%	Slit2/Sptbn4/Prdm8/Bhlhe22/Dcc/Phox2b
GO:0007635	GO:0007635	chemosensory behavior	23	-0.582917942	-1.394313472	0.081290323	0.486361534	0.443908127	4709	tags=35%, list=16%, signal=29%	Cfap69/Drd4/Atp6v1b1/Adam11/Ntrk1/Grin1/Lmx1b/Scn9a
GO:0033314	GO:0033314	mitotic DNA replication checkpoint signaling	11	0.631973848	1.554812117	0.081699332	0.486971019	0.444464411	9287	tags=64%, list=31%, signal=44%	Hus1b/Cdc6/Clspn/Topbp1/Hus1/Donson/Orc1
GO:0045603	GO:0045603	positive regulation of endothelial cell differentiation	11	0.631539225	1.553742836	0.081699332	0.486971019	0.444464411	3964	tags=36%, list=13%, signal=32%	Atoh8/Bmp6/Bmp4/Acvrl1
GO:0060670	GO:0060670	branching involved in labyrinthine layer morphogenesis	14	-0.645557306	-1.394972368	0.081491713	0.486971019	0.444464411	5707	tags=50%, list=19%, signal=40%	Il10/Adm/Spint2/Llgl2/St14/Grhl2/Spint1
GO:0046068	GO:0046068	cGMP metabolic process	18	0.490993925	1.371721479	0.081616751	0.486971019	0.444464411	5651	tags=67%, list=19%, signal=54%	Gucy2f/Gucy1a1/Nppa/Npr1/Gucy1b1/Atp2b2/Npr2/Pde5a/Pde9a/Pde2a/Pde1a/Rora
GO:0039692	GO:0039692	single stranded viral RNA replication via double stranded DNA intermediate	15	-0.633525756	-1.388207348	0.081967213	0.488108982	0.445503044	3753	tags=20%, list=13%, signal=17%	Aicda/Hmga2/Morc2b
GO:0060143	GO:0060143	positive regulation of syncytium formation by plasma membrane fusion	27	0.444430188	1.360791942	0.08233295	0.489567863	0.446834583	7931	tags=56%, list=27%, signal=41%	Gcm1/Cxcl9/Myod1/Ocstamp/Dcstamp/Ehd2/Trem2/Ripor2/Flt3l/Capn2/Gdf15/Rapgef3/Adam9/Camk1/Tyrobp
GO:0032309	GO:0032309	icosanoid secretion	47	-0.498844567	-1.323689447	0.082366589	0.489567863	0.446834583	4810	tags=43%, list=16%, signal=36%	Oc90/Anxa1/Mif/Syk/Drd2/Drd4/Pla2g2c/Pla2g3/Tnfsf11/Pla2g2d/Ptges/Pla2g1b/Il1a/Ptgs2/Il1b/Agtr2/Pla2g10/Lhcgr/Nos2/Hrh3
GO:0060352	GO:0060352	cell adhesion molecule production	12	-0.666929942	-1.394806739	0.082517483	0.4900055	0.44723402	832	tags=17%, list=3%, signal=16%	Ifnb1/Aqp4
GO:1904294	GO:1904294	positive regulation of ERAD pathway	18	0.489251182	1.366852664	0.082844048	0.49024266	0.447450478	4815	tags=17%, list=16%, signal=14%	Cav1/Usp13/Rnft2
GO:0000076	GO:0000076	DNA replication checkpoint signaling	18	0.488847412	1.365724626	0.082844048	0.49024266	0.447450478	9287	tags=50%, list=31%, signal=34%	Hus1b/Dna2/Cdc6/Clspn/Topbp1/Hus1/Rad9a/Donson/Orc1
GO:0099590	GO:0099590	neurotransmitter receptor internalization	45	-0.503957202	-1.327755103	0.082943925	0.49024266	0.447450478	4442	tags=22%, list=15%, signal=19%	Cacng4/Drd4/Hap1/Pacsin1/Cacng5/Cacng3/Gsg1l/Caly/Cacng2/Snap25
GO:0090303	GO:0090303	positive regulation of wound healing	60	-0.47721965	-1.30712494	0.082866741	0.49024266	0.447450478	3205	tags=18%, list=11%, signal=16%	Duox1/Serpine1/Plau/Cldn1/Vtn/Hrg/Cldn3/Clec7a/Fermt1/Cldn4/Duox2
GO:0042490	GO:0042490	mechanoreceptor differentiation	92	-0.445465764	-1.27125712	0.082890542	0.49024266	0.447450478	8077	tags=38%, list=27%, signal=28%	Vangl2/Myo6/Tecta/Cecr2/Ntrk2/Whrn/Sdc4/Strc/Tshr/Ush2a/Ptprq/Adgrv1/Grxcr2/Pou4f3/Hes1/Tmc1/Mir96/Gabrb2/Hes5/Mcoln3/Hey1/Gabra5/Slitrk6/Myo3b/Ntrk1/Clrn1/Kcnq1/Jag2/Ush1g/Mycl/Pcdh15/Ntf5/Gabrb3/Myo3a/Esrp1
GO:0048023	GO:0048023	positive regulation of melanin biosynthetic process	10	-0.701388296	-1.404228955	0.083211679	0.490453966	0.44764334	4758	tags=40%, list=16%, signal=34%	Rab38/Pmel/Tyrp1/Cdh3
GO:1900378	GO:1900378	positive regulation of secondary metabolite biosynthetic process	10	-0.701388296	-1.404228955	0.083211679	0.490453966	0.44764334	4758	tags=40%, list=16%, signal=34%	Rab38/Pmel/Tyrp1/Cdh3
GO:0021766	GO:0021766	hippocampus development	82	-0.453093499	-1.279857915	0.083153348	0.490453966	0.44764334	4645	tags=16%, list=16%, signal=13%	Id4/Sct/Prox1/Emx2/Neurod1/Cdk5r2/Kcnq2/Trp73/Alk/Kcna1/Reln/Dab1/Epha5
GO:0048711	GO:0048711	positive regulation of astrocyte differentiation	15	-0.631572157	-1.383926543	0.083333333	0.490714949	0.447881542	4880	tags=27%, list=16%, signal=22%	Hes1/Il1b/Mag/Shh
GO:0098764	GO:0098764	meiosis I cell cycle phase	11	0.574078766	1.412375883	0.083601286	0.491836138	0.448904865	954	tags=18%, list=3%, signal=18%	Mei1/Topaz1
GO:0031943	GO:0031943	regulation of glucocorticoid metabolic process	11	-0.694459194	-1.412981916	0.083936324	0.492436788	0.449453086	4423	tags=36%, list=15%, signal=31%	Atp1a1/Gal/Wnt4/Bmp5
GO:0014874	GO:0014874	response to stimulus involved in regulation of muscle adaptation	12	-0.66647516	-1.393855614	0.083916084	0.492436788	0.449453086	1364	tags=50%, list=5%, signal=48%	Ndufs4/Nol3/Myog/Scn5a/Agt/Trim63
GO:0043586	GO:0043586	tongue development	23	-0.578619608	-1.384032052	0.083870968	0.492436788	0.449453086	2490	tags=22%, list=8%, signal=20%	Six1/Wnt10a/Ntf5/Shh/Sox2
GO:0061029	GO:0061029	eyelid development in camera-type eye	16	-0.618042903	-1.374454132	0.084224599	0.493671355	0.450579891	2213	tags=44%, list=7%, signal=41%	Map3k1/Jun/Stra6/Grhl3/Osr2/Sox11/Tfap2a
GO:0051917	GO:0051917	regulation of fibrinolysis	13	-0.658193996	-1.388515197	0.084388186	0.494173475	0.451038181	4953	tags=38%, list=17%, signal=32%	Cpb2/Serpine1/Plau/Vtn/Hrg
GO:0007173	GO:0007173	epidermal growth factor receptor signaling pathway	106	-0.43314166	-1.253821399	0.084477297	0.494238945	0.451097936	4712	tags=15%, list=16%, signal=13%	Tgfa/Fam83c/Hap1/Sox9/Ceacam1/Agr2/Btc/Ceacam2/Slc30a10/Cblc/Agt/Erbb3/Tfap2a/Areg/Fam83b/Pigr
GO:0032095	GO:0032095	regulation of response to food	21	-0.589485204	-1.394241967	0.084942085	0.496500187	0.4531618	3617	tags=33%, list=12%, signal=29%	Npy/Mt3/Pyy/Cck/Gcg/Spx/Cartpt
GO:0045091	GO:0045091	regulation of single stranded viral RNA replication via double stranded DNA intermediate	14	-0.641182808	-1.385519598	0.085635359	0.499631506	0.456019794	3753	tags=21%, list=13%, signal=19%	Aicda/Hmga2/Morc2b
GO:0034145	GO:0034145	positive regulation of toll-like receptor 4 signaling pathway	14	-0.640446987	-1.383929577	0.085635359	0.499631506	0.456019794	8146	tags=57%, list=27%, signal=42%	Ninj1/Tirap/Lbp/F2rl1/Ptpn22/Ticam2/Cd14/Ltf
