# Supplementary material for: In situ protein corona–camouflaged supramolecular assemblies remodel thrombotic microenvironment for improved arterial homeostasis
Source: Sci Adv. 2025 May 2;11(18):eadu6676. doi: 10.1126/sciadv.adu6676 (PMC12047436; doi:10.1126/sciadv.adu6676)
Supplement: Supplementary file 2 — Datasets S1 to S6 [file sciadv.adu6676_datasets_s1_to_s6.zip › adu6676_dataset_s5.csv]

SUPPLEMENTARY DATASET 5: KEGG enrichment analysis based on GSEA
	ID	Description	setSize	enrichmentScore	NES	pvalue	p.adjust	qvalue	rank	leading_edge	core_enrichment
mmu04080	mmu04080	Neuroactive ligand-receptor interaction - Mus musculus (house mouse)	317	-0.523929232	-1.593799735	6.99E-08	2.38E-05	2.22E-05	5991	tags=40%, list=20%, signal=32%	Chrna10/Grid1/Chrng/Penk/Ednrb/Chrnd/Gabbr2/Chrna9/Npy2r/Npffr2/Chrnb3/Npsr1/Taar3/Trhr/Pdyn/Try10/Adcyap1r1/Chrna7/Cnr1/Chrm4/Prlr/Adm/Gabre/Sct/Drd2/Gabrb2/Drd4/Chrm3/Lpar2/Gip/Htr2a/Grik4/Tacr3/Rxfp2/Pgr15l/Hc/Npy4r/F2rl2/Kng2/Htr5a/Npy/S1pr5/Rxfp1/Gabrd/Pate4/Cga/P2ry4/Adra2c/Tacr1/Trh/Mchr1/Npb/Gal/Adrb1/Agtr2/Pyy/Gabra5/Grpr/Ltb4r2/Ghrh/Gnrhr/Insl5/Lypd6b/Lypd6/Edn2/Pate3/Pth2r/Try5/Grin1/G…
mmu05150	mmu05150	Staphylococcus aureus infection - Mus musculus (house mouse)	78	-0.661926157	-1.870691873	5.59E-07	9.50E-05	8.88E-05	3153	tags=42%, list=11%, signal=38%	Krt39/Fcgr1/Defa24/Itgal/Krt9/Fcgr3/Fcgr4/Krt31/Defa25/Krt34/Mbl2/Itgam/Fgg/Itgb2/Selplg/Masp1/C5ar1/Defb1/Fpr1/Krt36/Fpr2/Fpr3/Krt42/Krt18/Krt12/Krt23/Krt20/Krt16/Krt19/Krt15/Krt17/Krt13/Krt14
mmu04915	mmu04915	Estrogen signaling pathway - Mus musculus (house mouse)	126	-0.593003639	-1.730715601	1.34E-06	0.000152048	0.000142162	2565	tags=19%, list=9%, signal=17%	Krt9/Tff1/Calml3/Shc3/Krt31/Krt34/Adcy2/Plcb2/Krt36/Kcnj6/Greb1/Krt42/Krt18/Adcy8/Krt12/Krt23/Krt20/Krt16/Kcnj3/Krt19/Krt15/Krt17/Krt13/Krt14
mmu04725	mmu04725	Cholinergic synapse - Mus musculus (house mouse)	108	-0.579417406	-1.671145817	3.48E-05	0.002956269	0.002764066	1975	tags=18%, list=7%, signal=16%	Adcy2/Plcb2/Ache/Chrm1/Kcnq1/Kcnj12/Kcnj6/Kcnq2/Cacna1s/Gng4/Cacna1b/Adcy8/Chrnb4/Chat/Slc18a3/Kcnj3/Chrna3/Chrm2/Slc5a7
mmu04614	mmu04614	Renin-angiotensin system - Mus musculus (house mouse)	36	-0.707744153	-1.810709682	0.000100358	0.006824316	0.00638063	2998	tags=39%, list=10%, signal=35%	Klk1b5/Cpa3/Agtr2/Ctsg/Klk1b9/Klk1b8/Agt/Klk1b26/Klk1b24/Klk1b3/Klk1b1/Klk1b11/Klk1/Klk1b27
mmu04064	mmu04064	NF-kappa B signaling pathway - Mus musculus (house mouse)	101	-0.571051618	-1.641446971	0.000147701	0.008369705	0.007825544	7004	tags=41%, list=24%, signal=31%	Myd88/Map3k14/Lyn/Lta/Lck/Nfkbia/Birc3/Gadd45b/Cd40/Tnfsf13b/Ppp1r13l/Pidd1/Trim25/Lat/Zap70/Ccl21d/Gadd45a/Syk/Cxcl12/Ccl21b/Blnk/Traf1/Ticam2/Tnfsf11/Card11/Prkcb/Ptgs2/Tnfrsf13c/Tnf/Il1b/Plau/Cxcl1/Edaradd/Bcl2a1d/Ltb/Cd14/Ccl21a/Cxcl3/Cxcl2/Bcl2a1a/Edar
mmu04961	mmu04961	Endocrine and other factor-regulated calcium reabsorption - Mus musculus (house mouse)	61	-0.612296429	-1.680149803	0.000356693	0.017325066	0.016198669	4481	tags=31%, list=15%, signal=27%	Klk1b21/Atp1a1/Kl/Prkcb/Klk1b5/Atp1b1/Trpv5/Plcb2/Klk1b9/Atp2b3/Klk1b8/Klk1b26/Klk1b24/Fxyd2/Klk1b3/Klk1b1/Klk1b11/Klk1/Klk1b27
mmu04742	mmu04742	Taste transduction - Mus musculus (house mouse)	57	-0.612831631	-1.673868921	0.000817632	0.034749367	0.03249012	4383	tags=39%, list=15%, signal=33%	Chrm3/Tas1r1/Pde1c/P2ry4/Tas2r137/Gabra5/Tas1r2/Plcb2/Hcn4/Scn3a/Pkd2l1/Grm4/Kcnk5/Scnn1b/Scnn1g/Scnn1a/Asic2/Gabra1/Adcy8/Htr3b/Htr3a/Scn9a
mmu04530	mmu04530	Tight junction - Mus musculus (house mouse)	161	-0.488432354	-1.448835528	0.001918251	0.072467277	0.067755782	3382	tags=17%, list=11%, signal=15%	Gata4/Cldn2/Cldn9/Patj/Ocln/Cldn1/Marveld2/Epb41l4b/Crb3/Tjp3/Cldn3/Cldn6/Cldn7/Cldn14/Cldn11/Igsf5/Cgn/Ppp2r2b/Ppp2r2c/Marveld3/Cldn19/Cftr/Pard6b/Cldn8/Cldn23/Cldn4/Myh14
mmu04613	mmu04613	Neutrophil extracellular trap formation - Mus musculus (house mouse)	177	-0.485456357	-1.446177931	0.002470277	0.083989428	0.078528815	8158	tags=34%, list=27%, signal=25%	Casp4/Vdac1/H2aj/H3c3/H2bc3/H3c11/H2ac13/Ager/Actb/H4c11/H2ac21/Itgb2l/Casp1/H2ac10/H4c3/H4c8/Cyba/H3c13/Gsdmd/H3c8/Padi4/Selp/Elane/H2bw2/Hdac11/Syk/Camp/Slc25a31/Fga/Pik3cd/Hc/Prkcb/Tlr7/Tlr2/Fcgr1/Tlr8/H3f4/Aqp9/Itgal/Gm38574/Mapk13/Fgb/Fcgr3/Fcgr4/Cybb/Ncf2/Plcb2/Itgam/Ncf1/Fgg/Itgb2/Rac2/Selplg/Ctsg/Ncf4/C5ar1/Fpr1/Fpr2/Mpo/Clec7a/Fpr3
mmu04972	mmu04972	Pancreatic secretion - Mus musculus (house mouse)	97	-0.533435625	-1.528590912	0.002744084	0.084817139	0.079302712	4572	tags=33%, list=15%, signal=28%	Sct/Clca1/Atp1a1/Pla2g2c/Chrm3/Pla2g3/Pla2g2d/Ctrb1/Slc12a2/Prkcb/Pla2g1b/Pnliprp2/Clca3a2/Cpa3/Atp1b1/Pla2g10/Try5/Adcy2/Plcb2/Slc26a3/Kcnq1/Cck/Clca3b/Atp2b3/Pnliprp1/Clca2/Cpb1/Clca4b/Adcy8/Fxyd2/Cftr/Clca4a
mmu05134	mmu05134	Legionellosis - Mus musculus (house mouse)	59	-0.562893402	-1.539744347	0.00463105	0.110040575	0.102886234	3066	tags=34%, list=10%, signal=30%	Itgb2l/Pycard/Casp1/Myd88/Nfkbia/Hspa1a/Hspa1b/Tlr2/Bnip3/Tnf/Il1b/Cxcl1/Cyct/Il6/Itgam/Cd14/Itgb2/Cxcl3/Cxcl2/Eef1a2
mmu04670	mmu04670	Leukocyte transendothelial migration - Mus musculus (house mouse)	112	-0.510348872	-1.472551654	0.004593395	0.110040575	0.102886234	4461	tags=25%, list=15%, signal=21%	Cxcl12/Ezr/Pik3cd/Prkcb/Mylpf/Cldn2/Cldn9/Itgal/Ocln/Mapk13/Cldn1/Cybb/Ncf2/Itgam/Ncf1/Itgb2/Rac2/Ncf4/Cldn3/Cldn6/Cldn7/Cldn14/Cldn11/Cldn19/Cldn8/Cldn23/Cldn4/Ctnna2
mmu04640	mmu04640	Hematopoietic cell lineage - Mus musculus (house mouse)	93	0.373723954	1.450057403	0.004854731	0.110040575	0.102886234	3705	tags=31%, list=12%, signal=27%	Cd19/H2-Ob/Ms4a1/H2-Ea/Cd2/H2-Aa/Cd3g/H2-Eb2/Gp9/Gp5/Cd3d/Thpo/Itga4/H2-Ab1/Cd1d2/Il11ra1/H2-DMb1/Il11ra2/H2-DMb2/Cd7/Itga2b/H2-Eb1/Cd22/Il9r/Cd34/Il3/Il5ra/Gp1bb/Cd4
mmu04726	mmu04726	Serotonergic synapse - Mus musculus (house mouse)	118	-0.497261031	-1.442561313	0.004087794	0.110040575	0.102886234	4470	tags=25%, list=15%, signal=22%	Gabrb2/Alox8/Cyp2j6/Htr2a/Cacna1f/Htr5a/Prkcb/Ptgs2/Cyp2j9/Alox12/Cyp2d12/Cyp2c68/Plcb2/Tph1/Htr6/Cyp2j12/Kcnn2/Kcnj6/Alox12b/Htr4/Cacna1s/Cyp4x1/Gng4/Cacna1b/Gabrb3/Htr3b/Pla2g4e/Htr3a/Alox12e/Kcnj3
mmu05160	mmu05160	Hepatitis C - Mus musculus (house mouse)	152	-0.472288827	-1.397220089	0.005617107	0.119363534	0.111603056	3900	tags=14%, list=13%, signal=12%	Pik3cd/Ifna15/Ifna16/Cldn2/Tnf/Cldn9/Cyct/Ocln/Cldn1/Cldn3/Cldn6/Cldn7/Ifnb1/Cldn14/Cldn11/Ppp2r2b/Ppp2r2c/Cldn19/Cldn8/Cldn23/Cldn4
mmu04727	mmu04727	GABAergic synapse - Mus musculus (house mouse)	86	-0.519990762	-1.474994227	0.008194414	0.163888271	0.153232997	4829	tags=29%, list=16%, signal=24%	Slc6a12/Slc38a5/Gabre/Gabrb2/Hap1/Slc6a13/Cacna1f/Slc6a11/Prkcb/Slc32a1/Gabrd/Gabra5/Adcy2/Slc6a1/Kcnj6/Cacna1s/Gabrp/Gng4/Cacna1b/Gabra1/Adcy8/Gabrb3/Gabrg3/Gad2/Gabrg2
mmu04721	mmu04721	Synaptic vesicle cycle - Mus musculus (house mouse)	75	-0.519161011	-1.461289143	0.011175718	0.211096888	0.197372322	3772	tags=23%, list=13%, signal=20%	Atp6v1b1/Slc6a13/Slc6a11/Slc32a1/Slc6a2/Slc17a7/Rims1/Slc17a8/Atp6v0d2/Cplx3/Slc6a5/Cplx1/Slc6a1/Cacna1b/Slc18a3/Syt1/Snap25
mmu05033	mmu05033	Nicotine addiction - Mus musculus (house mouse)	37	-0.589938624	-1.510995484	0.011906826	0.213069519	0.199216702	4928	tags=46%, list=17%, signal=38%	Chrna7/Gabre/Gabrb2/Slc32a1/Gabrd/Slc17a7/Gabra5/Slc17a8/Grin1/Gria2/Gabrp/Grin2b/Cacna1b/Gabra1/Gabrb3/Gabrg3/Gabrg2
mmu04015	mmu04015	Rap1 signaling pathway - Mus musculus (house mouse)	207	-0.446277905	-1.336607186	0.014823875	0.240005597	0.224401518	4883	tags=19%, list=16%, signal=16%	Cnr1/Fgf17/Pard6g/Efna1/Lat/Kitl/Met/Fgf10/Fgf15/Drd2/Lpar2/Vegfa/Pik3cd/Prkcz/Fgf6/Prkcb/Lpar5/Itgal/Mapk13/Fgf3/Calml3/Grin1/Adcy2/Plcb2/Itgam/Fgf4/Itgb2/Rac2/Rap1gap/Lpar3/Fpr1/Fgf23/Grin2b/Klk1b4/Cdh1/Adcy8/Pard6b/Ngfr/Fgf5
mmu04024	mmu04024	cAMP signaling pathway - Mus musculus (house mouse)	215	-0.440528679	-1.323037296	0.014186886	0.240005597	0.224401518	3900	tags=19%, list=13%, signal=17%	Pik3cd/Cacna1f/Sox9/Npy/Hcar2/Cga/Hcar1/Adrb1/Atp1b1/Cnga2/Calml3/Edn2/Grin1/Adcy2/Popdc3/Hcn4/Crhr1/Sstr5/Chrm1/Rac2/Kcnk2/Htr6/Gria2/Gcg/Amh/Lhcgr/Atp2b3/Cngb3/Htr4/Ppp1r1b/Cacna1s/Grin2b/Edn3/Adcy8/Fxyd2/Cftr/Adcyap1/Gipr/Vip/Cnga3/Chrm2
mmu04924	mmu04924	Renin secretion - Mus musculus (house mouse)	73	-0.509987013	-1.433070568	0.015580678	0.240792293	0.225137066	4935	tags=29%, list=17%, signal=24%	Adcyap1r1/Clca1/Kcnj2/Ace3/Cacna1f/Pde1c/Adrb1/Clca3a2/Ppp3r2/Calml3/Edn2/Plcb2/Gucy1b2/Clca3b/Agt/Cacna1s/Clca2/Edn3/Clca4b/Adcyap1/Clca4a
mmu04390	mmu04390	Hippo signaling pathway - Mus musculus (house mouse)	156	-0.455304329	-1.349175689	0.01655059	0.244660901	0.228754156	4922	tags=19%, list=17%, signal=16%	Amot/Pard6g/Fzd3/Bmp8a/Llgl2/Wnt3/Prkcz/Gdf5/Serpine1/Patj/Wnt4/Nkd2/Itgb2/Amh/Rassf6/Wnt10a/Wnt7a/Trp73/Areg/Fzd10/Ppp2r2b/Bmp5/Bmp7/Cdh1/Ppp2r2c/Pard6b/Sox2/Wnt7b/Ctnna2
mmu04020	mmu04020	Calcium signaling pathway - Mus musculus (house mouse)	245	-0.428166654	-1.293690983	0.019570867	0.277253946	0.259228148	5338	tags=24%, list=18%, signal=20%	Ryr1/Cacna1e/Trhr/Fgf8/Chrna7/Fgf17/Tgfa/Tnnc2/Met/Fgf10/Fgf15/Casq2/Mst1/Chrm3/Gna14/Slc25a31/Vegfa/Htr2a/Tacr3/Cacna1f/Fgf6/Htr5a/Prkcb/Pde1c/Mcoln3/Tacr1/Ret/Adrb1/Plcz1/Grpr/Cacna1h/Ltb4r2/Ppp3r2/Fgf3/Calml3/Ntrk1/Grin1/Adcy2/Plcb2/Chrm1/Fgf4/Htr6/Lhcgr/Avpr1a/Trdn/Atp2b3/Gdnf/Nos2/Erbb3/Fgf23/Htr4/Cacna1s/Camk1g/Grin2b/Klk1b4/Cacna1b/Adcy8/Fgf5/Nos1/Chrm2
mmu04514	mmu04514	Cell adhesion molecules - Mus musculus (house mouse)	163	-0.453169119	-1.344598041	0.021082374	0.286720288	0.268079031	5958	tags=35%, list=20%, signal=28%	Cd40/Cd8a/Cldn10/Selp/Cldn17/H2-M10.1/H2-M10.3/H2-T3/H2-Bl/Negr1/Cadm3/Itga6/Nrxn3/Itgb8/Ntng1/Cadm1/Nrxn2/Slitrk5/Cldn2/Nrcam/Cldn9/Itgal/Madcam1/Gm10499/Ocln/Mag/Vtcn1/Slitrk6/Cldn1/Cntn2/Lrrc4b/Cdh3/Nfasc/Itgam/Nrxn1/Itgb2/Selplg/Slitrk3/Ncam2/Nlgn1/Cldn3/Cldn6/Cldn7/Igsf11/Cntnap2/Cldn14/Cldn11/Slitrk2/Cdh1/Slitrk1/Cldn19/Cldn8/Cldn23/Lrrc4c/Cldn4/Cntn1/Mpz
mmu00010	mmu00010	Glycolysis / Gluconeogenesis - Mus musculus (house mouse)	65	-0.520581149	-1.442225376	0.027566284	0.323236297	0.302220934	8507	tags=51%, list=29%, signal=36%	Gapdhs/Pfkp/Galm/Pkm/Pgm1/Pgam1/Adh7/Pklr/Ldha/Gapdh/Eno1b/Pgam2/Pgk1/Aldoa/Hk1/Ldhb/Eno1/Tpi1/Gpi1/Pfkl/Eno2/Aldoart1/G6pc2/Gm29667/Gck/Aldh1b1/Aldoart2/Acss1/Adh1/Aldh3a1/Aldoc/Pgk2/Fbp2
mmu04911	mmu04911	Insulin secretion - Mus musculus (house mouse)	83	-0.490157199	-1.39231012	0.02708559	0.323236297	0.302220934	4990	tags=28%, list=17%, signal=23%	Gck/Slc2a2/Adcyap1r1/Atp1a1/Chrm3/Slc2a1/Gip/Cacna1f/Prkcb/Pclo/Atp1b1/Adcy2/Plcb2/Cck/Gcg/Kcnn2/Cacna1s/Kcnmb4/Adcy8/Rims2/Fxyd2/Adcyap1/Snap25
mmu01200	mmu01200	Carbon metabolism - Mus musculus (house mouse)	117	-0.466349269	-1.353072246	0.028154327	0.323236297	0.302220934	11809	tags=60%, list=40%, signal=36%	Sdsl/Mcee/Hibch/Mdh2/Acat3/Got1/Idh1/Prps1/Pcx/Taldo1/Esd-ps/Adh5/Shmt2/Aco2/Dlat/Pdhb/Gldc/Dld/Tkt/Sdha/Amt/Fbp1/Prps1l3/Me2/Rgn/Hk3/Suclg2/Pgd/Sucla2/Aldh6a1/Acat2/Pfkp/Esd/Got2/Idh3a/Gpt2/Pkm/Pgam1/Prps1l1/Got1l1/Pklr/Gapdh/Rpia/Eno1b/Pgam2/Pgk1/G6pdx/Aldoa/Hk1/Shmt1/Mdh1/Eno1/Gpt/Tpi1/4933405O20Rik/Glyctk/Gpi1/Pfkl/Hao1/Eno2/Aldoart1/Gm29667/Gck/Aldoart2/Acss1/Ogdhl/Aldoc/Cat/Pgk2/Fbp2
mmu04071	mmu04071	Sphingolipid signaling pathway - Mus musculus (house mouse)	122	-0.460272467	-1.337085026	0.029227557	0.323236297	0.302220934	4831	tags=13%, list=16%, signal=11%	Ms4a2/Cers3/Pik3cd/Prkcz/Kng2/S1pr5/Prkcb/Tnf/Mapk13/Plcb2/Rac2/Ppp2r2b/Ppp2r2c/Oprd1/Sptlc3/Sptssb
mmu04658	mmu04658	Th1 and Th2 cell differentiation - Mus musculus (house mouse)	87	0.337966832	1.300917308	0.028679795	0.323236297	0.302220934	3257	tags=18%, list=11%, signal=16%	H2-Ob/H2-Ea/Tbx21/Il2rb/Dll3/Il12b/H2-Aa/Stat4/Cd3g/H2-Eb2/Cd3d/H2-Ab1/H2-DMb1/H2-DMb2/H2-Eb1/Gata3
mmu05202	mmu05202	Transcriptional misregulation in cancer - Mus musculus (house mouse)	186	-0.43345168	-1.295112642	0.029471545	0.323236297	0.302220934	6621	tags=25%, list=22%, signal=19%	Runx1/Etv1/H3c13/Mmp3/Birc3/Gadd45b/Cd40/Jup/H3c8/Etv4/Elane/Atf1-ps/Gm5454/Arnt2/Gadd45a/Met/Traf1/Igfbp3/Wt1/Rxrg/Defa17/Hmga2/Fcgr1/Runx2/Plau/H3f4/Defa24/Il6/Six1/Csf2/Ptcra/Defa25/Bcl11b/Bcl2a1d/Ntrk1/Prom1/Itgam/Cd14/Gzmb/Mpo/Bcl2a1a/Pax3/Ngfr/Tmprss2/Tlx1/Spint1
mmu04960	mmu04960	Aldosterone-regulated sodium reabsorption - Mus musculus (house mouse)	35	-0.568366668	-1.450447725	0.033939394	0.32969697	0.308261563	6049	tags=31%, list=20%, signal=25%	Atp1b2/Nedd4l/Atp1a1/Pik3cd/Prkcb/Atp1b1/Sfn/Scnn1b/Scnn1g/Scnn1a/Fxyd2
mmu00983	mmu00983	Drug metabolism - other enzymes - Mus musculus (house mouse)	86	-0.485599598	-1.377441016	0.031453362	0.32969697	0.308261563	8287	tags=44%, list=28%, signal=32%	Xdh/Upp2/Ugt2b34/Ugt1a9/Ugt1a8/Ugt1a1/Ugt1a2/Ugt1a10/Ugt1a6a/Nme7/Upp1/Gstt4/Ugt2b37/Gstp3/Ces1b/Nat1/Ces1a/Mgst3/Ugt2b1/Ces1g/Mgst2/Cda/Gstm3/Gsto1/Ces1f/Nat3/Gsta5/Gsta3/Ces2c/Ces2b/Ces1e/Dpyd/Gsta2/Ces1d/Mpo/Ces2e/Gsta4/Gsta1
mmu04724	mmu04724	Glutamatergic synapse - Mus musculus (house mouse)	110	-0.461331555	-1.331231715	0.032734952	0.32969697	0.308261563	3950	tags=18%, list=13%, signal=16%	Grik4/Prkcb/Shank2/Slc17a7/Ppp3r2/Slc17a8/Grin1/Adcy2/Plcb2/Gria2/Grm4/Grik3/Grik1/Grik2/Grin2b/Gng4/Adcy8/Pla2g4e/Grm7/Kcnj3
mmu04261	mmu04261	Adrenergic signaling in cardiomyocytes - Mus musculus (house mouse)	152	-0.439483937	-1.300170044	0.033880903	0.32969697	0.308261563	4423	tags=20%, list=15%, signal=17%	Atp1a1/Myh6/Cacna2d2/Cacna1f/Kcne1/Scn7a/Adrb1/Agtr2/Atp1b1/Mapk13/Calml3/Cacng5/Adcy2/Plcb2/Popdc3/Kcnq1/Actc1/Kcnk2/Cacng3/Scn5a/Atp2b3/Tnnt2/Agt/Cacng2/Cacna1s/Ppp2r2b/Ppp2r2c/Adcy8/Fxyd2/Scn4b
mmu04612	mmu04612	Antigen processing and presentation - Mus musculus (house mouse)	77	0.344957861	1.299079131	0.034951983	0.330102057	0.308640313	3705	tags=23%, list=12%, signal=21%	H2-Ob/H2-Ea/H2-M10.4/Klrd1/H2-Aa/H2-Eb2/Cd74/H2-Ab1/H2-DMb1/H2-T24/H2-DMb2/Ciita/Psme2b/H2-Eb1/H2-M5/H2-T22/Klrc1/Cd4
mmu04918	mmu04918	Thyroid hormone synthesis - Mus musculus (house mouse)	71	-0.491690582	-1.375819316	0.04198895	0.385844408	0.360758549	4423	tags=23%, list=15%, signal=19%	Atp1a1/Slc26a4/Prkcb/Cga/Duox1/Iyd/Atp1b1/Adcy2/Plcb2/Asgr1/Slc5a5/Adcy8/Fxyd2/Gpx2/Duox2/Duoxa2
mmu00130	mmu00130	Ubiquinone and other terpenoid-quinone biosynthesis - Mus musculus (house mouse)	11	0.641619692	1.526229949	0.048966792	0.438123927	0.409639089	4012	tags=36%, list=13%, signal=31%	Tat/Hpd/Ggcx/Vkorc1
mmu00250	mmu00250	Alanine, aspartate and glutamate metabolism - Mus musculus (house mouse)	35	-0.550014682	-1.403614233	0.050909091	0.440039977	0.411430566	2628	tags=20%, list=9%, signal=18%	4930438A08Rik/Nat8l/Rimklb/Aspa/Lao1/Rimkla/Gad2
mmu05320	mmu05320	Autoimmune thyroid disease - Mus musculus (house mouse)	56	0.353808356	1.285436596	0.051769409	0.440039977	0.411430566	4291	tags=38%, list=14%, signal=32%	H2-Ob/H2-Ea/H2-M10.4/H2-Aa/Ifna13/H2-Eb2/H2-Ab1/H2-DMb1/H2-T24/Prf1/Cd86/H2-DMb2/H2-Eb1/H2-M5/Ctla4/H2-T22/Cd28/Cd80/Tpo/Ifna14/Tshb
mmu01523	mmu01523	Antifolate resistance - Mus musculus (house mouse)	29	-0.560637148	-1.392318111	0.054658385	0.44356127	0.414722921	4334	tags=21%, list=15%, signal=18%	Folr1/Tnf/Il1b/Alox12/Il6/Alox12e
mmu05330	mmu05330	Allograft rejection - Mus musculus (house mouse)	49	0.377187021	1.341721966	0.054792863	0.44356127	0.414722921	3933	tags=35%, list=13%, signal=30%	H2-Ob/H2-Ea/H2-M10.4/Il12b/H2-Aa/H2-Eb2/H2-Ab1/H2-DMb1/H2-T24/Prf1/Cd86/H2-DMb2/H2-Eb1/H2-M5/H2-T22/Cd28/Cd80
mmu04728	mmu04728	Dopaminergic synapse - Mus musculus (house mouse)	128	-0.437091542	-1.277987242	0.061013444	0.460990463	0.431018947	2572	tags=12%, list=9%, signal=11%	Mapk13/Calml3/Kif5a/Plcb2/Gria2/Caly/Kcnj6/Ppp1r1b/Grin2b/Gng4/Ppp2r2b/Th/Cacna1b/Ppp2r2c/Scn1a/Kcnj3
mmu05226	mmu05226	Gastric cancer - Mus musculus (house mouse)	146	-0.431670024	-1.27322539	0.058641975	0.460990463	0.431018947	5964	tags=25%, list=20%, signal=20%	Apc2/Apc/Ccnd1/Fgf9/Cdkn1a/Erbb2/Rarb/Fgf1/Wnt6/Gadd45b/Wnt5b/Jup/Fgf8/Fgf17/Fzd3/Gadd45a/Met/Fgf10/Fgf15/Wnt3/Rxrg/Pik3cd/Fgf6/Wnt4/Fgf3/Shc3/Fgf4/Wnt10a/Wnt7a/Fgf23/Fzd10/Cdh1/Shh/Fgf5/Wnt7b/Ctnna2
mmu05208	mmu05208	Chemical carcinogenesis - reactive oxygen species - Mus musculus (house mouse)	201	-0.412374182	-1.235311988	0.060913706	0.460990463	0.431018947	11444	tags=51%, list=38%, signal=31%	Ndufa1/Ndufb4/Cox8b/Ndufb9/Ndufab1/Gstt3/Ndufv1/Ndufs2/Ndufs8/Sos2/Cyc1/Ndufb5/Slc25a5/Ndufa7/Hras/Egfr/Map2k7/Ndufa8/Sdha/Map2k1/Sod1/Ptpn1/Ndufa9/Ndufv2/Ndufa3/Uqcrh/Cox4i1/Ndufc1/Ndufb1/Uqcrc2/Ndufs5/Ndufb8/Ndufb4c/Gstm4/Cox8a/Mgst1/Cox6b1/Nqo1/Egf/Cox6b2/Mapk11/Ndufa2/Atp5pb/Ndufb11/Ndufs7/Cox6c/Ndufa11/Uqcrc1/Ndufs6/Cox7a1/Uqcrb/Ndufa12/Vdac1/Ndufb10/Ndufa10/Ndufa4/Uqcr11/Ndufs4/Ndufa5/Ndufa…
mmu00051	mmu00051	Fructose and mannose metabolism - Mus musculus (house mouse)	35	-0.53690783	-1.3701661	0.066666667	0.487116433	0.455446325	8335	tags=40%, list=28%, signal=29%	Pfkp/Pfkfb4/Pmm1/Akr1b10/Aldoa/Hk1/Tpi1/Pfkl/Aldoart1/Pfkfb3/Aldoart2/Aldoc/Akr1b7/Fbp2
mmu04060	mmu04060	Cytokine-cytokine receptor interaction - Mus musculus (house mouse)	269	-0.398037954	-1.206582566	0.067336683	0.487116433	0.455446325	6011	tags=28%, list=20%, signal=22%	Rell1/Tnfrsf21/Cd40/Inhbc/Il21/Tnfsf13b/Cx3cl1/Tnfrsf8/Il10/Il20/Ccl3/Ifnl3/Ccr8/Il5/Il13/Prlr/Il1rl2/Tnfrsf13b/Tslp/Ccl21d/Bmp8a/Cxcl12/Il19/Il34/Ifnk/Ccl21b/Tnfsf11/Ccl28/Ifna15/Ifna16/Gdf5/Ifnlr1/Mstn/Il1a/Tnfrsf13c/Tnf/Il1b/Cxcl1/Ccl11/Il18r1/Il23a/Il1rl1/Il6/Inhbb/Csf2/Il22/Ccl20/Cd70/Il31/Ctf2/Ltb/Cxcl14/Il25/Il9/Il24/Amh/Tnfsf4/Il23r/Ccl21a/Cxcl3/Cxcl2/Il36a/Cxcl15/Ifnb1/Il22ra1/Amhr2/Klk1…
mmu05332	mmu05332	Graft-versus-host disease - Mus musculus (house mouse)	49	0.366919303	1.305197848	0.06908633	0.489361504	0.457545431	3933	tags=37%, list=13%, signal=32%	H2-Ob/H2-Ea/H2-M10.4/Klrd1/H2-Aa/H2-Eb2/H2-Ab1/H2-DMb1/H2-T24/Prf1/Cd86/H2-DMb2/H2-Eb1/H2-M5/H2-T22/Klrc1/Cd28/Cd80
