# Supplementary material for: In situ protein corona–camouflaged supramolecular assemblies remodel thrombotic microenvironment for improved arterial homeostasis
Source: Sci Adv. 2025 May 2;11(18):eadu6676. doi: 10.1126/sciadv.adu6676 (PMC12047436; doi:10.1126/sciadv.adu6676)
Supplement: Supplementary file 2 — Datasets S1 to S6 [file sciadv.adu6676_datasets_s1_to_s6.zip › adu6676_dataset_s6.xls]

SUPPLEMENTARY DATASET 6: Gene expression data in transcripts per million (TPM) values
geneID	Chr	Start	End	Strand	Length	NP_1	NP_2	NP_3	Saline_1	Saline_2	Saline_3
Xkr4	1;1;1;1;1;1;1	3276124;3276746;3283662;3283832;3284705;3491925;3740775	3277540;3277540;3285855;3286567;3287191;3492124;3741721	-;-;-;-;-;-;-	6094	0.918491666	0.189067374	0.289316822	0.470722804	3.995077598	4.035117021
Rp1	1;1;1;1;1;1;1;1;1;1;1;1;1;1;1;1;1;1;1;1;1;1;1;1;1;1;1;1;1;1;1;1;1;1;1;1;1;1	4069780;4077879;4089293;4094959;4112111;4162840;4189891;4190238;4212835;4218035;4218835;4234078;4240428;4267757;4276883;4296834;4298666;4301276;4313356;4313640;4313766;4315254;4331750;4337692;4354989;4361069;4363149;4381493;4414369;4422133;4422133;4422133;4422425;4422425;4422425;4430423;4479393;4479393	4069840;4077960;4089371;4095113;4112330;4163003;4189935;4190296;4212989;4218186;4218967;4234164;4240627;4267864;4277060;4297046;4298842;4301367;4313485;4313671;4313842;4315329;4331828;4337843;4355121;4363235;4363235;4381656;4420314;4422304;4422304;4422304;4423060;4423060;4423060;4430537;4479464;4479464	-;-;-;-;-;-;-;-;-;-;-;-;-;-;-;-;-;-;-;-;-;-;-;-;-;-;-;-;-;-;-;-;-;-;-;-;-;-	12311	0.122083952	0	0	0.060409972	0.037758115	0.007973656
Sox17	1;1;1;1;1;1;1;1;1;1;1;1;1;1;1;1;1;1;1;1;1;1;1;1;1;1;1	4561154;4561473;4561613;4561936;4562680;4562681;4562688;4562690;4563323;4563323;4563323;4563323;4563991;4563995;4563995;4563995;4563995;4565359;4565359;4565359;4565359;4566514;4566514;4566514;4566514;4566514;4566514	4562891;4562886;4562891;4562891;4563827;4562891;4562891;4562891;4563713;4563958;4563713;4563689;4564086;4564086;4564086;4564086;4564086;4566165;4565421;4566165;4566165;4566619;4566586;4566553;4567577;4566980;4566636	-;-;-;-;-;-;-;-;-;-;-;-;-;-;-;-;-;-;-;-;-;-;-;-;-;-;-	4772	2.584820779	6.579382186	10.84494428	3.617902465	3.908573143	3.137041488
Mrpl15	1;1;1;1;1;1;1;1;1;1;1;1;1;1;1;1;1;1;1;1;1;1;1;1;1;1	4843429;4843434;4844659;4846600;4847748;4847748;4847748;4847748;4850190;4851444;4852791;4852791;4852791;4852791;4852791;4853795;4854174;4854174;4854174;4854174;4855796;4855796;4855796;4855796;4855796;4855796	4844739;4847024;4844739;4847024;4847871;4847871;4847871;4847871;4854789;4852524;4852956;4852829;4852956;4852956;4852956;4854328;4854328;4854328;4854328;4854328;4855962;4855915;4855962;4855921;4855962;4855933	-;-;-;-;-;-;-;-;-;-;-;-;-;-;-;-;-;-;-;-;-;-;-;-;-;-	8487	1.477798012	1.120001977	2.541770572	2.234539018	3.628568395	4.331601282
Lypla1	1;1;1;1;1;1;1;1;1;1;1;1;1;1;1;1;1;1;1;1;1;1;1;1;1;1;1;1;1;1;1;1;1;1;1;1;1;1;1;1;1;1;1;1;1;1;1;1;1;1;1;1;1;1;1;1;1;1;1	4878011;4878046;4878053;4878119;4878121;4878134;4878460;4878678;4878678;4878678;4878678;4878678;4878678;4878678;4898807;4898807;4898807;4898807;4898807;4898807;4898807;4900491;4900491;4900491;4900491;4900491;4900491;4902534;4902534;4902534;4902534;4902534;4902534;4902534;4907128;4907224;4907224;4907224;4907224;4907224;4907224;4909610;4909610;4909610;4909610;4909610;4911179;4911179;4911179;4911179…	4878205;4878205;4878205;4878205;4878205;4878205;4878588;4878709;4878709;4878709;4878709;4878709;4878709;4878709;4898872;4898872;4898872;4898872;4898872;4898872;4898872;4900538;4900538;4900538;4900538;4900538;4900538;4902604;4902604;4902604;4902591;4902604;4902604;4902604;4909711;4907297;4907297;4907297;4907297;4907297;4907297;4909711;4909711;4909711;4909711;4909711;4913050;4911316;4911355;4911192…	+;+;+;+;+;+;+;+;+;+;+;+;+;+;+;+;+;+;+;+;+;+;+;+;+;+;+;+;+;+;+;+;+;+;+;+;+;+;+;+;+;+;+;+;+;+;+;+;+;+;+;+;+;+;+;+;+;+;+	7145	3.206077014	2.433962946	7.29392087	6.304745316	7.408491552	6.477841503
Gm37988	1;1;1;1;1;1;1;1;1;1	4878115;4898807;4900491;4902534;4907224;4909610;4911179;4937693;4948250;4956967	4878205;4898872;4900538;4902604;4907297;4909711;4911355;4937755;4948355;4956993	+;+;+;+;+;+;+;+;+;+	825	52.83186739	61.01298705	105.6600918	79.97266632	113.6041156	116.3685867
Tcea1	1;1;1;1;1;1;1;1;1;1;1;1;1;1;1;1;1;1;1;1	4928037;4928261;4937693;4937693;4948250;4948250;4956967;4956967;4959680;4959680;4960963;4960963;4962138;4962138;4963640;4963640;4965157;4965157;4966579;4966579	4928199;4928726;4937755;4937755;4948355;4948355;4957054;4957054;4959825;4959825;4961019;4961019;4962292;4962292;4963786;4963786;4965228;4965228;4968132;4968128	+;+;+;+;+;+;+;+;+;+;+;+;+;+;+;+;+;+;+;+	3017	31.67667004	27.65156959	45.118143	41.02556203	47.2620869	52.41686998
Rgs20	1;1;1;1;1;1;1;1;1;1;1;1;1;1;1;1;1;1;1;1;1;1;1;1;1;1;1;1	4979799;4979799;4980625;4980697;4982537;4982537;4982537;4982537;4982565;4987120;4987120;4987120;4987120;4987120;4992751;4994070;4994070;4994070;4994070;5088799;5089534;5089534;5089534;5090961;5133002;5140233;5140233;5140233	4980885;4980885;4980885;4980885;4982771;4982771;4982771;4982771;4982771;4987203;4987203;4987203;4987203;4987203;4994212;4994212;4994212;4994212;4994212;5088958;5089602;5089602;5089762;5091260;5133407;5140505;5140496;5140508	-;-;-;-;-;-;-;-;-;-;-;-;-;-;-;-;-;-;-;-;-;-;-;-;-;-;-;-	4239	0.146714063	0.076444837	0.403689768	0.263166017	3.454226172	8.707135081
Atp6v1h	1;1;1;1;1;1;1;1;1;1;1;1;1;1;1;1;1;1;1;1;1;1;1;1;1;1;1;1;1;1;1;1;1;1;1;1;1;1;1;1;1;1;1;1;1;1;1;1;1;1;1;1;1;1;1;1;1;1;1;1;1;1;1;1;1;1;1;1	5140241;5153303;5153333;5153347;5153355;5153355;5153377;5153387;5154640;5154640;5154640;5154640;5154640;5154640;5154640;5159232;5159232;5159232;5159232;5159232;5159232;5159232;5163586;5163586;5163586;5163586;5163586;5163586;5163586;5165838;5165838;5165838;5165838;5165838;5165838;5168252;5168252;5168252;5168252;5168252;5171293;5171293;5171293;5187613;5187613;5187613;5187613;5194500;5194500;5194500…	5140367;5153501;5153848;5153501;5153501;5153501;5153501;5153501;5157002;5154786;5154786;5154786;5154786;5154786;5154786;5159334;5159334;5159334;5159334;5159334;5159334;5159334;5163675;5165951;5163675;5163675;5163675;5163675;5163675;5165951;5165882;5165951;5165951;5165951;5165951;5170000;5168356;5168356;5168356;5168356;5171346;5171346;5171346;5187710;5187710;5187710;5187710;5194692;5194692;5194692…	+;+;+;+;+;+;+;+;+;+;+;+;+;+;+;+;+;+;+;+;+;+;+;+;+;+;+;+;+;+;+;+;+;+;+;+;+;+;+;+;+;+;+;+;+;+;+;+;+;+;+;+;+;+;+;+;+;+;+;+;+;+;+;+;+;+;+;+	9746	4.456270303	4.928315325	7.731013401	8.960852624	9.753725711	9.064982209
Oprk1	1;1;1;1;1;1;1;1;1;1;1;1;1;1;1;1;1;1	5658689;5658716;5658716;5658780;5659164;5659228;5659258;5659258;5666741;5668813;5668813;5668813;5668813;5672475;5672475;5672475;5672475;5672475	5661534;5658886;5658886;5658886;5659528;5659528;5659528;5659528;5669165;5669165;5669165;5669165;5669165;5674237;5673376;5676354;5673089;5676354	+;+;+;+;+;+;+;+;+;+;+;+;+;+;+;+;+;+	9151	0	0	0	0	0	0
Npbwr1	1	5983926	5987617	-	3692	0	0	0	0	0	0
Rb1cc1	1;1;1;1;1;1;1;1;1;1;1;1;1;1;1;1;1;1;1;1;1;1;1;1;1;1;1;1;1;1;1;1;1;1;1;1;1;1;1;1;1;1;1;1;1;1;1;1;1;1;1;1;1;1;1;1;1;1;1;1;1;1;1;1;1;1;1;1;1;1;1;1;1;1;1;1;1;1;1;1;1;1;1;1;1;1;1;1;1;1;1;1;1;1;1;1;1;1;1;1;1;1;1;1;1;1;1;1;1;1;1;1;1;1;1;1;1;1;1;1;1;1	6276421;6276451;6284869;6284887;6285232;6293823;6298164;6298164;6298164;6298164;6298164;6298226;6300183;6300183;6300183;6300183;6300183;6300183;6304185;6304185;6304185;6304185;6304185;6304453;6304453;6304453;6304453;6304503;6308486;6308486;6308486;6308486;6310176;6310176;6310176;6310529;6311194;6314329;6314329;6314329;6315019;6315019;6315019;6315019;6315382;6315382;6315382;6315382;6315649;6315649…	6276494;6276494;6285181;6285181;6285476;6293969;6298273;6298273;6298273;6298273;6298273;6298273;6300928;6300297;6300297;6300297;6300297;6300297;6304311;6304234;6304311;6304311;6304311;6304623;6304623;6304623;6304535;6304623;6308688;6308688;6308688;6308608;6310414;6310602;6310602;6310602;6314499;6314499;6314499;6314499;6315203;6315203;6315152;6315203;6315568;6315568;6315568;6315568;6315730;6315730…	+;+;+;+;+;+;+;+;+;+;+;+;+;+;+;+;+;+;+;+;+;+;+;+;+;+;+;+;+;+;+;+;+;+;+;+;+;+;+;+;+;+;+;+;+;+;+;+;+;+;+;+;+;+;+;+;+;+;+;+;+;+;+;+;+;+;+;+;+;+;+;+;+;+;+;+;+;+;+;+;+;+;+;+;+;+;+;+;+;+;+;+;+;+;+;+;+;+;+;+;+;+;+;+;+;+;+;+;+;+;+;+;+;+;+;+;+;+;+;+;+;+	14690	16.54645495	9.71830356	17.53353897	25.17958268	25.91191139	23.074146
Alkal1	1;1;1;1;1	6429442;6458797;6459664;6461264;6464494	6429738;6458850;6459744;6461340;6464955	+;+;+;+;+	971	0	0	0	0	0	0
St18	1;1;1;1;1;1;1;1;1;1;1;1;1;1;1;1;1;1;1;1;1;1;1;1;1;1;1;1;1;1;1;1;1;1;1;1;1;1;1;1;1;1;1;1;1;1;1;1;1;1;1;1;1;1;1;1;1;1;1;1;1;1;1;1;1;1;1;1;1;1;1;1;1;1;1;1;1;1;1;1;1;1;1;1;1;1;1;1;1;1;1;1;1;1;1;1;1;1;1;1;1;1;1;1;1;1;1;1;1;1;1;1;1;1;1;1;1;1;1;1;1;1;1;1;1;1;1;1;1;1;1;1;1;1;1;1;1;1;1;1;1;1;1;1;1;1;1;1;1;1;1;1;1;1;1;1;1;1;1;1;1;1;1;1;1;1;1;1;1;1;1;1;1;1	6557455;6557555;6557842;6557842;6800275;6800277;6800294;6800325;6800326;6805094;6807799;6807804;6807804;6807804;6822520;6822520;6822520;6823218;6823218;6823218;6823218;6823218;6823218;6823218;6823218;6823218;6823780;6839122;6839122;6839122;6839122;6839122;6839122;6839122;6839122;6839122;6841168;6841168;6841168;6841168;6841168;6841168;6841168;6841168;6841168;6865610;6865610;6865610;6865610;6865610…	6557629;6557629;6557965;6557965;6800464;6800464;6800464;6800464;6800464;6805196;6807881;6807881;6807881;6807881;6822592;6822592;6822592;6823260;6823260;6823260;6823260;6823260;6823260;6823260;6823260;6823260;6823826;6839176;6839176;6839176;6839176;6839176;6839176;6839176;6839176;6839176;6841198;6841198;6841198;6841198;6841198;6841198;6841198;6841198;6841198;6865800;6865800;6865800;6865800;6865774…	+;+;+;+;+;+;+;+;+;+;+;+;+;+;+;+;+;+;+;+;+;+;+;+;+;+;+;+;+;+;+;+;+;+;+;+;+;+;+;+;+;+;+;+;+;+;+;+;+;+;+;+;+;+;+;+;+;+;+;+;+;+;+;+;+;+;+;+;+;+;+;+;+;+;+;+;+;+;+;+;+;+;+;+;+;+;+;+;+;+;+;+;+;+;+;+;+;+;+;+;+;+;+;+;+;+;+;+;+;+;+;+;+;+;+;+;+;+;+;+;+;+;+;+;+;+;+;+;+;+;+;+;+;+;+;+;+;+;+;+;+;+;+;+;+;+;+;+;+;+;+;+;+;+;+;+;+;+;+;+;+;+;+;+;+;+;+;+;+;+;+;+;+;+	6464	0	0.506884614	0.304845275	0.082181219	0.017978038	0.030372427
Pcmtd1	1;1;1;1;1;1;1;1;1;1;1;1;1;1;1;1;1;1;1;1;1;1;1;1;1;1;1;1;1;1;1;1	7159144;7159154;7159328;7159390;7190418;7217861;7217861;7217861;7217861;7225091;7225304;7225304;7230309;7230781;7231116;7231116;7231116;7231116;7231116;7233472;7233472;7233472;7233472;7233472;7233472;7236533;7239739;7239739;7239739;7239739;7239739;7239739	7159440;7159440;7159440;7159440;7190839;7217963;7217963;7217963;7217963;7225495;7225495;7225495;7231287;7231287;7231126;7231287;7231287;7231287;7231287;7233595;7233595;7233595;7233595;7233595;7233595;7236742;7242883;7242842;7242346;7240300;7243852;7239822	+;+;+;+;+;+;+;+;+;+;+;+;+;+;+;+;+;+;+;+;+;+;+;+;+;+;+;+;+;+;+;+	6654	32.36250614	11.75833947	21.75854428	20.4137062	58.70755057	52.93226664
Sntg1	1;1;1;1;1;1;1;1;1;1;1;1;1;1;1;1;1;1;1;1;1;1;1;1;1;1;1;1;1;1;1;1;1;1;1;1;1;1;1;1;1;1;1;1;1;1;1;1;1;1;1;1;1;1;1;1;1;1;1;1;1;1;1;1;1;1;1;1;1;1;1;1;1;1;1;1;1;1;1;1;1;1;1;1;1;1;1;1;1;1;1;1;1;1;1;1;1;1;1;1;1;1;1;1;1;1;1;1;1;1;1;1;1;1;1;1;1;1;1;1;1;1;1;1;1;1;1;1;1	8431699;8431699;8431699;8432902;8433407;8433649;8433699;8484427;8484427;8484427;8484427;8484427;8484427;8484427;8515251;8515251;8515251;8515251;8515251;8515251;8518204;8518204;8518204;8518204;8518204;8518204;8533618;8533618;8533618;8533618;8533618;8533618;8533618;8535661;8535661;8535661;8535661;8535661;8535661;8535661;8540635;8540635;8624949;8624949;8624949;8624949;8624949;8653429;8653429;8653429…	8433857;8433857;8433857;8433857;8433857;8433857;8433857;8484537;8484537;8484537;8484537;8484537;8484537;8484537;8515343;8515343;8515343;8515343;8515343;8515343;8518356;8518356;8518356;8518356;8518356;8518356;8533689;8533689;8533689;8533689;8533689;8533689;8533689;8535777;8535777;8535777;8535777;8535777;8535777;8535777;8540703;8540744;8624987;8624987;8624987;8624987;8624987;8653558;8653558;8653558…	-;-;-;-;-;-;-;-;-;-;-;-;-;-;-;-;-;-;-;-;-;-;-;-;-;-;-;-;-;-;-;-;-;-;-;-;-;-;-;-;-;-;-;-;-;-;-;-;-;-;-;-;-;-;-;-;-;-;-;-;-;-;-;-;-;-;-;-;-;-;-;-;-;-;-;-;-;-;-;-;-;-;-;-;-;-;-;-;-;-;-;-;-;-;-;-;-;-;-;-;-;-;-;-;-;-;-;-;-;-;-;-;-;-;-;-;-;-;-;-;-;-;-;-;-;-;-;-;-	10908	0	0	0	0.009739996	0.074575565	0.463460743
Rrs1	1	9615633	9617680	+	2048	10.07179863	27.42607825	20.56000878	28.22103073	26.83952529	34.27101312
Adhfe1	1;1;1;1;1;1;1;1;1;1;1;1;1;1;1;1;1;1;1;1;1;1;1;1;1;1;1;1;1;1;1;1;1;1;1;1;1;1;1;1;1;1;1;1;1;1;1;1;1;1;1;1;1	9618173;9618280;9618317;9618332;9618344;9620132;9620132;9620132;9620132;9620132;9620786;9621942;9621942;9623148;9623148;9623148;9623148;9623543;9623543;9623543;9623543;9623543;9623848;9623848;9623848;9623848;9623848;9625763;9625763;9625763;9625763;9627225;9627225;9627225;9628358;9628358;9628358;9630334;9630334;9630334;9633734;9633734;9633734;9634022;9634022;9634022;9637006;9637006;9637006;9646416…	9618376;9618376;9618376;9618376;9618376;9620169;9620169;9620169;9620169;9620169;9620872;9621982;9621982;9623201;9623201;9623201;9623201;9623697;9623697;9623697;9623697;9623697;9624044;9623912;9624044;9624044;9624044;9625840;9625793;9625840;9625840;9627330;9627330;9627330;9628510;9628510;9628510;9630432;9630432;9630432;9633812;9633812;9633812;9634118;9634118;9634118;9637163;9637163;9637163;9646694…	+;+;+;+;+;+;+;+;+;+;+;+;+;+;+;+;+;+;+;+;+;+;+;+;+;+;+;+;+;+;+;+;+;+;+;+;+;+;+;+;+;+;+;+;+;+;+;+;+;+;+;+;+	3780	1.823533539	1.562144172	0.274369236	1.503716296	0.737841509	0.324615361
Vxn	1;1;1;1;1;1	9671424;9677199;9683537;9690061;9692818;9694938	9671875;9677254;9683699;9690122;9692909;9697368	+;+;+;+;+;+	3256	0.986872864	2.233757573	2.293376271	1.566248851	1.284877566	1.401907665
Mybl1	1;1;1;1;1;1;1;1;1;1;1;1;1;1;1;1;1;1;1;1;1;1;1;1;1;1;1;1;1;1;1;1;1;1;1;1;1;1;1;1;1;1;1;1	9737640;9739762;9741804;9742437;9742437;9742765;9742765;9743326;9743326;9743970;9743970;9746192;9746192;9746357;9748497;9748497;9748497;9748497;9752010;9752010;9752010;9752088;9753322;9753322;9753322;9753322;9755861;9755861;9755861;9757786;9757786;9757786;9760306;9760306;9760306;9762943;9762943;9762943;9763512;9763512;9763512;9769847;9770160;9770160	9740237;9740237;9741983;9742541;9742541;9742881;9742881;9743440;9743440;9744112;9744112;9746560;9746560;9746560;9748835;9748730;9748730;9748730;9752114;9752114;9752114;9752114;9753677;9753393;9753393;9753393;9756035;9756035;9756035;9758006;9758006;9758006;9760398;9760398;9760398;9763014;9763014;9763014;9763617;9763617;9763617;9769879;9770249;9770434	-;-;-;-;-;-;-;-;-;-;-;-;-;-;-;-;-;-;-;-;-;-;-;-;-;-;-;-;-;-;-;-;-;-;-;-;-;-;-;-;-;-;-;-	5402	5.756394967	4.33239296	10.2137275	2.006085857	2.248046822	3.979608856
Vcpip1	1;1;1	9788847;9807191;9815675	9795575;9807277;9818607	-;-;-	9749	12.88093112	10.55531549	15.38280154	15.60038104	14.34000157	14.89723789
Sgk3	1;1;1;1;1;1;1;1;1;1;1;1;1;1;1;1;1;1;1;1;1;1;1;1;1;1;1;1;1;1;1;1;1;1;1;1;1;1;1;1;1;1;1;1;1;1;1;1;1;1;1;1;1;1;1;1;1;1;1;1;1;1;1;1;1;1;1;1;1;1;1;1;1;1;1;1;1;1;1;1;1;1;1;1;1;1;1;1;1;1;1;1;1;1;1;1;1;1;1;1;1;1;1;1;1;1;1;1;1;1;1;1;1;1;1;1;1;1;1;1;1;1;1;1;1;1;1;1;1;1;1;1;1;1;1;1;1	9868332;9868368;9868368;9868383;9868410;9868433;9897238;9897238;9897238;9897238;9897238;9918497;9918546;9918546;9918622;9935356;9935356;9935356;9935356;9935356;9935356;9935356;9935356;9935356;9935688;9938608;9938608;9938608;9938608;9938608;9938608;9938608;9938608;9941855;9941855;9941855;9941855;9941855;9941855;9941855;9941855;9942483;9942483;9942483;9942483;9942483;9942483;9942483;9942483;9947391…	9868471;9868471;9868471;9868471;9868471;9868471;9900563;9897344;9897344;9897344;9897344;9918610;9918610;9918610;9918773;9935573;9935573;9935573;9935573;9935573;9935573;9935573;9935573;9935573;9935856;9938691;9938691;9938691;9938913;9938691;9938691;9938691;9938691;9941927;9941927;9941927;9941927;9941927;9941927;9941927;9941927;9942779;9942558;9942558;9942558;9942558;9942558;9942558;9942558;9947478…	+;+;+;+;+;+;+;+;+;+;+;+;+;+;+;+;+;+;+;+;+;+;+;+;+;+;+;+;+;+;+;+;+;+;+;+;+;+;+;+;+;+;+;+;+;+;+;+;+;+;+;+;+;+;+;+;+;+;+;+;+;+;+;+;+;+;+;+;+;+;+;+;+;+;+;+;+;+;+;+;+;+;+;+;+;+;+;+;+;+;+;+;+;+;+;+;+;+;+;+;+;+;+;+;+;+;+;+;+;+;+;+;+;+;+;+;+;+;+;+;+;+;+;+;+;+;+;+;+;+;+;+;+;+;+;+;+	14311	2.270656674	2.75746264	4.18875608	4.613973283	2.760912081	3.64229731
Mcmdc2	1;1;1;1;1;1;1;1;1;1;1;1;1;1;1;1;1;1;1;1;1;1;1;1;1;1;1;1;1;1;1;1;1;1;1;1;1;1;1;1;1;1;1;1;1;1;1;1;1;1;1;1;1;1;1;1;1;1;1;1;1;1;1;1;1;1	9978863;9978863;9978893;9978895;9981539;9981826;9981900;9981900;9981926;9982135;9982135;9982135;9982135;9982135;9982339;9982339;9982339;9982339;9982381;9985699;9985699;9985699;9985699;9985699;9986541;9986541;9986541;9986541;9986541;9986775;9986775;9986775;9986775;9986775;9989245;9989245;9989245;9989245;9989245;9990660;9990660;9990660;9990660;9990660;9991053;9994282;9994282;9994282;10001006;100010…	9978915;9978915;9978933;9978915;9982037;9982037;9982037;9982037;9982037;9982265;9982265;9982265;9982265;9982265;9982398;9982398;9982398;9982398;9982398;9985894;9985894;9985894;9985894;9985894;9986663;9986663;9986663;9986663;9986663;9986879;9986879;9986879;9986879;9986879;9989370;9989370;9989370;9989370;9989370;9991491;9990897;9990897;9990897;9990897;9992750;9994487;9994487;9994487;10001172;100011…	+;+;+;+;+;+;+;+;+;+;+;+;+;+;+;+;+;+;+;+;+;+;+;+;+;+;+;+;+;+;+;+;+;+;+;+;+;+;+;+;+;+;+;+;+;+;+;+;+;+;+;+;+;+;+;+;+;+;+;+;+;+;+;+;+;+	5916	0.02628131	0.450373283	0.227898991	0.116731782	0.02946502	0.157632692
Tcf24	1;1;1	10030388;10030396;10037324	10033746;10033034;10038157	-;-;-	4193	0	0	0.049468911	0.101353571	0.110860995	0.04682265
Ppp1r42	1;1;1;1;1;1;1;1;1;1;1;1;1;1;1;1;1;1;1;1;1;1;1;1;1;1;1;1;1;1;1;1;1;1;1;1;1;1	10038849;10038849;10038849;10039050;10046812;10046812;10049041;10049041;10049041;10049041;10055817;10055817;10055817;10055817;10055817;10065288;10065371;10065371;10065371;10065371;10069626;10069626;10069626;10069626;10069626;10070196;10070196;10070196;10070196;10070196;10073460;10073460;10073460;10073460;10079297;10079297;10079297;10079297	10039156;10039156;10039156;10039156;10046971;10046924;10049172;10049172;10049172;10049172;10055934;10055934;10055934;10055934;10055917;10065487;10065487;10065502;10065487;10065487;10069764;10069764;10069764;10069764;10069764;10070362;10070362;10070362;10070362;10070362;10073678;10073678;10073678;10073678;10079355;10079355;10079355;10079361	-;-;-;-;-;-;-;-;-;-;-;-;-;-;-;-;-;-;-;-;-;-;-;-;-;-;-;-;-;-;-;-;-;-;-;-;-;-	1523	0	0	0.238339133	0.209278819	0	0
Cops5	1;1;1;1;1;1;1;1;1;1;1;1;1;1;1;1;1;1;1;1;1;1;1;1;1;1;1;1;1;1;1;1;1;1;1;1;1	10094826;10095068;10097328;10097328;10097423;10100824;10100824;10100824;10100912;10101145;10102564;10102564;10102564;10103265;10103483;10103483;10103483;10103483;10103483;10104233;10104233;10104233;10104233;10104233;10104233;10105154;10105154;10105154;10105154;10105154;10105154;10107505;10107887;10107895;10107895;10108144;10108144	10095288;10095288;10097476;10097476;10097476;10100935;10100935;10100935;10100935;10102649;10102649;10102649;10102649;10103548;10103548;10103548;10103548;10103548;10103548;10104361;10104361;10104361;10104361;10104361;10104361;10105388;10105388;10105388;10105388;10105353;10105388;10108170;10108166;10108163;10108352;10108393;10108374	-;-;-;-;-;-;-;-;-;-;-;-;-;-;-;-;-;-;-;-;-;-;-;-;-;-;-;-;-;-;-;-;-;-;-;-;-	3766	8.75247168	8.327351639	23.21530926	19.50813682	21.26094422	31.07039635
Cspp1	1;1;1;1;1;1;1;1;1;1;1;1;1;1;1;1;1;1;1;1;1;1;1;1;1;1;1;1;1;1;1;1;1;1;1;1;1;1;1;1;1;1;1;1;1;1;1;1;1;1;1;1;1;1;1;1;1;1;1;1;1;1;1;1;1;1;1;1;1;1;1;1;1;1;1;1;1;1;1;1;1;1;1;1;1;1;1;1;1;1;1;1;1;1;1;1;1;1;1;1;1;1;1;1;1;1;1;1;1;1;1;1;1;1;1;1;1;1;1;1;1;1;1;1;1;1;1;1;1;1;1;1;1;1;1;1;1;1;1;1;1;1;1;1;1;1;1;1;1;1;1;1;1;1;1;1;1;1;1;1;1;1;1;1;1;1	10108212;10108231;10108442;10108451;10108474;10108487;10109992;10109998;10109998;10110002;10110010;10110048;10110380;10115301;10115301;10115301;10115301;10115301;10115301;10115301;10115301;10115301;10115301;10115301;10115301;10116718;10117649;10117649;10117649;10117649;10117649;10117649;10117649;10117649;10117649;10117649;10117649;10117649;10117649;10127149;10128945;10128945;10128945;10128945;101…	10109567;10108355;10108569;10108569;10108569;10108569;10110104;10110104;10110112;10110104;10110104;10110104;10110508;10115409;10115409;10115409;10115418;10115409;10115409;10115409;10115409;10115409;10115409;10115409;10115409;10116780;10117751;10117751;10117751;10117751;10117751;10117751;10117751;10117751;10117751;10117751;10117751;10117759;10117751;10127172;10129048;10129083;10129273;10129097;101…	+;+;+;+;+;+;+;+;+;+;+;+;+;+;+;+;+;+;+;+;+;+;+;+;+;+;+;+;+;+;+;+;+;+;+;+;+;+;+;+;+;+;+;+;+;+;+;+;+;+;+;+;+;+;+;+;+;+;+;+;+;+;+;+;+;+;+;+;+;+;+;+;+;+;+;+;+;+;+;+;+;+;+;+;+;+;+;+;+;+;+;+;+;+;+;+;+;+;+;+;+;+;+;+;+;+;+;+;+;+;+;+;+;+;+;+;+;+;+;+;+;+;+;+;+;+;+;+;+;+;+;+;+;+;+;+;+;+;+;+;+;+;+;+;+;+;+;+;+;+;+;+;+;+;+;+;+;+;+;+;+;+;+;+;+;+	17553	9.058533958	6.748598791	9.087244162	9.754002919	12.77429884	11.56791333
Arfgef1	1;1;1;1;1;1;1;1;1;1;1;1;1;1;1;1;1;1;1;1;1;1;1;1;1;1;1;1;1;1;1;1;1;1;1;1;1;1;1;1;1;1;1;1;1;1;1;1;1;1;1;1;1;1;1;1;1;1;1;1;1;1;1;1;1;1;1;1;1;1;1;1;1;1	10207796;10208915;10210692;10210692;10211784;10211784;10212801;10214943;10217628;10217630;10222026;10222026;10223611;10223611;10223832;10223832;10224506;10224506;10226624;10227139;10228125;10229793;10230102;10230102;10230926;10230982;10231188;10231188;10233922;10243059;10243300;10243419;10244292;10244292;10250051;10250051;10251095;10251095;10253888;10253888;10254201;10254201;10254611;10254611;102…	10209221;10209221;10210809;10210809;10211926;10211922;10212969;10215082;10217760;10217760;10222098;10222098;10223749;10223749;10223967;10223967;10224755;10224635;10229965;10227269;10228285;10229965;10230285;10230253;10231095;10231095;10231531;10231228;10234012;10243209;10243577;10243577;10244420;10244420;10250202;10250202;10251266;10251266;10253972;10253972;10254406;10254406;10254722;10254722;102…	-;-;-;-;-;-;-;-;-;-;-;-;-;-;-;-;-;-;-;-;-;-;-;-;-;-;-;-;-;-;-;-;-;-;-;-;-;-;-;-;-;-;-;-;-;-;-;-;-;-;-;-;-;-;-;-;-;-;-;-;-;-;-;-;-;-;-;-;-;-;-;-;-;-	11318	13.49015585	11.24894081	16.7782194	32.01491023	25.14050867	25.28681958
Cpa6	1;1;1;1;1;1;1;1;1;1;1;1;1;1;1;1;1;1;1;1;1;1;1;1;1	10394945;10394952;10399698;10399698;10407492;10407492;10478494;10478494;10479482;10479482;10542700;10547250;10547250;10547952;10551239;10551239;10554174;10554174;10559050;10665591;10665845;10665845;10789837;10789837;10789837	10395536;10395536;10399782;10399782;10407694;10407694;10478584;10478584;10479592;10479592;10547354;10547354;10547354;10548048;10551340;10551340;10554288;10554288;10559174;10665920;10665920;10665920;10790170;10790130;10790170	-;-;-;-;-;-;-;-;-;-;-;-;-;-;-;-;-;-;-;-;-;-;-;-;-	6840	0	0	0	0.388318276	0.152907944	0.014351416
Prex2	1;1;1;1;1;1;1;1;1;1;1;1;1;1;1;1;1;1;1;1;1;1;1;1;1;1;1;1;1;1;1;1;1;1;1;1;1;1;1;1;1;1;1;1;1;1;1;1;1;1;1;1;1;1;1;1;1;1;1;1;1;1;1;1;1;1;1;1;1;1;1;1;1;1;1;1;1;1;1;1;1	11063689;11063742;11131550;11136018;11138235;11150247;11159941;11168687;11168754;11171288;11171288;11177827;11177827;11180506;11180506;11182967;11182967;11193345;11193345;11194038;11194038;11202562;11202562;11206989;11206989;11210180;11210180;11210460;11210460;11210915;11212873;11212873;11220034;11220034;11220034;11223767;11223767;11226465;11226465;11230320;11230320;11232464;11240077;11240808;112…	11064133;11066825;11131621;11136140;11138339;11150348;11160102;11168820;11168820;11171391;11171391;11177976;11177976;11180650;11180650;11183067;11183067;11193448;11193448;11194087;11194087;11202637;11202637;11207061;11207061;11210322;11210322;11210552;11210552;11213021;11213021;11213021;11220295;11220119;11220119;11223903;11223903;11226582;11226582;11230820;11230504;11232625;11240299;11241015;112…	+;+;+;+;+;+;+;+;+;+;+;+;+;+;+;+;+;+;+;+;+;+;+;+;+;+;+;+;+;+;+;+;+;+;+;+;+;+;+;+;+;+;+;+;+;+;+;+;+;+;+;+;+;+;+;+;+;+;+;+;+;+;+;+;+;+;+;+;+;+;+;+;+;+;+;+;+;+;+;+;+	16609	35.26365339	20.77433199	24.32779108	14.50786445	12.74469165	10.98719313
A830018L16Rik	1;1;1;1;1;1;1;1;1;1;1;1;1;1;1;1;1;1;1;1;1;1;1;1;1;1;1;1;1;1;1;1;1;1;1;1;1;1;1;1;1;1;1;1;1;1;1;1;1;1;1;1;1;1;1;1;1;1;1;1;1;1;1;1;1;1;1;1;1;1;1;1;1;1;1;1;1;1;1;1;1;1	11484329;11484329;11484336;11484336;11484336;11484493;11484733;11484733;11582142;11582142;11582142;11582142;11582142;11582142;11582142;11588802;11588802;11588802;11588802;11588802;11588802;11588802;11588802;11588895;11607239;11615378;11615378;11615378;11615378;11615378;11615378;11615378;11633187;11633187;11633187;11633187;11633187;11633187;11633187;11649530;11658598;11658598;11658598;11658598;116…	11484861;11484861;11484861;11484861;11484861;11484861;11484861;11484861;11582289;11582289;11582289;11582289;11582289;11582289;11582289;11588933;11588933;11588933;11588933;11588933;11588933;11588933;11588933;11588933;11607931;11615506;11615506;11615506;11615506;11615506;11615506;11615506;11633215;11633215;11633215;11633215;11633215;11633215;11633215;11649563;11658770;11658770;11658770;11658770;116…	+;+;+;+;+;+;+;+;+;+;+;+;+;+;+;+;+;+;+;+;+;+;+;+;+;+;+;+;+;+;+;+;+;+;+;+;+;+;+;+;+;+;+;+;+;+;+;+;+;+;+;+;+;+;+;+;+;+;+;+;+;+;+;+;+;+;+;+;+;+;+;+;+;+;+;+;+;+;+;+;+;+	9183	0.056437703	0.007841777	0.028234665	0.219822904	0.487214031	4.088817332
Sulf1	1;1;1;1;1;1;1;1;1;1;1;1;1;1;1;1;1;1;1;1;1;1;1;1;1;1;1;1;1;1;1;1;1;1;1;1;1;1;1;1;1;1;1;1;1;1;1;1;1;1;1;1;1;1;1;1;1;1;1;1;1;1;1;1;1;1;1;1;1;1;1;1;1;1;1;1;1;1;1;1;1;1;1;1;1;1;1;1;1;1;1;1;1;1;1;1;1;1;1;1;1;1;1;1;1;1;1;1;1;1;1;1;1;1;1;1;1	12762501;12762547;12762756;12788683;12788753;12789688;12798343;12798818;12798818;12798818;12798818;12798818;12855667;12856303;12856303;12856303;12856303;12856303;12856303;12856303;12856303;12856692;12856692;12856692;12856692;12856692;12856692;12856692;12856692;12866990;12866990;12866990;12866990;12866990;12875404;12875404;12875404;12875404;12875404;12878078;12878078;12878078;12878078;12878078;128…	12762908;12762908;12762908;12789007;12789007;12789803;12798912;12798912;12798912;12798912;12798912;12798912;12855823;12856375;12856375;12856375;12856375;12856375;12856375;12856375;12856375;12859042;12856922;12856773;12856863;12856922;12856922;12856922;12856922;12867229;12867229;12867229;12867229;12867229;12875555;12875555;12875555;12875555;12875555;12878247;12878247;12878247;12878247;12878247;128…	+;+;+;+;+;+;+;+;+;+;+;+;+;+;+;+;+;+;+;+;+;+;+;+;+;+;+;+;+;+;+;+;+;+;+;+;+;+;+;+;+;+;+;+;+;+;+;+;+;+;+;+;+;+;+;+;+;+;+;+;+;+;+;+;+;+;+;+;+;+;+;+;+;+;+;+;+;+;+;+;+;+;+;+;+;+;+;+;+;+;+;+;+;+;+;+;+;+;+;+;+;+;+;+;+;+;+;+;+;+;+;+;+;+;+;+;+	11294	56.96169266	50.25916354	122.3069257	29.60887316	23.28007882	9.32181267
Slco5a1	1;1;1;1;1;1;1;1;1;1;1;1;1;1;1;1;1;1;1;1;1;1;1;1;1;1;1;1;1;1;1;1;1;1;1;1;1;1;1;1;1;1;1;1;1;1;1;1;1	12936773;12936776;12941572;12946534;12946534;12948819;12949362;12949362;12949362;12949907;12949907;12951517;12951517;12951517;12951554;12964651;12964651;12964651;12964651;12964651;12964651;12991262;12991262;12991262;12991262;12991262;12991262;12995095;13009213;13009213;13009213;13009213;13009213;13014204;13014204;13014204;13014204;13014204;13014204;13046043;13059804;13059804;13059804;13059804;130…	12942552;12942552;12942552;12946598;12946598;12951676;12949603;12949603;12949603;12951676;12951676;12951676;12951676;12951676;12951676;12964849;12964849;12964849;12964849;12964849;12964849;12991426;12991426;12991426;12991426;12991426;12991426;12995267;13009424;13009424;13009424;13009424;13009424;13014336;13014336;13014336;13014336;13014336;13014336;13047873;13061187;13061138;13061138;13061359;130…	-;-;-;-;-;-;-;-;-;-;-;-;-;-;-;-;-;-;-;-;-;-;-;-;-;-;-;-;-;-;-;-;-;-;-;-;-;-;-;-;-;-;-;-;-;-;-;-;-	13137	0.493137157	0.331633378	0.355257723	0.177922309	0.141536165	0.093403826
Prdm14	1;1;1;1;1;1;1;1	13183681;13186004;13188987;13192585;13194587;13194843;13195390;13197334	13184711;13186105;13189189;13192855;13194744;13194896;13196080;13197387	-;-;-;-;-;-;-;-	2564	0	0.084256283	0	0.041436771	0	0
Ncoa2	1;1;1;1;1;1;1;1;1;1;1;1;1;1;1;1;1;1;1;1;1;1;1;1;1;1;1;1;1;1;1;1;1;1;1;1;1;1;1;1;1;1;1;1;1;1;1;1;1;1;1;1;1;1;1;1;1;1;1;1;1;1;1;1;1;1;1;1;1;1;1;1;1;1;1;1;1;1;1;1;1;1;1;1;1;1;1;1;1;1;1;1;1;1;1;1;1;1;1;1;1;1;1;1;1;1;1;1;1;1;1;1;1;1;1;1	13209329;13209383;13212699;13215525;13216823;13217099;13217099;13217099;13218541;13218541;13218541;13218541;13218653;13219155;13219155;13219155;13219155;13220914;13220914;13220914;13220914;13222603;13222603;13222603;13223021;13223021;13223021;13226594;13226594;13226594;13230385;13230385;13230385;13232297;13232297;13232297;13234725;13235120;13236149;13237120;13237120;13237120;13237120;13244303;132…	13212996;13212996;13212996;13216854;13217188;13217188;13217188;13217188;13218731;13218739;13218739;13218739;13218739;13219332;13219332;13219332;13219332;13221242;13221142;13221142;13221142;13222680;13222680;13222680;13223299;13223299;13223299;13226759;13226759;13226759;13230514;13230514;13230514;13232512;13232512;13232512;13235326;13235326;13237330;13237330;13237330;13237330;13237330;13245572;132…	-;-;-;-;-;-;-;-;-;-;-;-;-;-;-;-;-;-;-;-;-;-;-;-;-;-;-;-;-;-;-;-;-;-;-;-;-;-;-;-;-;-;-;-;-;-;-;-;-;-;-;-;-;-;-;-;-;-;-;-;-;-;-;-;-;-;-;-;-;-;-;-;-;-;-;-;-;-;-;-;-;-;-;-;-;-;-;-;-;-;-;-;-;-;-;-;-;-;-;-;-;-;-;-;-;-;-;-;-;-;-;-;-;-;-;-	15642	8.08115493	6.442874644	8.904528855	14.25347033	10.17079283	10.06300148
Tram1	1;1;1;1;1;1;1;1;1;1;1;1;1;1;1;1;1;1;1	13634922;13639695;13640163;13642027;13642228;13646368;13646592;13648324;13648324;13648342;13649674;13649674;13649674;13649914;13649914;13651247;13651247;13659824;13659824	13636620;13639855;13640306;13642131;13642298;13646676;13646676;13648382;13648382;13648382;13649790;13649790;13649790;13650022;13650035;13651310;13651310;13660099;13660134	-;-;-;-;-;-;-;-;-;-;-;-;-;-;-;-;-;-;-	3162	26.58538161	17.75224628	43.31155281	35.16262518	21.31619919	23.45435298
Lactb2	1;1;1;1;1;1;1;1;1	13693554;13697580;13700219;13700289;13708455;13708455;13717609;13720945;13730553	13697128;13697661;13700437;13700437;13708635;13708633;13717735;13721108;13730770	-;-;-;-;-;-;-;-;-	4566	11.8159525	7.160098652	16.96726759	16.11342251	21.31535403	17.63979493
Xkr9	1;1;1;1	13738995;13742350;13754280;13770979	13739091;13742988;13754500;13771947	+;+;+;+	1926	0	0	0	0.16548891	0.241350026	0.178386759
Eya1	1;1;1;1;1;1;1;1;1;1;1;1;1;1;1;1;1;1;1;1;1;1;1;1;1;1;1;1;1;1;1;1;1;1;1;1;1;1;1;1;1;1;1;1;1;1;1;1;1;1;1;1;1;1;1;1;1;1;1;1;1;1;1;1;1;1;1;1;1;1;1;1;1;1;1;1;1;1;1;1;1;1;1;1;1;1;1;1;1;1;1;1;1;1;1;1;1	14239178;14239182;14239890;14240867;14249704;14249704;14249704;14249704;14253381;14253381;14253381;14253381;14253605;14253605;14253605;14253605;14254573;14254573;14254573;14254573;14254850;14254850;14254850;14254850;14278150;14279119;14279119;14279119;14279119;14279119;14299717;14299717;14299717;14299717;14299717;14301637;14301637;14301637;14301637;14301637;14322652;14322652;14322652;14322652;143…	14241220;14241220;14241220;14241220;14249804;14249804;14249804;14249804;14253502;14253502;14253502;14253502;14253719;14253719;14253719;14253719;14254733;14254733;14254733;14254733;14254908;14254908;14254908;14254908;14278325;14279208;14279208;14279208;14279208;14279208;14299800;14299800;14299800;14299800;14299800;14301716;14301776;14301776;14301776;14301776;14322838;14322838;14322838;14322838;143…	-;-;-;-;-;-;-;-;-;-;-;-;-;-;-;-;-;-;-;-;-;-;-;-;-;-;-;-;-;-;-;-;-;-;-;-;-;-;-;-;-;-;-;-;-;-;-;-;-;-;-;-;-;-;-;-;-;-;-;-;-;-;-;-;-;-;-;-;-;-;-;-;-;-;-;-;-;-;-;-;-;-;-;-;-;-;-;-;-;-;-;-;-;-;-;-;-	7808	0.252230561	0.175231774	0.411764692	0.278944614	0.074417288	0.295446542
Msc	1;1;1;1;1;1;1	14823570;14823970;14824159;14824730;14824991;14825454;14825454	14824549;14824549;14824889;14824766;14826216;14825577;14826214	-;-;-;-;-;-;-	2546	0	0	0	0.08345945	0.136932487	0.424116471
Trpa1	1;1;1;1;1;1;1;1;1;1;1;1;1;1;1;1;1;1;1;1;1;1;1;1;1;1;1;1;1;1;1;1;1;1;1;1;1;1;1;1;1;1;1;1;1;1;1;1;1;1;1;1;1	14942872;14943730;14944588;14944588;14946073;14946073;14950423;14950423;14951821;14951821;14952336;14952336;14954334;14954334;14955974;14957111;14957111;14957819;14957819;14959618;14959618;14960619;14960619;14961529;14961529;14963407;14963407;14966716;14966716;14968233;14968233;14968480;14968480;14969571;14969571;14970289;14970289;14972086;14972086;14973370;14973370;14974371;14974371;14974677;149…	14943952;14943952;14944685;14944685;14946183;14946183;14950491;14950491;14952003;14952003;14952465;14952465;14954503;14954503;14956063;14957276;14957276;14957889;14957889;14959716;14959716;14960678;14960678;14961622;14961622;14963573;14963573;14966830;14966830;14968397;14968397;14968649;14968649;14969671;14969671;14970388;14970388;14972134;14972134;14973506;14973506;14974516;14974516;14974785;149…	-;-;-;-;-;-;-;-;-;-;-;-;-;-;-;-;-;-;-;-;-;-;-;-;-;-;-;-;-;-;-;-;-;-;-;-;-;-;-;-;-;-;-;-;-;-;-;-;-;-;-;-;-	4263	0	0	0	0	0	0
Kcnb2	1;1;1;1;1	15357478;15382587;15382676;15779709;15779709	15357708;15383254;15383254;15782772;15793974	+;+;+;+;+	15165	0.006835047	0.004748502	0	0.024520513	0.122608678	1.25900671
Terf1	1;1;1;1;1;1;1;1;1;1;1;1;1;1;1;1;1;1;1;1;1;1;1;1;1;1;1;1;1;1;1	15875870;15875881;15875888;15877865;15877865;15877865;15877865;15883265;15883265;15883265;15883265;15886110;15886110;15886110;15889158;15889158;15889158;15889158;15889875;15889875;15889875;15889875;15892141;15901731;15901731;15903625;15903625;15908406;15908406;15913145;15913145	15876181;15876181;15876181;15877960;15877960;15877960;15877960;15883386;15883386;15883386;15883386;15886196;15886196;15886196;15889307;15889307;15889307;15889307;15892327;15889987;15889987;15889987;15892239;15901790;15901790;15903713;15903713;15908512;15908512;15913694;15914276	+;+;+;+;+;+;+;+;+;+;+;+;+;+;+;+;+;+;+;+;+;+;+;+;+;+;+;+;+;+;+	4608	5.522337382	5.407078674	7.179685605	5.014766489	10.40291678	9.884537738
Sbspon	1;1;1;1;1	15924086;15929113;15930485;15953870;15962663	15926086;15929289;15930575;15954064;15962946	-;-;-;-;-	2748	1.093868659	0.052409779	0.622722317	2.861006968	5.920453154	2.179033767
4930444P10Rik	1;1;1;1;1;1;1;1;1;1;1;1;1;1;1	16136203;16136203;16136203;16139024;16139024;16139024;16148792;16148792;16148792;16151054;16151054;16151054;16151892;16163198;16163198	16136498;16136498;16136498;16139079;16139079;16139079;16148924;16148924;16148924;16151217;16151217;16151436;16152734;16163549;16163549	-;-;-;-;-;-;-;-;-;-;-;-;-;-;-	2063	0	0	0	0.257498498	0.028165302	0.190331915
Rpl7	1;1;1;1;1;1;1;1;1;1;1;1;1;1;1;1;1;1;1;1;1;1;1;1;1;1	16171519;16171519;16171530;16171752;16171951;16171951;16172004;16172714;16172714;16172714;16172715;16172916;16172916;16172916;16172916;16172916;16173392;16173392;16173392;16173734;16173734;16173734;16174361;16174589;16174589;16174589	16171583;16171583;16172160;16172823;16172306;16172160;16172160;16172823;16172823;16172823;16172823;16173072;16173053;16173558;16173053;16173053;16173908;16173558;16173558;16173908;16173908;16173908;16174451;16174608;16174626;16174886	-;-;-;-;-;-;-;-;-;-;-;-;-;-;-;-;-;-;-;-;-;-;-;-;-;-	2687	149.9831601	142.3872852	282.3988507	240.6402144	318.507191	303.971322
Rdh10	1;1;1;1;1;1;1;1	16175998;16178019;16198389;16199420;16200726;16201299;16201518;16201518	16176530;16178254;16198487;16199565;16201430;16201430;16202771;16203958	+;+;+;+;+;+;+;+	4160	1.756627577	4.067931132	3.452897268	4.277848549	18.2695588	12.6008192
Stau2	1;1;1;1;1;1;1;1;1;1;1;1;1;1;1;1;1;1;1;1;1;1;1;1;1;1;1;1;1;1;1;1;1;1;1;1;1;1;1;1;1;1;1;1;1;1;1;1;1;1;1;1;1;1;1;1;1;1;1;1;1;1;1;1;1;1;1;1;1;1;1;1;1;1;1;1;1;1;1;1;1;1;1;1;1;1;1;1;1;1;1;1;1;1;1;1;1;1;1;1;1;1;1;1;1;1;1;1;1;1;1;1;1;1;1;1;1;1;1;1;1;1;1;1;1;1;1;1;1;1;1;1;1;1;1;1;1;1;1;1;1;1;1;1;1;1;1;1;1;1;1;1;1;1;1;1;1;1;1;1;1;1;1;1;1;1;1	16298898;16299025;16299028;16299034;16299040;16301227;16301227;16301227;16301227;16301227;16413631;16413710;16413795;16414422;16414515;16414523;16415818;16415928;16415928;16415928;16415928;16415928;16436303;16436303;16436303;16436303;16436303;16436303;16436303;16436303;16436303;16436303;16436303;16436303;16439979;16439979;16439979;16439979;16439979;16439979;16439979;16439979;16439979;16439979;164…	16300090;16300090;16300090;16300090;16300090;16301315;16301315;16301315;16301315;16301315;16416235;16416235;16416235;16416235;16416235;16416235;16416235;16416235;16416235;16416235;16416235;16416235;16436363;16436363;16436363;16436363;16436363;16436363;16436363;16436363;16436363;16436363;16436363;16436363;16440110;16440110;16440110;16440110;16440110;16440110;16440110;16440110;16440110;16440110;164…	-;-;-;-;-;-;-;-;-;-;-;-;-;-;-;-;-;-;-;-;-;-;-;-;-;-;-;-;-;-;-;-;-;-;-;-;-;-;-;-;-;-;-;-;-;-;-;-;-;-;-;-;-;-;-;-;-;-;-;-;-;-;-;-;-;-;-;-;-;-;-;-;-;-;-;-;-;-;-;-;-;-;-;-;-;-;-;-;-;-;-;-;-;-;-;-;-;-;-;-;-;-;-;-;-;-;-;-;-;-;-;-;-;-;-;-;-;-;-;-;-;-;-;-;-;-;-;-;-;-;-;-;-;-;-;-;-;-;-;-;-;-;-;-;-;-;-;-;-;-;-;-;-;-;-;-;-;-;-;-;-;-;-;-;-;-;-	6747	4.186390212	2.903068305	2.966701241	1.984100923	5.10690324	6.809041743
Ube2w	1;1;1;1;1;1;1;1;1;1;1;1;1;1;1;1;1;1;1;1;1;1;1;1;1;1;1;1;1	16611014;16614173;16634562;16639309;16640006;16652151;16652151;16652151;16652160;16654382;16655500;16655500;16655500;16655500;16656310;16668175;16668175;16668175;16668175;16672203;16672486;16672486;16672486;16672486;16689461;16689461;16689461;16689461;16689461	16612013;16614256;16634692;16639389;16641506;16652226;16652226;16652226;16652226;16655655;16655622;16655655;16655655;16655576;16656361;16668277;16668277;16668277;16668277;16672577;16672577;16672577;16672577;16672577;16689508;16689508;16689483;16689713;16689536	-;-;-;-;-;-;-;-;-;-;-;-;-;-;-;-;-;-;-;-;-;-;-;-;-;-;-;-;-	4930	9.7766472	5.857287124	7.93088487	7.316388923	8.415209621	6.630528833
Eloc	1;1;1;1;1;1;1;1;1;1;1;1;1;1;1;1;1;1;1;1;1;1;1;1;1;1;1;1;1;1;1;1;1;1;1;1;1;1;1;1	16711949;16712991;16713366;16713393;16713415;16713566;16713696;16715910;16715910;16715910;16715910;16715910;16715910;16715910;16717060;16717179;16717212;16717905;16717960;16718179;16718179;16718179;16718179;16718179;16718179;16718179;16718179;16718179;16726520;16726520;16726520;16727046;16727046;16727046;16727046;16727046;16727136;16727216;16727216;16727216	16713702;16713702;16713702;16713702;16713702;16713702;16713702;16716053;16716053;16716053;16716053;16716053;16716053;16716053;16717277;16717277;16717277;16718231;16718231;16718231;16718231;16718231;16718231;16718263;16718231;16718231;16718231;16718231;16726683;16726849;16726683;16727139;16727102;16727124;16727138;16727108;16727242;16727266;16727262;16727266	-;-;-;-;-;-;-;-;-;-;-;-;-;-;-;-;-;-;-;-;-;-;-;-;-;-;-;-;-;-;-;-;-;-;-;-;-;-;-;-	3026	7.827105554	6.294421375	8.037132679	8.672253289	8.506451862	8.207340495
Tmem70	1;1;1;1;1;1;1;1;1;1;1	16735431;16735434;16735434;16735460;16735932;16737889;16737892;16737892;16747192;16747192;16747192	16735729;16735596;16735729;16735729;16736035;16737997;16737997;16737997;16748499;16747439;16748419	+;+;+;+;+;+;+;+;+;+;+	1820	5.182674269	8.467231731	8.889563261	8.902303164	9.19464034	9.708496331
Ly96	1;1;1;1;1;1;1;1;1;1;1;1;1	16758275;16758561;16758657;16758732;16761908;16761908;16761908;16771019;16771073;16776397;16776397;16779663;16779663	16758393;16758843;16758843;16758843;16762171;16761997;16761997;16771147;16771147;16776449;16776449;16779761;16779835	+;+;+;+;+;+;+;+;+;+;+;+;+	1021	1.421301464	0.670034127	4.367872252	4.578580545	2.333306338	2.355543864
Jph1	1;1;1;1;1;1;1;1;1	17034784;17047622;17065162;17067688;17074115;17074115;17086263;17161522;17167450	17034801;17047792;17067783;17067783;17074443;17074758;17086381;17162281;17168113	-;-;-;-;-;-;-;-;-	4998	2.239811208	2.456558959	1.711925698	1.126635786	2.441387345	2.425613268
Gdap1	1;1;1;1;1;1;1;1;1;1;1;1;1;1;1;1	17215586;17215628;17215692;17217160;17217160;17217160;17227185;17227185;17227185;17228594;17228633;17228633;17230148;17230148;17231351;17231351	17215812;17215812;17215812;17217352;17217207;17217352;17228968;17227358;17227358;17232273;17228727;17228727;17230262;17230262;17231855;17234495	+;+;+;+;+;+;+;+;+;+;+;+;+;+;+;+	7731	0.093852593	0	0.114027727	0.054970317	0.706489687	3.542577694
Pi15	1;1;1;1;1;1	17672125;17672801;17690007;17691625;17691871;17695059	17672266;17673108;17690125;17691757;17691986;17701163	+;+;+;+;+;+	6923	72.14420327	17.88573982	44.1407114	26.94846944	77.23275793	13.95957649
Crispld1	1;1;1;1;1;1;1;1;1;1;1;1;1;1;1;1;1;1;1;1;1;1;1;1;1;1;1;1;1;1;1;1;1;1;1	17797269;17797283;17797312;17797806;17798818;17798818;17798818;17815578;17815578;17815578;17816004;17816004;17816004;17816955;17816955;17817725;17817725;17819731;17819731;17820489;17820489;17820658;17820658;17820958;17820958;17823062;17823062;17823192;17823192;17826482;17826482;17832336;17832336;17834287;17834287	17797358;17797358;17797987;17797987;17799138;17799138;17799138;17815696;17815696;17815696;17816117;17816136;17816136;17817070;17817070;17817825;17817825;17819871;17819871;17820549;17820549;17820724;17820724;17821088;17821088;17823105;17823105;17823264;17823264;17826557;17826557;17832466;17832466;17836568;17835799	+;+;+;+;+;+;+;+;+;+;+;+;+;+;+;+;+;+;+;+;+;+;+;+;+;+;+;+;+;+;+;+;+;+;+	4515	3.650255631	1.515182379	3.319229693	3.835604098	9.600519166	6.294216355
Crisp4	1;1;1;1;1;1;1;1;1;1;1;1;1;1;1;1;1;1;1;1;1;1;1;1;1;1;1;1;1;1;1	18185415;18185415;18185428;18185824;18192962;18192962;18192962;18192962;18194456;18194456;18194456;18194456;18198866;18198866;18198866;18198866;18200383;18200383;18200383;18204263;18204263;18204263;18204263;18207212;18207212;18207212;18207212;18211640;18216068;18216068;18216068	18185980;18185980;18185980;18185980;18193050;18193050;18193050;18193050;18194553;18194553;18194553;18194553;18200473;18199014;18199014;18199014;18200473;18200473;18200473;18204397;18204397;18204397;18204397;18207276;18207276;18207275;18207276;18211756;18216120;18216126;18216126	-;-;-;-;-;-;-;-;-;-;-;-;-;-;-;-;-;-;-;-;-;-;-;-;-;-;-;-;-;-;-	2737	0	0	0	0	0	0
Defb18	1;1	18306697;18307598	18306884;18307667	-;-	258	0	0	0	0	0	0
Defb41	1;1;1;1	18321204;18330748;18335250;18335250	18321557;18330890;18335362;18335304	-;-;-;-	610	0	0	0	0	0	0
Tfap2d	1;1;1;1;1;1;1;1;1;1;1;1;1;1	19173246;19174588;19177405;19178474;19178474;19189054;19189054;19189386;19189386;19213061;19213061;19218528;19218528;19236183	19173518;19175085;19177597;19178534;19178534;19189219;19189219;19189504;19189504;19213202;19213202;19218591;19218641;19236570	+;+;+;+;+;+;+;+;+;+;+;+;+;+	1954	0	0	0	0	0	0
Tfap2b	1;1;1;1;1;1;1;1;1;1;1;1;1;1;1;1;1;1;1;1;1;1;1;1;1;1	19279138;19279184;19282278;19282530;19284103;19284175;19284175;19284175;19284175;19289417;19289417;19289417;19289417;19296660;19296660;19296660;19298666;19298666;19298666;19301237;19301237;19301237;19304274;19304274;19304274;19306832	19279472;19279472;19282647;19282647;19284633;19284666;19284633;19284633;19284633;19289477;19289477;19289477;19289477;19296879;19296879;19296879;19298784;19298784;19298784;19301378;19301378;19301378;19304848;19304530;19308800;19308307	+;+;+;+;+;+;+;+;+;+;+;+;+;+;+;+;+;+;+;+;+;+;+;+;+;+	6338	0.032708579	0.011361792	0.016363454	0.117340985	2.264427208	5.165286997
Pkhd1	1;1;1;1;1;1;1;1;1;1;1;1;1;1;1;1;1;1;1;1;1;1;1;1;1;1;1;1;1;1;1;1;1;1;1;1;1;1;1;1;1;1;1;1;1;1;1;1;1;1;1;1;1;1;1;1;1;1;1;1;1;1;1;1;1;1;1;1;1;1;1;1;1;1;1;1;1;1;1;1;1;1;1;1	20128003;20140602;20143681;20151410;20173439;20174766;20187154;20268242;20269566;20270744;20279385;20282061;20290263;20293083;20309525;20345743;20358420;20380749;20382257;20417435;20420637;20429064;20431210;20434343;20444080;20444936;20444946;20447599;20447599;20451627;20451627;20461689;20461689;20462236;20479581;20484445;20520445;20573166;20579117;20590378;20592888;20604067;20604760;20607497;206…	20128934;20140724;20143839;20151517;20173526;20174901;20188171;20268399;20269734;20271619;20279537;20282215;20290350;20293196;20309662;20345871;20358485;20380944;20382434;20417681;20420769;20429198;20431315;20434455;20444210;20444992;20444992;20447724;20447724;20451818;20451818;20461846;20461846;20462443;20479672;20484657;20520601;20573316;20579336;20590521;20594489;20604134;20604955;20607632;206…	-;-;-;-;-;-;-;-;-;-;-;-;-;-;-;-;-;-;-;-;-;-;-;-;-;-;-;-;-;-;-;-;-;-;-;-;-;-;-;-;-;-;-;-;-;-;-;-;-;-;-;-;-;-;-;-;-;-;-;-;-;-;-;-;-;-;-;-;-;-;-;-;-;-;-;-;-;-;-;-;-;-;-;-	14310	0	0.037741633	0.072474893	0.02227335	0.008120897	0.003429898
Il17a	1;1;1	20801129;20802320;20803846	20801212;20802531;20804720	+;+;+	1171	0	0	0	0	0	0
Il17f	1;1;1;1;1;1;1;1;1;1;1;1;1	20847370;20847903;20848007;20849515;20849515;20849515;20854397;20854397;20854719;20857703;20858830;20860712;20860712	20848228;20848228;20848228;20849778;20849735;20849735;20854494;20854483;20854883;20858058;20858979;20860809;20860841	-;-;-;-;-;-;-;-;-;-;-;-;-	2022	0	0	0.051291578	0	0	0
Mcm3	1;1;1;1;1;1;1;1;1;1;1;1;1;1;1;1;1;1;1;1;1;1;1;1;1;1;1;1;1;1;1;1;1;1;1;1;1;1	20873192;20873197;20873230;20873389;20874910;20875041;20875041;20875041;20875487;20875487;20875487;20876021;20876966;20876966;20878945;20878945;20879820;20879820;20880282;20880282;20882189;20882189;20882788;20882788;20883185;20883185;20884623;20884623;20884913;20884913;20886873;20886873;20887467;20887467;20888017;20888017;20890355;20890355	20873878;20873878;20873945;20873878;20875131;20875157;20875131;20875131;20876164;20876124;20875563;20876124;20877106;20877106;20879095;20879095;20879946;20879946;20880456;20880456;20882397;20882397;20882919;20882919;20883338;20883338;20884731;20884731;20885151;20885151;20887003;20887003;20887675;20887675;20888129;20888129;20890484;20890536	-;-;-;-;-;-;-;-;-;-;-;-;-;-;-;-;-;-;-;-;-;-;-;-;-;-;-;-;-;-;-;-;-;-;-;-;-;-	3752	5.732435558	23.90451642	43.74295354	21.43566563	19.38898815	43.50911737
Paqr8	1;1;1;1;1;1;1;1;1;1;1;1;1	20960830;20988064;20988098;20992483;20992483;21002284;21002284;21002284;21002284;21004806;21004806;21004806;21004806	20960910;20988113;20988113;20992590;20992590;21002463;21002463;21002463;21002463;21005980;21005973;21009279;21009874	+;+;+;+;+;+;+;+;+;+;+;+;+	5488	1.624307533	0.393646335	0.925996173	0.929246767	2.11752984	2.691988814
Efhc1	1;1;1;1;1;1;1;1;1;1;1;1;1	21021850;21021912;21025559;21025566;21030354;21031377;21037548;21042999;21045123;21048867;21049634;21059592;21060841	21022020;21022020;21025780;21025751;21030641;21031526;21037740;21043219;21045263;21049080;21049781;21059826;21061065	+;+;+;+;+;+;+;+;+;+;+;+;+	2208	1.549168939	0.456591715	2.372026429	1.828472579	1.210521225	0.444581907
Tram2	1;1;1;1;1;1;1;1;1;1;1;1;1;1;1;1;1;1;1	21066523;21073194;21074062;21074450;21074537;21075791;21075791;21076374;21076383;21077077;21077077;21083017;21083017;21083626;21083626;21107621;21107621;21113712;21149218	21071859;21073357;21074205;21074554;21074554;21075861;21075861;21076458;21076458;21077135;21077135;21083133;21083133;21083735;21083735;21107684;21107684;21113880;21149453	-;-;-;-;-;-;-;-;-;-;-;-;-;-;-;-;-;-;-	6661	13.37489426	5.778396466	10.86783919	7.416814949	4.56221661	2.409512463
Tmem14a	1;1;1;1;1;1;1;1;1;1	21288799;21288886;21295782;21295782;21296169;21296169;21296816;21296816;21299632;21299815	21289113;21289113;21295867;21295867;21296270;21296270;21296903;21296903;21300388;21300391	+;+;+;+;+;+;+;+;+;+	1351	1.342661728	0	0.460599133	1.100972854	0.34407117	0.799260205
Gsta3	1;1;1;1;1;1;1;1;1;1;1;1;1;1;1;1;1;1;1;1;1;1;1;1	21310813;21310831;21310853;21315162;21319975;21319975;21319975;21323745;21324908;21327555;21327555;21327555;21329072;21329072;21329072;21330272;21330272;21330272;21333017;21333017;21333017;21335067;21335067;21335067	21310883;21310883;21310883;21315256;21320082;21320082;21320082;21326536;21325047;21327606;21327606;21327606;21329204;21329204;21329204;21330413;21330413;21330413;21333148;21333148;21333148;21335070;21335245;21335885	+;+;+;+;+;+;+;+;+;+;+;+;+;+;+;+;+;+;+;+;+;+;+;+	4344	0.369850143	0.033154252	0.071624013	0.403550651	5.350370057	4.406519015
Khdc1a	1;1;1	21419865;21420482;21421100	21420343;21420664;21422424	+;+;+	1987	0	0	0	0	0	0
Khdc1c	1;1;1	21438555;21439116;21439734	21438981;21439298;21441069	+;+;+	1946	0	0.185023217	0	0	0	0.100887652
Khdc1b	1;1;1	21453780;21454399;21455026	21454260;21454581;21456597	+;+;+	2236	0.231783286	0	0	0	0.051972289	0
Kcnq5	1;1;1;1;1;1;1;1;1;1;1;1;1;1;1;1;1;1;1;1;1;1;1;1;1;1;1;1;1;1;1;1;1;1;1;1;1;1;1;1;1;1;1;1;1;1;1;1;1;1;1;1;1;1;1;1;1;1;1;1;1;1;1;1;1;1;1;1;1;1;1;1;1;1;1;1;1;1;1;1	21468627;21468632;21472387;21472387;21472387;21475156;21475156;21475156;21475156;21475156;21476017;21476017;21476017;21476017;21476017;21494273;21494273;21494273;21494273;21527628;21527628;21527628;21527628;21531775;21536469;21536607;21536607;21536607;21539694;21539694;21539694;21539694;21539694;21539694;21549598;21549598;21549598;21549598;21549598;21549598;21557447;21557447;21557447;21557447;215…	21473349;21473349;21473349;21473349;21473349;21475282;21475282;21475282;21475282;21475282;21476148;21476148;21476148;21476148;21476148;21494381;21494381;21494381;21494381;21527848;21527848;21527848;21527848;21531831;21536633;21536633;21536633;21536633;21539788;21539788;21539788;21539788;21539788;21539788;21549693;21549693;21549693;21549693;21549693;21549693;21557557;21557557;21557557;21557557;215…	-;-;-;-;-;-;-;-;-;-;-;-;-;-;-;-;-;-;-;-;-;-;-;-;-;-;-;-;-;-;-;-;-;-;-;-;-;-;-;-;-;-;-;-;-;-;-;-;-;-;-;-;-;-;-;-;-;-;-;-;-;-;-;-;-;-;-;-;-;-;-;-;-;-;-;-;-;-;-;-	7689	2.231064095	1.357991969	1.166738318	1.057049922	2.48622073	8.955888297
Rims1	1;1;1;1;1;1;1;1;1;1;1;1;1;1;1;1;1;1;1;1;1;1;1;1;1;1;1;1;1;1;1;1;1;1;1;1;1;1;1;1;1;1;1;1;1;1;1;1;1;1;1;1;1;1;1;1;1;1;1;1;1;1;1;1;1;1;1;1;1;1;1;1;1;1;1;1;1;1;1;1;1;1;1;1;1;1;1;1;1;1;1;1;1;1;1;1;1;1;1;1;1;1;1;1;1;1;1;1;1;1;1;1;1;1;1;1;1;1;1;1;1;1;1;1;1;1;1;1;1;1;1;1;1;1;1;1;1;1;1;1;1;1;1;1	22356475;22356475;22356475;22357139;22358646;22360284;22360284;22360284;22360284;22360284;22361237;22361237;22361237;22361237;22361237;22363046;22363046;22363046;22363046;22363046;22367082;22367082;22367082;22367082;22367082;22385956;22416517;22416517;22416517;22416517;22443568;22443568;22443568;22443568;22449652;22449652;22449652;22449652;22467675;22467675;22467675;22467675;22468823;22468823;224…	22358864;22358864;22358864;22358864;22358864;22360423;22360423;22360423;22360423;22360423;22361338;22361338;22361338;22361338;22361338;22363158;22363158;22363158;22363158;22363158;22367220;22367220;22367220;22367220;22367220;22386029;22416752;22416752;22416752;22416752;22443734;22443734;22443734;22443734;22449764;22449764;22449764;22449764;22467787;22467787;22467787;22467787;22469005;22469005;224…	-;-;-;-;-;-;-;-;-;-;-;-;-;-;-;-;-;-;-;-;-;-;-;-;-;-;-;-;-;-;-;-;-;-;-;-;-;-;-;-;-;-;-;-;-;-;-;-;-;-;-;-;-;-;-;-;-;-;-;-;-;-;-;-;-;-;-;-;-;-;-;-;-;-;-;-;-;-;-;-;-;-;-;-;-;-;-;-;-;-;-;-;-;-;-;-;-;-;-;-;-;-;-;-;-;-;-;-;-;-;-;-;-;-;-;-;-;-;-;-;-;-;-;-;-;-;-;-;-;-;-;-;-;-;-;-;-;-;-;-;-;-;-;-	8103	0.012791989	0.01777392	0.115192415	0.065558361	0.279661327	1.593054991
Ppp1r14bl	1	23139554	23141334	-	1781	0	0	0	0	0	0
Ogfrl1	1;1;1;1;1;1;1;1;1;1;1;1;1;1;1;1;1;1;1;1;1;1;1	23405505;23408805;23409349;23414811;23414811;23414811;23415069;23415069;23415069;23415252;23415252;23415252;23417807;23417807;23417807;23418053;23418053;23418053;23421896;23430830;23431952;23436595;23436595	23409529;23409529;23409529;23414956;23414956;23414956;23415135;23415135;23415135;23415330;23415330;23415330;23417885;23417885;23417885;23419882;23418139;23418139;23422256;23432092;23432092;23436853;23436622	-;-;-;-;-;-;-;-;-;-;-;-;-;-;-;-;-;-;-;-;-;-;-	8109	1.700075663	4.293665805	7.430808111	10.86808469	3.152818878	3.843503518
B3gat2	1;1;1;1;1;1;1;1;1	23800834;23801007;23801092;23801849;23854302;23854302;23854302;23883954;23884182	23801340;23802309;23802309;23802309;23854820;23854821;23854446;23884102;23888239	+;+;+;+;+;+;+;+;+	6203	3.492435667	2.675889706	5.350266458	5.977609907	6.069974559	6.836484278
Smap1	1;1;1;1;1;1;1;1;1;1;1;1;1;1;1;1;1;1;1;1;1;1;1;1;1;1;1;1;1;1;1;1;1;1;1;1;1;1;1;1;1;1;1;1;1;1;1;1;1;1;1;1;1;1;1;1	23883927;23884706;23885259;23885377;23885433;23886800;23887345;23887345;23887345;23887361;23887614;23887876;23888384;23888384;23888384;23888384;23888384;23892504;23892504;23892504;23892504;23892504;23892504;23898104;23898104;23898104;23898104;23898104;23898104;23905298;23905298;23905298;23905298;23905298;23905298;23909005;23910519;23915455;23915455;23915455;23915455;23915455;23916790;23916790;239…	23884438;23885644;23885644;23885644;23885644;23886858;23887652;23887652;23887652;23887652;23887652;23888549;23888549;23888549;23888549;23888549;23888549;23892631;23892631;23892631;23892631;23892631;23892631;23898194;23898194;23898194;23898194;23898194;23898194;23905378;23905378;23905378;23905374;23905378;23905378;23909055;23910599;23915530;23915530;23915530;23915530;23915530;23916875;23916875;239…	-;-;-;-;-;-;-;-;-;-;-;-;-;-;-;-;-;-;-;-;-;-;-;-;-;-;-;-;-;-;-;-;-;-;-;-;-;-;-;-;-;-;-;-;-;-;-;-;-;-;-;-;-;-;-;-	3575	16.74402456	22.69103001	30.48975147	36.03376363	38.16240117	37.2472836
Sdhaf4	1;1;1;1;1	24035020;24042047;24042238;24044627;24044627	24035441;24042387;24042387;24044737;24044711	-;-;-;-;-	874	2.016143308	2.389382209	2.729251878	3.889936124	3.590012604	2.414781728
Fam135a	1;1;1;1;1;1;1;1;1;1;1;1;1;1;1;1;1;1;1;1;1;1;1;1;1;1;1;1;1;1;1;1;1;1;1;1;1;1;1;1;1;1;1;1;1;1;1;1;1;1;1;1;1;1;1;1;1;1;1;1;1;1;1;1;1;1;1;1;1;1;1;1;1;1;1;1;1;1;1;1;1;1;1;1;1;1;1;1;1;1;1;1;1;1;1;1;1;1;1;1;1;1;1;1;1;1;1;1;1;1;1;1;1;1;1;1;1;1;1;1;1;1;1;1;1;1;1;1	24050174;24050174;24050326;24050672;24050685;24050762;24053860;24053860;24053860;24053860;24053860;24053860;24059756;24059756;24059756;24059756;24059756;24060935;24060935;24060935;24060935;24060935;24060935;24063294;24063294;24063294;24063294;24063294;24063294;24063356;24063863;24063863;24063863;24063863;24063863;24063863;24063863;24065689;24065689;24065689;24065689;24065689;24065689;24065689;240…	24051578;24051578;24051578;24051578;24051578;24051578;24053973;24053973;24053973;24053973;24053973;24053973;24059866;24059866;24059866;24059866;24059866;24061086;24061086;24061086;24061086;24061086;24061086;24063391;24063391;24063391;24063391;24063391;24063391;24063391;24063954;24063954;24063954;24063954;24063954;24063954;24063954;24065792;24065849;24065904;24065849;24065849;24065849;24065840;240…	-;-;-;-;-;-;-;-;-;-;-;-;-;-;-;-;-;-;-;-;-;-;-;-;-;-;-;-;-;-;-;-;-;-;-;-;-;-;-;-;-;-;-;-;-;-;-;-;-;-;-;-;-;-;-;-;-;-;-;-;-;-;-;-;-;-;-;-;-;-;-;-;-;-;-;-;-;-;-;-;-;-;-;-;-;-;-;-;-;-;-;-;-;-;-;-;-;-;-;-;-;-;-;-;-;-;-;-;-;-;-;-;-;-;-;-;-;-;-;-;-;-;-;-;-;-;-;-	7773	37.15816763	8.277609785	12.76881176	9.253455168	17.21547129	16.0006933
Col9a1	1;1;1;1;1;1;1;1;1;1;1;1;1;1;1;1;1;1;1;1;1;1;1;1;1;1;1;1;1;1;1;1;1;1;1;1;1;1;1;1;1;1;1;1;1;1;1;1;1;1;1;1;1;1;1;1;1;1;1;1;1;1;1;1;1;1;1;1;1;1;1;1;1;1;1;1;1;1;1;1;1;1;1;1;1	24216691;24217340;24218365;24218556;24224119;24233764;24234268;24234598;24235972;24235972;24236098;24236381;24236381;24236525;24236525;24236525;24241095;24241095;24241095;24241378;24241378;24241378;24243739;24243739;24243739;24244135;24244135;24244135;24246467;24246467;24246467;24247255;24247255;24247255;24248140;24248140;24248140;24249454;24249454;24249454;24253620;24253620;24253620;24256617;242…	24216949;24217413;24218442;24218688;24224515;24233847;24234538;24234618;24236046;24236046;24236416;24236416;24236416;24236587;24236587;24236587;24241148;24241148;24241148;24241413;24241413;24241413;24243762;24243762;24243762;24244188;24244188;24244188;24246520;24246520;24246520;24247287;24247287;24247287;24248196;24248196;24248196;24249507;24249507;24249507;24253673;24253673;24253673;24256670;242…	+;+;+;+;+;+;+;+;+;+;+;+;+;+;+;+;+;+;+;+;+;+;+;+;+;+;+;+;+;+;+;+;+;+;+;+;+;+;+;+;+;+;+;+;+;+;+;+;+;+;+;+;+;+;+;+;+;+;+;+;+;+;+;+;+;+;+;+;+;+;+;+;+;+;+;+;+;+;+;+;+;+;+;+;+	5068	0	0	0.040928008	0.188673031	0.022930157	0.154954515
Col19a1	1;1;1;1;1;1;1;1;1;1;1;1;1;1;1;1;1;1;1;1;1;1;1;1;1;1;1;1;1;1;1;1;1;1;1;1;1;1;1;1;1;1;1;1;1;1;1;1;1;1;1;1;1;1;1;1;1;1;1;1;1;1;1;1;1;1;1;1;1;1;1;1;1;1;1;1;1;1;1;1;1;1;1;1;1;1;1;1;1;1;1;1;1;1;1;1;1;1;1;1;1;1;1;1;1;1;1;1;1;1;1;1;1;1;1;1;1;1;1;1;1;1;1;1;1;1;1;1;1;1;1;1;1;1;1;1;1;1;1	24300971;24303075;24304046;24304046;24309447;24309447;24318851;24319013;24319013;24321498;24321498;24321498;24324134;24324134;24324134;24324335;24324335;24324335;24328748;24328748;24328748;24328909;24328909;24328909;24332153;24332153;24332153;24335841;24335841;24335841;24339674;24339674;24339674;24340356;24340356;24340356;24340481;24340481;24340481;24342537;24342537;24342537;24345341;24345341;243…	24303898;24303898;24304123;24304123;24309575;24309575;24319079;24319079;24319079;24321668;24321668;24321668;24324178;24324178;24324178;24324370;24324370;24324370;24328810;24328810;24328810;24328953;24328953;24328953;24332197;24332197;24332197;24335894;24335894;24335894;24339700;24339700;24339700;24340400;24340400;24340400;24340531;24340531;24340531;24342581;24342581;24342581;24345394;24345394;243…	-;-;-;-;-;-;-;-;-;-;-;-;-;-;-;-;-;-;-;-;-;-;-;-;-;-;-;-;-;-;-;-;-;-;-;-;-;-;-;-;-;-;-;-;-;-;-;-;-;-;-;-;-;-;-;-;-;-;-;-;-;-;-;-;-;-;-;-;-;-;-;-;-;-;-;-;-;-;-;-;-;-;-;-;-;-;-;-;-;-;-;-;-;-;-;-;-;-;-;-;-;-;-;-;-;-;-;-;-;-;-;-;-;-;-;-;-;-;-;-;-;-;-;-;-;-;-;-;-;-;-;-;-;-;-;-;-;-;-	6887	3.393910404	0.313682458	0.135531312	0.17740738	4.302825555	0.028506951
Lmbrd1	1;1;1;1;1;1;1;1;1;1;1;1;1;1;1;1;1;1;1;1;1;1;1;1;1;1;1;1;1;1;1;1;1;1;1;1;1;1;1;1;1;1;1;1;1;1;1;1;1;1	24717711;24717741;24717820;24718007;24724478;24724478;24724478;24724478;24732022;24732022;24732022;24743902;24743902;24743902;24745058;24745058;24745058;24746006;24750593;24750593;24753990;24753990;24767627;24767627;24767708;24767723;24770828;24770828;24770828;24770828;24782964;24782964;24782964;24783337;24783337;24783947;24783947;24783947;24783954;24785886;24785886;24785886;24787881;24787881;247…	24717897;24717897;24717897;24718115;24724654;24724654;24724654;24724654;24732082;24732082;24732082;24743999;24743999;24743999;24745125;24745125;24745125;24746132;24750681;24750681;24754063;24754063;24767752;24767752;24767752;24767752;24770980;24770980;24770975;24770980;24783439;24783028;24783028;24783439;24783439;24784029;24784051;24784051;24784051;24786035;24786035;24786035;24787959;24787959;247…	+;+;+;+;+;+;+;+;+;+;+;+;+;+;+;+;+;+;+;+;+;+;+;+;+;+;+;+;+;+;+;+;+;+;+;+;+;+;+;+;+;+;+;+;+;+;+;+;+;+	5960	11.86101963	4.597348873	14.33864678	16.4268013	18.11394714	18.74333451
Adgrb3	1;1;1;1;1;1;1;1;1;1;1;1;1;1;1;1;1;1;1;1;1;1;1;1;1;1;1;1;1;1;1;1;1;1;1;1;1;1;1;1;1;1;1;1;1;1;1;1;1;1;1;1;1;1;1;1;1;1;1;1;1;1;1;1;1;1;1;1;1;1;1;1;1;1;1;1;1;1;1;1;1;1;1;1;1;1;1;1;1;1;1;1;1;1;1;1;1;1;1;1;1;1;1;1;1;1;1;1;1;1;1;1;1;1;1;1;1;1;1;1;1;1;1;1;1;1;1;1;1;1;1;1;1;1;1;1;1;1;1;1;1;1;1;1;1;1;1;1;1;1;1;1;1;1;1;1;1;1;1;1;1;1;1;1;1;1;1;1;1;1;1;1;1;1;1;1	25106557;25106631;25106631;25106631;25106759;25106772;25113766;25113766;25113766;25113766;25113766;25113766;25123325;25123325;25123325;25123325;25123325;25123325;25130535;25132846;25132846;25132846;25132846;25132846;25132846;25137957;25137957;25137957;25137957;25137957;25137957;25137957;25140514;25140514;25140514;25140514;25140514;25140514;25140514;25150773;25150773;25150773;25150773;25150773;251…	25107437;25107437;25107437;25107437;25107437;25107437;25113870;25113870;25113870;25113870;25113870;25113870;25123360;25123360;25123360;25123360;25123360;25123360;25133489;25133489;25133489;25133489;25133489;25133489;25133489;25137996;25137996;25137996;25137996;25137996;25137996;25137996;25140609;25140609;25140609;25140609;25140609;25140609;25140609;25150944;25150944;25150944;25150944;25150944;251…	-;-;-;-;-;-;-;-;-;-;-;-;-;-;-;-;-;-;-;-;-;-;-;-;-;-;-;-;-;-;-;-;-;-;-;-;-;-;-;-;-;-;-;-;-;-;-;-;-;-;-;-;-;-;-;-;-;-;-;-;-;-;-;-;-;-;-;-;-;-;-;-;-;-;-;-;-;-;-;-;-;-;-;-;-;-;-;-;-;-;-;-;-;-;-;-;-;-;-;-;-;-;-;-;-;-;-;-;-;-;-;-;-;-;-;-;-;-;-;-;-;-;-;-;-;-;-;-;-;-;-;-;-;-;-;-;-;-;-;-;-;-;-;-;-;-;-;-;-;-;-;-;-;-;-;-;-;-;-;-;-;-;-;-;-;-;-;-;-;-;-;-;-;-;-;-	18559	0.005585079	0.031040912	0.005588209	0.028623277	0.535371422	1.039342859
4931408C20Rik	1;1	26720895;26726322	26724992;26726541	-;-	4318	0	0	0.468359343	0.664331813	0.040369397	0
Gm597	1;1	28815198;28819115	28817865;28819333	-;-	2887	0	0	0	0	0	0
Phf3	1;1;1;1;1;1;1;1;1;1;1;1;1;1;1;1;1;1;1;1;1;1;1;1;1;1;1;1;1;1;1;1;1;1;1;1;1;1;1;1;1;1;1;1;1;1;1;1;1;1;1;1;1;1;1;1;1;1;1;1;1;1;1;1;1;1;1;1	30841420;30841423;30842627;30845250;30845250;30845286;30847804;30847804;30847804;30847804;30849764;30849764;30849764;30850853;30850853;30850985;30852098;30852098;30852098;30852652;30853041;30853041;30854396;30855549;30855549;30855549;30859162;30859162;30859162;30859162;30859307;30859764;30859764;30859764;30859764;30859764;30860139;30860212;30860212;30860212;30860212;30860212;30863291;30863291;308…	30845023;30845023;30845445;30845445;30845445;30845445;30848186;30847893;30847893;30847893;30849793;30849911;30849911;30851048;30851048;30851048;30852616;30852233;30852233;30853172;30853172;30853172;30855665;30855665;30855665;30855665;30859318;30859318;30859318;30859318;30859318;30859908;30859908;30859908;30859908;30859908;30862924;30860395;30860395;30860395;30860395;30860395;30863600;30863600;308…	-;-;-;-;-;-;-;-;-;-;-;-;-;-;-;-;-;-;-;-;-;-;-;-;-;-;-;-;-;-;-;-;-;-;-;-;-;-;-;-;-;-;-;-;-;-;-;-;-;-;-;-;-;-;-;-;-;-;-;-;-;-;-;-;-;-;-;-	14190	17.23905747	17.3049777	24.55749682	33.52784329	37.74983569	35.11824859
Ptp4a1	1;1;1;1;1;1;1;1;1;1;1;1;1;1;1;1;1;1;1;1;1;1;1;1;1;1;1;1;1;1;1	30979383;30979383;30979384;30980661;30981028;30982302;30983013;30983013;30983013;30983013;30983013;30983013;30983617;30983617;30983617;30983617;30983617;30984019;30984019;30984019;30984019;30984019;30985119;30985119;30985119;30985119;30988078;30988630;30988630;30988630;30988665	30982404;30982404;30982404;30982404;30982404;30982404;30983087;30983087;30983385;30983087;30983087;30983087;30983747;30983747;30983747;30983747;30983747;30984111;30984111;30984111;30985507;30984111;30985720;30985717;30985720;30985720;30988390;30988838;30988836;30988851;30988772	-;-;-;-;-;-;-;-;-;-;-;-;-;-;-;-;-;-;-;-;-;-;-;-;-;-;-;-;-;-;-	5763	3.012659865	5.104374162	9.285991815	10.60963962	4.587503654	4.573477261
Gm5698	1	31016324	31017049	-	726	0	0	0	0	0	0.067605844
4931428L18Rik	1;1;1;1;1;1;1;1;1;1;1;1;1;1;1;1;1;1;1;1;1;1;1;1;1;1	31036923;31036948;31036948;31038900;31058269;31059929;31059933;31059933;31086666;31086666;31101116;31135453;31174218;31180245;31180798;31242012;31243333;31243333;31243333;31243333;31243333;31261557;31261557;31261557;31261557;31261557	31038019;31038024;31038024;31038985;31058766;31060044;31060044;31060044;31086853;31086853;31101188;31135535;31174328;31180849;31180845;31242469;31243554;31243554;31243554;31243554;31243554;31261765;31261709;31261738;31261678;31261698	-;-;-;-;-;-;-;-;-;-;-;-;-;-;-;-;-;-;-;-;-;-;-;-;-;-	3751	0	0	0	0.028324148	0	0
Lgsn	1;1;1;1;1;1;1;1	31215482;31228447;31228551;31229444;31229444;31235863;31242412;31242412	31215561;31228579;31228579;31229605;31229605;31236029;31243806;31243806	+;+;+;+;+;+;+;+	1937	0	0	0	0	0	0
Dnaaf6	1	31261919	31263369	+	1451	0	0	0	0	0	0
Khdrbs2	1;1;1;1;1;1;1;1;1;1;1;1;1;1;1;1;1;1;1;1	32211795;32211810;32211829;32211968;32282981;32282981;32282981;32282981;32349879;32354096;32372547;32372547;32372547;32453952;32453952;32506841;32511648;32658252;32683174;32696525	32212089;32212089;32212089;32212089;32283108;32285959;32283108;32283108;32350171;32354189;32372663;32377435;32372663;32454015;32454098;32506968;32511846;32658334;32683232;32697649	+;+;+;+;+;+;+;+;+;+;+;+;+;+;+;+;+;+;+;+	10291	0	0.020992431	0	0	0	0.190775795
Semp2l1	1	32582767	32586375	-	3609	0	0	0	0	0	0.027199691
Prim2	1;1;1;1;1;1;1;1;1;1;1;1;1;1;1;1;1;1;1;1;1	33492891;33503134;33518023;33519539;33523763;33523763;33551097;33551097;33553226;33553226;33572377;33572377;33659959;33661145;33667476;33669419;33701327;33702858;33706126;33707939;33708705	33493385;33503202;33519621;33519621;33523889;33523889;33551282;33551282;33553298;33553298;33572444;33572444;33662405;33661223;33667613;33669514;33701447;33702937;33706229;33708101;33708876	-;-;-;-;-;-;-;-;-;-;-;-;-;-;-;-;-;-;-;-;-	5938	3.604655562	4.784161972	5.405646908	4.517780363	3.160646864	4.975963156
Rab23	1;1;1;1;1;1;1;1;1;1;1;1;1;1;1;1;1;1;1;1;1;1;1;1;1;1;1;1;1;1;1;1;1;1;1;1;1;1;1;1;1;1;1;1;1;1;1;1	33758968;33758968;33758976;33758990;33758991;33759219;33759488;33760689;33760689;33760689;33760689;33760689;33760689;33760689;33762867;33762867;33762867;33762867;33762867;33762867;33762867;33764015;33764015;33764015;33764015;33764015;33773609;33773783;33773783;33773783;33773783;33775738;33775881;33775881;33775881;33775881;33777218;33777369;33777369;33777369;33777369;33777369;33778334;33778334;337…	33759254;33759254;33759254;33759254;33759254;33759254;33759665;33760780;33760780;33760780;33760793;33760780;33760780;33760780;33763086;33764557;33763086;33762918;33763086;33763183;33763086;33764100;33765972;33764100;33764100;33764100;33773939;33774435;33773939;33773939;33773939;33775963;33775963;33775963;33775963;33775963;33777461;33777461;33777461;33777461;33777461;33777461;33778451;33779792;337…	+;+;+;+;+;+;+;+;+;+;+;+;+;+;+;+;+;+;+;+;+;+;+;+;+;+;+;+;+;+;+;+;+;+;+;+;+;+;+;+;+;+;+;+;+;+;+;+	8285	11.9855207	8.809074859	15.52231123	10.06655958	7.560315061	6.552144583
Bag2	1;1;1;1;1;1;1;1	33784565;33785820;33785883;33787298;33787298;33795854;33796660;33796660	33786097;33786097;33786097;33787407;33787800;33796808;33796876;33796822	-;-;-;-;-;-;-;-	3059	7.302166099	3.189766397	6.356953133	4.376178139	4.007897669	4.428436923
Zfp451	1;1;1;1;1;1;1;1;1;1;1;1;1;1;1;1;1;1;1;1;1;1;1;1;1;1;1;1;1;1;1;1;1;1;1;1;1;1;1;1;1;1;1;1;1;1;1;1;1;1;1;1;1;1;1;1;1;1;1;1	33800626;33800626;33804925;33804925;33808802;33808802;33809850;33809850;33811974;33811974;33815350;33815350;33816624;33818125;33818125;33818125;33818137;33818270;33818977;33818977;33818977;33818977;33818977;33821149;33821149;33821149;33821149;33821259;33822122;33822122;33822122;33822122;33822122;33822883;33822934;33822934;33822934;33825488;33825488;33825535;33831217;33839216;33844420;33844420;338…	33801290;33801290;33804990;33804990;33808988;33808988;33809980;33809980;33812114;33812114;33816944;33816944;33816944;33818272;33818272;33818272;33818272;33818272;33819130;33819130;33819130;33819130;33819130;33821275;33821275;33821275;33821275;33821275;33822272;33822272;33822272;33822272;33822272;33823018;33823045;33823045;33823045;33825613;33825613;33825613;33842694;33839848;33844500;33844500;338…	-;-;-;-;-;-;-;-;-;-;-;-;-;-;-;-;-;-;-;-;-;-;-;-;-;-;-;-;-;-;-;-;-;-;-;-;-;-;-;-;-;-;-;-;-;-;-;-;-;-;-;-;-;-;-;-;-;-;-;-	15839	10.92880362	10.05672152	10.19174574	14.19692991	13.60638391	13.03973695
Bend6	1;1;1;1;1;1;1;1;1;1;1;1;1;1;1;1;1;1;1;1;1;1;1;1;1;1;1	33891133;33891133;33891133;33901735;33901735;33901776;33902237;33902823;33902823;33903604;33903604;33903604;33903604;33912839;33917341;33917341;33917341;33917341;33917341;33922522;33922522;33922522;33922522;33922522;33946647;33946647;33946647	33892448;33892448;33892448;33901854;33901854;33901854;33903015;33903015;33903015;33903824;33903655;33903824;33903824;33912992;33917518;33917518;33917518;33917518;33917518;33922923;33922571;33922729;33922561;33922729;33946897;33946872;33946849	-;-;-;-;-;-;-;-;-;-;-;-;-;-;-;-;-;-;-;-;-;-;-;-;-;-;-	3421	0.33329095	1.26298222	2.501082911	0.527958482	0.696377016	2.682930301
Dst	1;1;1;1;1;1;1;1;1;1;1;1;1;1;1;1;1;1;1;1;1;1;1;1;1;1;1;1;1;1;1;1;1;1;1;1;1;1;1;1;1;1;1;1;1;1;1;1;1;1;1;1;1;1;1;1;1;1;1;1;1;1;1;1;1;1;1;1;1;1;1;1;1;1;1;1;1;1;1;1;1;1;1;1;1;1;1;1;1;1;1;1;1;1;1;1;1;1;1;1;1;1;1;1;1;1;1;1;1;1;1;1;1;1;1;1;1;1;1;1;1;1;1;1;1;1;1;1;1;1;1;1;1;1;1;1;1;1;1;1;1;1;1;1;1;1;1;1;1;1;1;1;1;1;1;1;1;1;1;1;1;1;1;1;1;1;1;1;1;1;1;1;1;1;1;1;1;1;1;1;1;1;1;1;1;1;1;1;1;1;1;1;1;1;1;1;1;1;1;1…	33947306;33948080;34007784;34044961;34044963;34045207;34045261;34045272;34045272;34045272;34050894;34050906;34050906;34116308;34125323;34125323;34125323;34125323;34125323;34125323;34125323;34125323;34125323;34128373;34153014;34153014;34153014;34153014;34153014;34153014;34153014;34153014;34153014;34153014;34155199;34155199;34155199;34155199;34155199;34155199;34155199;34155199;34155199;34155199;341…	33947533;33948114;34007984;34045089;34045089;34045479;34045479;34045479;34045479;34045479;34050996;34050996;34050996;34116453;34125384;34125384;34125384;34125384;34125384;34125384;34125384;34125384;34125384;34128509;34153103;34153103;34153103;34153103;34153103;34153103;34153103;34153103;34153103;34153103;34155276;34155276;34155276;34155276;34155276;34155276;34155276;34155276;34155276;34155276;341…	+;+;+;+;+;+;+;+;+;+;+;+;+;+;+;+;+;+;+;+;+;+;+;+;+;+;+;+;+;+;+;+;+;+;+;+;+;+;+;+;+;+;+;+;+;+;+;+;+;+;+;+;+;+;+;+;+;+;+;+;+;+;+;+;+;+;+;+;+;+;+;+;+;+;+;+;+;+;+;+;+;+;+;+;+;+;+;+;+;+;+;+;+;+;+;+;+;+;+;+;+;+;+;+;+;+;+;+;+;+;+;+;+;+;+;+;+;+;+;+;+;+;+;+;+;+;+;+;+;+;+;+;+;+;+;+;+;+;+;+;+;+;+;+;+;+;+;+;+;+;+;+;+;+;+;+;+;+;+;+;+;+;+;+;+;+;+;+;+;+;+;+;+;+;+;+;+;+;+;+;+;+;+;+;+;+;+;+;+;+;+;+;+;+;+;+;+;+;+;+…	41619	258.4376095	114.7956514	173.8356847	110.7929228	221.5764298	144.2642235
Ccdc115	1;1;1;1;1;1;1	34475751;34475759;34476808;34476808;34477931;34478124;34478309	34476691;34476691;34477777;34476939;34478013;34478227;34478753	-;-;-;-;-;-;-	2543	7.948261757	7.78727289	10.31813903	21.26548766	11.63014336	10.76982625
Imp4	1;1;1;1;1;1;1;1;1;1;1;1;1;1;1;1;1;1;1;1;1;1;1;1;1;1;1;1;1;1;1;1;1;1;1;1;1;1;1;1;1;1	34478932;34478979;34478986;34478986;34479018;34479034;34479122;34479122;34479122;34479122;34481991;34481991;34481991;34481991;34481991;34481991;34482459;34482459;34482459;34482459;34482459;34482459;34482644;34482644;34482644;34482644;34482644;34482850;34482850;34482850;34482850;34483078;34483078;34483078;34483277;34483277;34483277;34483439;34483439;34483439;34487328;34487838	34479008;34481650;34479008;34479008;34479230;34479230;34479230;34479230;34479230;34479230;34482185;34482074;34482074;34482185;34482185;34482074;34482536;34482568;34482568;34482568;34482568;34482568;34482776;34482776;34482776;34482776;34482776;34483004;34483172;34482937;34483004;34483108;34483172;34483172;34483350;34483350;34483350;34483595;34483468;34488437;34487510;34488019	+;+;+;+;+;+;+;+;+;+;+;+;+;+;+;+;+;+;+;+;+;+;+;+;+;+;+;+;+;+;+;+;+;+;+;+;+;+;+;+;+;+	8553	2.605576915	1.725974795	3.680166247	4.173733638	3.695677568	3.988294234
Ptpn18	1;1;1;1;1;1;1;1;1;1;1;1;1;1;1;1;1;1;1;1;1;1;1;1;1;1;1;1;1;1;1;1;1;1;1;1;1;1;1;1;1;1;1	34498843;34498846;34498858;34498873;34501783;34501783;34501783;34502188;34502188;34502188;34502350;34502350;34502352;34502547;34502547;34502547;34502547;34507374;34507374;34508921;34508921;34508921;34509281;34509281;34509281;34510574;34510574;34510574;34510722;34510722;34510722;34510893;34510893;34510893;34511184;34511801;34511844;34512416;34512416;34512660;34513580;34514725;34514725	34500137;34498997;34498925;34498997;34501891;34501891;34501891;34502445;34502264;34502264;34502445;34502445;34502445;34505947;34502585;34502585;34502585;34507442;34507442;34508983;34508983;34508983;34509423;34509423;34509423;34510640;34510640;34510640;34510799;34510799;34510799;34510997;34510998;34510982;34511272;34512049;34512049;34512490;34512490;34512865;34513773;34514814;34514814	+;+;+;+;+;+;+;+;+;+;+;+;+;+;+;+;+;+;+;+;+;+;+;+;+;+;+;+;+;+;+;+;+;+;+;+;+;+;+;+;+;+;+	6492	1.213441911	3.144659391	3.554501638	4.565933861	8.243179656	9.10267074
Prss39	1;1;1;1;1;1;1;1;1	34537491;34537502;34538309;34538309;34538725;34539097;34539097;34541108;34541705	34537709;34537709;34538471;34538471;34538790;34539213;34539371;34541277;34542144	+;+;+;+;+;+;+;+;+	1333	0	0.270108913	0.038901565	0.079702836	0	0
Cfc1	1;1;1;1;1;1	34574729;34575279;34575431;34576213;34576407;34583106	34575036;34575328;34575598;34576327;34576516;34583394	+;+;+;+;+;+	1040	0	0	0	0	0	0
Prss40	1;1;1;1;1;1;1;1;1;1;1;1;1	34583049;34591415;34591415;34595050;34595050;34595050;34596934;34596934;34596934;34598824;34598824;34599811;34599811	34583826;34591774;34591890;34595219;34595219;34595219;34597192;34597208;34597208;34598986;34599015;34600001;34600024	-;-;-;-;-;-;-;-;-;-;-;-;-	2105	0	0	0	0	0	0
Amer3	1;1	34618738;34625744	34618847;34630025	+;+	4392	0	0.081979777	0	0	0.105837921	1.005775462
Arhgef4	1;1;1;1;1;1;1;1;1;1;1;1;1;1;1;1;1;1;1;1;1;1;1;1;1;1;1;1;1;1;1;1;1;1;1;1;1;1;1;1;1;1;1;1;1;1;1;1;1;1;1;1;1;1;1;1	34717269;34760785;34771190;34771196;34784399;34784399;34789662;34832307;34832307;34832307;34840785;34840802;34840803;34840822;34843995;34843995;34843995;34843995;34843995;34843995;34843995;34845037;34845037;34845037;34845037;34845037;34845037;34845037;34845396;34845396;34845396;34845396;34845396;34845396;34846105;34846140;34846140;34846140;34846140;34846140;34846723;34846723;34846723;34846723;348…	34717343;34764240;34771489;34771489;34784525;34784525;34790104;34832443;34832443;34832443;34841082;34841082;34841082;34841082;34844174;34844174;34844174;34844174;34844174;34844174;34844174;34845216;34845216;34845216;34845216;34845216;34845216;34845216;34845779;34845575;34845575;34845575;34845575;34845575;34846372;34848299;34846372;34846225;34846372;34846372;34847992;34846852;34846852;34846852;348…	+;+;+;+;+;+;+;+;+;+;+;+;+;+;+;+;+;+;+;+;+;+;+;+;+;+;+;+;+;+;+;+;+;+;+;+;+;+;+;+;+;+;+;+;+;+;+;+;+;+;+;+;+;+;+;+	9861	2.070757187	1.913283794	1.256823119	3.065245307	5.208887195	8.580985354
Smim39	1	34840875	34841045	+	171	2.121562566	0.421117171	2.122751461	0.310654621	3.397954317	4.592453105
Fam168b	1;1;1;1;1;1;1;1;1;1;1;1;1;1;1;1;1;1;1;1;1;1;1;1;1;1;1;1;1;1;1;1;1;1;1;1;1;1;1;1;1;1;1;1;1;1;1	34852300;34852307;34856316;34856433;34857078;34857078;34857078;34857078;34857090;34858673;34858673;34858673;34858673;34858673;34858693;34858780;34858948;34858948;34858948;34858948;34858948;34858948;34858948;34863101;34863101;34867723;34867848;34867848;34867848;34867848;34867848;34867848;34875814;34875814;34875814;34875814;34875814;34875814;34875814;34881909;34881909;34881909;34881909;34881909;348…	34856485;34856485;34856485;34856485;34857207;34857207;34857207;34857207;34857207;34858850;34858850;34858871;34858850;34858850;34858850;34858850;34859090;34859001;34859090;34859044;34859090;34859090;34859090;34863136;34863136;34867928;34867928;34867928;34867928;34867928;34867928;34867928;34875894;34875894;34875894;34875894;34875894;34875894;34875894;34882094;34882146;34882115;34882085;34882066;348…	-;-;-;-;-;-;-;-;-;-;-;-;-;-;-;-;-;-;-;-;-;-;-;-;-;-;-;-;-;-;-;-;-;-;-;-;-;-;-;-;-;-;-;-;-;-;-	5219	24.26989062	24.12555984	31.06975318	31.46195001	30.60561347	31.93752392
Plekhb2	1;1;1;1;1;1;1;1;1;1;1;1;1;1;1;1;1;1;1;1;1	34889057;34889073;34890918;34900954;34900954;34900954;34902087;34902087;34902087;34902552;34902552;34902552;34903554;34903554;34905222;34905222;34908381;34908381;34915992;34916737;34918501	34889144;34889144;34891058;34900998;34900998;34900998;34902239;34902239;34902239;34902556;34902654;34902654;34903593;34903593;34905311;34905311;34908486;34913037;34918661;34916880;34918658	+;+;+;+;+;+;+;+;+;+;+;+;+;+;+;+;+;+;+;+;+	7987	3.04977702	3.813780934	6.245807666	11.0806501	10.70145019	14.7423739
Hs6st1	1;1;1	36107481;36140771;36142594	36108265;36144061;36145527	+;+;+	5542	4.488783199	5.483337655	11.80837271	10.94645538	30.18483384	33.60095826
Uggt1	1;1;1;1;1;1;1;1;1;1;1;1;1;1;1;1;1;1;1;1;1;1;1;1;1;1;1;1;1;1;1;1;1;1;1;1;1;1;1;1;1;1;1;1;1;1;1;1;1;1;1;1;1;1;1;1;1;1;1;1;1;1;1;1;1;1;1;1;1;1;1;1;1;1;1;1;1;1;1;1;1;1;1;1;1;1;1;1;1;1;1;1;1;1;1;1;1;1;1;1;1;1;1;1;1;1;1;1;1;1;1;1;1;1;1;1;1;1;1;1;1;1;1;1;1;1;1;1;1;1;1;1;1;1;1;1;1;1;1;1;1;1;1;1;1;1;1;1;1;1;1	36179108;36182563;36182567;36185113;36185113;36185113;36185238;36185706;36185706;36185706;36185706;36189126;36189126;36189126;36189126;36190715;36190715;36190715;36194154;36194154;36194154;36195308;36195308;36195308;36196481;36196481;36196481;36197189;36197189;36197189;36199023;36199023;36199023;36200757;36200757;36200757;36200828;36201286;36201286;36201286;36201286;36201307;36202302;36202302;362…	36183332;36183332;36183332;36185266;36185266;36185266;36185266;36185822;36185822;36185822;36185822;36189605;36189240;36189240;36189240;36190875;36190875;36190875;36194336;36194336;36194336;36195392;36195392;36195392;36196582;36196582;36196582;36197277;36197277;36197277;36199107;36199107;36199107;36200842;36200842;36200842;36200842;36202491;36201444;36201444;36201444;36201444;36202491;36202491;362…	-;-;-;-;-;-;-;-;-;-;-;-;-;-;-;-;-;-;-;-;-;-;-;-;-;-;-;-;-;-;-;-;-;-;-;-;-;-;-;-;-;-;-;-;-;-;-;-;-;-;-;-;-;-;-;-;-;-;-;-;-;-;-;-;-;-;-;-;-;-;-;-;-;-;-;-;-;-;-;-;-;-;-;-;-;-;-;-;-;-;-;-;-;-;-;-;-;-;-;-;-;-;-;-;-;-;-;-;-;-;-;-;-;-;-;-;-;-;-;-;-;-;-;-;-;-;-;-;-;-;-;-;-;-;-;-;-;-;-;-;-;-;-;-;-;-;-;-;-;-;-	12853	20.79037464	19.1723151	49.35437846	33.27922372	28.25459952	27.76581944
Neurl3	1;1;1;1;1;1;1;1	36303678;36307737;36307942;36308294;36312419;36312419;36313454;36313716	36305634;36307790;36308782;36308782;36312516;36312664;36313527;36313760	-;-;-;-;-;-;-;-	3217	2.996510457	27.04051344	42.84509741	30.76349847	2.582846655	1.418903127
Arid5a	1;1;1;1;1;1;1;1;1;1;1;1;1;1;1;1;1;1;1;1;1;1;1;1;1;1;1;1;1;1;1;1;1;1;1;1;1;1;1;1;1;1;1;1;1;1;1;1;1;1;1;1;1;1;1;1;1;1;1;1;1;1;1;1;1;1;1;1;1	36346814;36346835;36346835;36346835;36346835;36346835;36346835;36346835;36346835;36346835;36346839;36346850;36346860;36350955;36355073;36355290;36355290;36355290;36355290;36355290;36355290;36355290;36355293;36355293;36355293;36355293;36356108;36356285;36356285;36356285;36356285;36356285;36356285;36356691;36356691;36356691;36356691;36356691;36356691;36356691;36357165;36357165;36357165;36357165;363…	36346917;36346917;36346917;36346917;36346917;36346917;36346917;36346917;36346917;36346917;36351852;36346917;36346917;36351049;36355408;36357262;36355408;36355408;36355408;36355408;36355408;36355408;36355659;36355408;36355408;36355408;36356405;36356405;36356405;36356743;36356523;36356405;36356405;36356743;36356743;36356743;36356743;36356743;36356743;36356743;36357213;36357217;36357369;36357262;363…	+;+;+;+;+;+;+;+;+;+;+;+;+;+;+;+;+;+;+;+;+;+;+;+;+;+;+;+;+;+;+;+;+;+;+;+;+;+;+;+;+;+;+;+;+;+;+;+;+;+;+;+;+;+;+;+;+;+;+;+;+;+;+;+;+;+;+;+;+	12540	7.35658708	12.51292248	16.95857872	16.9744509	9.535895432	8.031574238
Kansl3	1;1;1;1;1;1;1;1;1;1;1;1;1;1;1;1;1;1;1;1;1;1;1;1;1;1;1;1;1;1;1;1;1;1;1;1;1;1;1;1;1;1;1;1;1;1;1;1;1;1;1;1;1;1;1;1;1;1;1;1;1;1;1;1;1;1;1;1;1;1;1;1;1;1;1;1;1;1;1;1;1;1;1;1;1;1;1;1;1;1;1;1;1;1;1;1;1;1;1;1;1	36374811;36374811;36376654;36376654;36382332;36382332;36382332;36382332;36382754;36382754;36382754;36382754;36383151;36383151;36383151;36383151;36383997;36383997;36383997;36383997;36384466;36384466;36384466;36384466;36384919;36384919;36384919;36384919;36386298;36386298;36387606;36387606;36387606;36387606;36387899;36387899;36387899;36387899;36388483;36388483;36388483;36388483;36390714;36390714;363…	36376732;36376732;36376732;36376732;36382465;36382465;36382465;36382465;36382976;36382976;36382976;36382976;36383260;36383260;36383260;36383260;36384127;36384127;36384127;36384127;36384547;36384547;36384547;36384547;36385110;36385110;36385110;36385110;36386375;36386375;36387762;36387762;36387762;36387762;36388099;36388099;36388099;36388099;36388546;36388546;36388546;36388546;36390871;36390871;363…	-;-;-;-;-;-;-;-;-;-;-;-;-;-;-;-;-;-;-;-;-;-;-;-;-;-;-;-;-;-;-;-;-;-;-;-;-;-;-;-;-;-;-;-;-;-;-;-;-;-;-;-;-;-;-;-;-;-;-;-;-;-;-;-;-;-;-;-;-;-;-;-;-;-;-;-;-;-;-;-;-;-;-;-;-;-;-;-;-;-;-;-;-;-;-;-;-;-;-;-;-	6742	29.94143619	28.68906011	26.58166647	43.96624537	51.07243273	48.90712227
Fer1l5	1;1;1;1;1;1;1;1;1;1;1;1;1;1;1;1;1;1;1;1;1;1;1;1;1;1;1;1;1;1;1;1;1;1;1;1;1;1;1;1;1;1;1;1;1;1;1;1;1;1;1;1;1;1;1;1;1;1;1;1;1;1;1;1;1;1;1;1;1;1;1;1;1;1;1;1;1;1	36411372;36412767;36413597;36414253;36415810;36416936;36417468;36418559;36419445;36421866;36424166;36424519;36424545;36425172;36425172;36426262;36426262;36427667;36427667;36427798;36427798;36427972;36427972;36429609;36429609;36431384;36431384;36440397;36440435;36441578;36441578;36442298;36442298;36442553;36442553;36443835;36443835;36445590;36446010;36446964;36447576;36447854;36448223;36448461;364…	36411456;36412819;36413688;36414361;36415864;36417045;36417596;36418621;36419495;36421896;36424281;36424639;36424639;36425224;36425224;36426330;36426330;36427710;36427710;36427880;36427880;36428066;36428066;36429737;36429737;36431561;36431561;36440559;36440559;36441678;36441678;36442475;36442475;36442708;36442708;36443910;36443963;36445753;36446124;36447066;36447751;36448024;36448355;36448538;364…	+;+;+;+;+;+;+;+;+;+;+;+;+;+;+;+;+;+;+;+;+;+;+;+;+;+;+;+;+;+;+;+;+;+;+;+;+;+;+;+;+;+;+;+;+;+;+;+;+;+;+;+;+;+;+;+;+;+;+;+;+;+;+;+;+;+;+;+;+;+;+;+;+;+;+;+;+;+	6356	1.834647121	2.645465223	1.868309459	2.515686595	1.974619897	2.571468467
Lman2l	1;1;1;1;1;1;1;1;1;1;1;1;1;1;1;1;1;1;1;1;1;1;1;1;1;1;1;1;1;1;1;1;1;1;1;1;1;1;1;1;1;1;1;1;1;1	36458952;36461146;36462267;36462267;36462267;36463587;36463919;36463919;36463919;36463919;36463919;36467183;36467183;36467183;36467183;36467183;36467183;36467381;36467381;36467381;36467381;36467381;36467381;36467473;36468504;36477831;36477831;36477831;36477831;36477831;36478690;36478690;36478690;36478690;36478690;36478690;36482572;36482572;36482572;36482601;36482826;36483118;36484131;36484131;364…	36459116;36463584;36463584;36463584;36463584;36464038;36464038;36464038;36464038;36464038;36464038;36467297;36467297;36467297;36467297;36467297;36467297;36467542;36467447;36467542;36467542;36467542;36467542;36467542;36468536;36477913;36477913;36477913;36477913;36477913;36480953;36478807;36478807;36478807;36478807;36478749;36482690;36482690;36482690;36482690;36484338;36483223;36484352;36484352;364…	-;-;-;-;-;-;-;-;-;-;-;-;-;-;-;-;-;-;-;-;-;-;-;-;-;-;-;-;-;-;-;-;-;-;-;-;-;-;-;-;-;-;-;-;-;-	7359	3.070588369	3.65486099	4.094063254	4.901453647	4.595341888	6.216099642
Cnnm4	1;1;1;1;1;1;1;1	36510701;36511077;36537071;36537476;36538492;36538966;36544682;36545490	36512166;36512448;36537214;36537610;36538661;36539062;36544860;36547845	+;+;+;+;+;+;+;+	4829	1.942563766	3.698226751	6.153109381	4.312238674	6.786338913	6.393141224
Cnnm3	1;1;1;1;1;1;1;1;1;1;1;1;1;1;1;1;1;1;1;1;1;1;1;1;1	36550948;36550948;36552178;36557650;36558033;36558033;36558033;36559159;36559159;36559159;36559600;36559600;36559842;36559900;36559900;36560286;36560286;36560286;36560782;36560782;36560782;36563115;36564247;36564247;36564247	36552234;36552234;36552234;36558655;36558176;36558176;36558176;36559516;36559308;36559308;36559769;36559769;36559996;36559996;36559996;36560419;36560419;36560419;36560920;36560920;36560920;36563213;36564681;36567318;36567318	+;+;+;+;+;+;+;+;+;+;+;+;+;+;+;+;+;+;+;+;+;+;+;+;+	6420	2.890027084	1.121667231	1.284278804	2.151355833	2.986706575	3.623799591
Ankrd23	1;1;1;1;1;1;1;1;1;1;1;1;1;1;1;1;1;1;1;1;1;1;1;1;1;1;1;1;1	36569269;36569615;36570407;36570804;36570804;36570804;36570990;36570990;36571193;36571193;36571193;36571383;36571383;36571383;36571662;36571662;36571662;36573068;36573068;36573068;36573068;36573372;36573372;36573372;36573372;36574763;36574763;36575578;36575578	36570722;36570722;36570722;36570902;36570902;36570902;36571088;36571088;36571291;36571291;36571291;36571481;36571481;36571481;36571787;36571787;36571787;36573196;36573196;36573196;36573196;36573518;36573518;36573518;36573518;36574820;36574820;36575964;36575602	-;-;-;-;-;-;-;-;-;-;-;-;-;-;-;-;-;-;-;-;-;-;-;-;-;-;-;-;-	2697	10.95337165	6.808607429	5.364391623	5.43628309	26.37024213	8.662572139
Gm42417	1;1;1;1;1;1;1;1;1;1;1	36569274;36571193;36571383;36571662;36573068;36573133;36573372;36573372;36575578;36578293;36578438	36570722;36571291;36571481;36571787;36573196;36573196;36573518;36573518;36575637;36578439;36578510	-;-;-;-;-;-;-;-;-;-;-	2327	13.31860427	8.278019849	6.061355267	6.140868892	30.78791929	9.913393212
Ankrd39	1;1;1;1;1;1;1;1;1;1;1;1;1;1;1;1;1;1	36576588;36577175;36578441;36578550;36580905;36580918;36580940;36580940;36580940;36581843;36581843;36581843;36581843;36584412;36585991;36585991;36586167;36586167	36578615;36578615;36578615;36578615;36581143;36581143;36581311;36581143;36581143;36581946;36581946;36581946;36581946;36586300;36586300;36586300;36586526;36586312	-;-;-;-;-;-;-;-;-;-;-;-;-;-;-;-;-;-	4654	5.790697507	2.63039883	2.841260282	3.161748481	7.316188446	4.745773346
Sema4c	1;1;1;1;1;1;1;1;1;1;1;1;1;1;1;1;1;1;1;1;1;1;1;1;1;1;1;1;1;1;1;1;1;1;1;1;1;1;1;1;1;1;1;1;1;1;1;1;1;1;1;1;1;1;1;1;1;1;1;1;1;1;1;1;1;1;1;1;1;1;1;1;1;1;1	36587720;36587723;36587723;36587723;36589587;36589587;36589587;36589587;36589749;36589749;36589749;36589749;36590807;36590807;36590807;36590807;36590807;36591008;36591008;36591008;36591008;36591333;36591333;36591333;36591333;36591333;36591800;36591800;36591800;36591800;36591800;36592060;36592060;36592060;36592060;36592305;36592305;36592305;36592305;36592305;36592552;36592552;36592552;36592552;365…	36589449;36589449;36589449;36589449;36589657;36589657;36589657;36589657;36589909;36589909;36589909;36589909;36591230;36590919;36590919;36590919;36590919;36591230;36591230;36591230;36591230;36591477;36591477;36591477;36591477;36591477;36591975;36591975;36591975;36591975;36591975;36592211;36592211;36592211;36592211;36592421;36592421;36592421;36592421;36592421;36592648;36592648;36592648;36592648;365…	-;-;-;-;-;-;-;-;-;-;-;-;-;-;-;-;-;-;-;-;-;-;-;-;-;-;-;-;-;-;-;-;-;-;-;-;-;-;-;-;-;-;-;-;-;-;-;-;-;-;-;-;-;-;-;-;-;-;-;-;-;-;-;-;-;-;-;-;-;-;-;-;-;-;-	4593	9.57999228	6.77308244	7.857963605	10.03915613	37.62341083	30.20996493
Fam178b	1;1;1;1;1;1;1;1;1;1;1;1;1;1;1;1;1;1;1;1;1;1;1;1;1;1;1;1;1;1;1;1;1;1;1;1;1;1;1;1;1;1;1;1;1;1;1;1;1;1;1;1;1;1;1;1;1;1	36601773;36601777;36601777;36601777;36603409;36603411;36603411;36603411;36603411;36603912;36603912;36603912;36603912;36603948;36615537;36617600;36617600;36617600;36617600;36617600;36617600;36617652;36624997;36624997;36624997;36624997;36624997;36624997;36624997;36626586;36628318;36632279;36639057;36639204;36639204;36639204;36639489;36639489;36639489;36639489;36639489;36639948;36639948;36639948;366…	36602101;36602101;36602101;36602101;36603563;36603563;36603563;36603494;36603563;36603989;36603989;36603989;36603989;36603989;36615889;36617725;36617725;36617725;36617725;36617725;36617725;36617725;36625084;36625080;36625084;36625084;36625084;36625084;36625084;36626768;36628398;36632413;36639301;36639301;36639301;36639301;36639513;36639665;36639665;36639492;36639665;36640032;36640035;36640032;366…	-;-;-;-;-;-;-;-;-;-;-;-;-;-;-;-;-;-;-;-;-;-;-;-;-;-;-;-;-;-;-;-;-;-;-;-;-;-;-;-;-;-;-;-;-;-;-;-;-;-;-;-;-;-;-;-;-;-	3190	0.308685928	0.270887911	0.227580251	1.598653999	1.548252852	1.06164487
Cox5b	1;1;1;1;1;1;1;1;1;1;1;1;1;1;1;1;1;1;1	36730530;36730565;36730691;36730709;36730723;36730725;36731292;36731292;36731292;36731292;36731339;36731512;36731532;36731532;36731532;36732278;36732278;36732278;36732278	36730770;36730770;36730770;36731365;36730770;36730770;36731588;36731365;36731365;36731365;36731365;36731631;36731631;36731631;36731631;36732466;36732467;36732467;36732762	+;+;+;+;+;+;+;+;+;+;+;+;+;+;+;+;+;+;+	1587	17.70012258	9.165865984	37.1518767	36.82050045	74.76398766	107.1326419
Actr1b	1;1;1;1;1;1;1;1;1;1;1;1;1;1;1;1;1;1;1;1;1;1;1;1;1;1;1;1;1;1;1;1;1;1	36737195;36739418;36739617;36740215;36740294;36740502;36740502;36740753;36740766;36740844;36740865;36741140;36741140;36741140;36741556;36741556;36741556;36741556;36741563;36745629;36745951;36745951;36745951;36745951;36745951;36747272;36747272;36747272;36748648;36748887;36748887;36748887;36752820;36753295	36739259;36739458;36739678;36740389;36740389;36740732;36740594;36741264;36740982;36740982;36740982;36741264;36741264;36741264;36741681;36741681;36741681;36741681;36741681;36745729;36746026;36746248;36746026;36746026;36746026;36747336;36747336;36747336;36748759;36749000;36749028;36749089;36752893;36753503	-;-;-;-;-;-;-;-;-;-;-;-;-;-;-;-;-;-;-;-;-;-;-;-;-;-;-;-;-;-;-;-;-;-	4274	47.13396088	38.85293625	64.85006423	56.80095149	63.99165268	76.04584966
4933424G06Rik	1;1;1;1;1;1;1;1;1;1;1;1;1;1;1;1;1;1;1	36749230;36753619;36753627;36757903;36757903;36762446;36762446;36764296;36764296;36772929;36772929;36781359;36783436;36783592;36783592;36785443;36785443;36796871;36796871	36749572;36753778;36754019;36757965;36757965;36762532;36762532;36764379;36764379;36772962;36773030;36781457;36783475;36783742;36783742;36785652;36785652;36796907;36797034	+;+;+;+;+;+;+;+;+;+;+;+;+;+;+;+;+;+;+	1744	0.178303014	0	0	0.182758969	0.099951294	0.084429775
Zap70	1;1;1;1;1;1;1;1;1;1;1;1;1;1;1;1;1;1;1;1;1;1;1	36800879;36806015;36809883;36809883;36810073;36810870;36810870;36817234;36817461;36817628;36817832;36818065;36818198;36818766;36818766;36819918;36819918;36820200;36820200;36820427;36820427;36821542;36821542	36801023;36806202;36810148;36810293;36810293;36811456;36811030;36817372;36817545;36817671;36817883;36818393;36818393;36818972;36818972;36820110;36820110;36820340;36820340;36820539;36820539;36821896;36821899	+;+;+;+;+;+;+;+;+;+;+;+;+;+;+;+;+;+;+;+;+;+;+	2992	0.277148357	0.072203579	0.034662958	0.177546592	1.437089369	0.508535134
Tmem131	1;1;1;1;1;1;1;1;1;1;1;1;1;1;1;1;1;1;1;1;1;1;1;1;1;1;1;1;1;1;1;1;1;1;1;1;1;1;1;1;1;1;1;1;1;1;1;1;1;1;1;1;1;1;1;1;1;1;1;1;1;1;1;1;1;1;1;1;1;1;1;1;1;1;1;1;1;1;1;1;1;1;1;1;1;1;1;1;1;1;1;1;1;1;1;1;1;1;1;1;1;1;1;1;1;1;1;1;1;1;1;1;1;1;1;1	36831272;36831275;36833125;36833125;36833885;36833885;36834182;36834182;36834376;36834376;36835243;36835243;36838023;36838023;36838360;36838360;36840034;36840906;36840906;36843549;36843549;36843549;36846965;36846965;36846965;36847620;36847908;36847908;36849362;36849362;36849362;36849362;36850489;36850489;36850489;36851242;36851242;36851242;36851638;36851638;36851638;36853223;36854536;36854536;368…	36832286;36832286;36833279;36833279;36833982;36833982;36834278;36834278;36834497;36834497;36835405;36835405;36838172;36838172;36838484;36838484;36841033;36841033;36841033;36843727;36843727;36843727;36848066;36847557;36847557;36848066;36848066;36848066;36849617;36849547;36849547;36849547;36850675;36850675;36850675;36851384;36851384;36851384;36851789;36851789;36851789;36853498;36855077;36854602;368…	-;-;-;-;-;-;-;-;-;-;-;-;-;-;-;-;-;-;-;-;-;-;-;-;-;-;-;-;-;-;-;-;-;-;-;-;-;-;-;-;-;-;-;-;-;-;-;-;-;-;-;-;-;-;-;-;-;-;-;-;-;-;-;-;-;-;-;-;-;-;-;-;-;-;-;-;-;-;-;-;-;-;-;-;-;-;-;-;-;-;-;-;-;-;-;-;-;-;-;-;-;-;-;-;-;-;-;-;-;-;-;-;-;-;-;-	9413	13.05992071	13.5828742	24.32754165	20.27132786	24.19139156	22.96360721
Vwa3b	1;1;1;1;1;1;1;1;1;1;1;1;1;1;1;1;1;1;1;1;1;1;1;1;1;1;1;1;1;1;1;1;1;1;1;1;1;1;1;1;1;1;1;1;1;1;1;1;1;1;1;1;1;1;1;1;1;1;1;1;1;1;1;1;1;1;1;1;1;1;1;1;1;1;1;1;1;1;1;1;1;1;1;1;1;1;1;1;1;1;1;1;1;1;1;1;1;1;1;1;1;1;1;1;1;1;1;1;1;1;1;1;1;1;1;1;1;1;1;1;1;1;1;1;1;1;1;1;1;1;1;1;1;1;1;1	37065677;37068385;37068397;37068414;37068414;37068465;37074718;37074718;37074718;37074718;37074789;37074789;37074789;37081376;37081376;37081376;37081376;37081376;37081376;37081376;37084039;37084039;37084039;37084039;37084039;37084039;37084039;37090798;37090798;37090798;37090798;37090798;37090798;37090798;37099411;37099411;37099411;37099411;37099411;37099411;37099411;37102515;37102515;37102515;371…	37065726;37068509;37068509;37068509;37068509;37068509;37074949;37074949;37074949;37074949;37074949;37074949;37074949;37081470;37081470;37081470;37081470;37081470;37081470;37081470;37084289;37084289;37084289;37084289;37084289;37084289;37084289;37090960;37090960;37090960;37090960;37090960;37090960;37090960;37099580;37099580;37099580;37099580;37099580;37099580;37099580;37102630;37102630;37102630;371…	+;+;+;+;+;+;+;+;+;+;+;+;+;+;+;+;+;+;+;+;+;+;+;+;+;+;+;+;+;+;+;+;+;+;+;+;+;+;+;+;+;+;+;+;+;+;+;+;+;+;+;+;+;+;+;+;+;+;+;+;+;+;+;+;+;+;+;+;+;+;+;+;+;+;+;+;+;+;+;+;+;+;+;+;+;+;+;+;+;+;+;+;+;+;+;+;+;+;+;+;+;+;+;+;+;+;+;+;+;+;+;+;+;+;+;+;+;+;+;+;+;+;+;+;+;+;+;+;+;+;+;+;+;+;+;+	5964	0.764713842	0.132817136	0.121727196	0.035628397	0.155882009	0.246890556
Cnga3	1;1;1;1;1;1;1;1;1;1;1;1;1;1;1;1;1;1;1;1;1;1;1;1	37253515;37257323;37257460;37257460;37258286;37258509;37271290;37271290;37271290;37271290;37280908;37280908;37283914;37283914;37283914;37293038;37293038;37293038;37297074;37297074;37297074;37299778;37299778;37299778	37253603;37257522;37257522;37257522;37258619;37258619;37271426;37271426;37271426;37271426;37281021;37281021;37284093;37284093;37284093;37293145;37293145;37293145;37297180;37297180;37297180;37302465;37301265;37301265	+;+;+;+;+;+;+;+;+;+;+;+;+;+;+;+;+;+;+;+;+;+;+;+	3957	0	0	0	0	0.176209306	5.581710678
Inpp4a	1;1;1;1;1;1;1;1;1;1;1;1;1;1;1;1;1;1;1;1;1;1;1;1;1;1;1;1;1;1;1;1;1;1;1;1;1;1;1;1;1;1;1;1;1;1;1;1;1;1;1;1;1;1;1;1;1;1;1;1;1;1;1;1;1;1;1;1;1;1;1;1;1;1;1;1;1;1;1;1;1;1;1;1;1;1;1;1;1;1;1;1;1;1;1;1;1;1;1;1;1;1;1;1;1;1;1;1;1;1;1;1;1;1;1;1;1;1;1;1;1;1;1;1;1;1;1;1;1;1;1;1;1;1;1;1;1;1;1;1;1;1;1;1;1;1;1;1;1;1;1;1;1;1;1;1;1;1;1;1;1;1;1;1;1;1;1;1;1;1;1;1;1;1;1;1;1;1;1;1;1;1;1;1;1;1;1;1;1;1;1;1;1;1;1;1;1;1;1;1…	37338946;37338972;37338974;37338996;37339389;37339389;37387479;37396424;37396424;37396424;37396424;37396478;37396478;37396896;37396896;37396896;37396896;37396896;37396896;37397000;37397589;37397589;37397589;37397589;37397589;37397589;37397589;37403191;37403191;37403191;37403191;37403191;37403191;37403191;37405244;37405244;37405244;37405244;37405244;37405244;37405620;37405620;37405620;37405620;374…	37339199;37339199;37341847;37339199;37339507;37339507;37387593;37396485;37396485;37396485;37396485;37396485;37396485;37397105;37397105;37397105;37397105;37397105;37397105;37397105;37397633;37397633;37397633;37397633;37397633;37397633;37397633;37403309;37403270;37403309;37403309;37403309;37403309;37403309;37405360;37405360;37405360;37405360;37405360;37405360;37405699;37405699;37405699;37405699;374…	+;+;+;+;+;+;+;+;+;+;+;+;+;+;+;+;+;+;+;+;+;+;+;+;+;+;+;+;+;+;+;+;+;+;+;+;+;+;+;+;+;+;+;+;+;+;+;+;+;+;+;+;+;+;+;+;+;+;+;+;+;+;+;+;+;+;+;+;+;+;+;+;+;+;+;+;+;+;+;+;+;+;+;+;+;+;+;+;+;+;+;+;+;+;+;+;+;+;+;+;+;+;+;+;+;+;+;+;+;+;+;+;+;+;+;+;+;+;+;+;+;+;+;+;+;+;+;+;+;+;+;+;+;+;+;+;+;+;+;+;+;+;+;+;+;+;+;+;+;+;+;+;+;+;+;+;+;+;+;+;+;+;+;+;+;+;+;+;+;+;+;+;+;+;+;+;+;+;+;+;+;+;+;+;+;+;+;+;+;+;+;+;+;+;+;+;+;+;+;+…	10387	11.14671639	7.657282132	9.225906609	18.92280531	7.406473949	8.359081495
Coa5	1;1;1;1	37456165;37467423;37467593;37468950	37459708;37467506;37469081;37469184	-;-;-;-	5220	9.193786155	11.01548131	14.26530809	14.54238554	12.34453369	16.56747253
Unc50	1;1;1;1;1;1;1;1;1;1;1;1;1;1;1;1;1;1;1;1;1;1;1;1;1;1;1;1;1;1;1;1;1	37469220;37469251;37469258;37469267;37469283;37469289;37470374;37470374;37470374;37470374;37470378;37470378;37470425;37471632;37471632;37471632;37471632;37471632;37471632;37476243;37476243;37476243;37476243;37476243;37476243;37476458;37476458;37476458;37476458;37476458;37477763;37477763;37477763	37469363;37469574;37469418;37469574;37469508;37469363;37470657;37470657;37470657;37470657;37470635;37470657;37470657;37471752;37471752;37471752;37471752;37471752;37471752;37476382;37476382;37476351;37476382;37476382;37476382;37476693;37476559;37476559;37476559;37476559;37478068;37478205;37478065	+;+;+;+;+;+;+;+;+;+;+;+;+;+;+;+;+;+;+;+;+;+;+;+;+;+;+;+;+;+;+;+;+	1579	18.74165299	11.85742205	21.90488224	22.06965976	23.36712283	22.00756462
Mgat4a	1;1;1;1;1;1;1;1;1;1;1;1;1;1;1;1;1;1;1;1;1;1;1;1;1;1;1;1;1;1;1;1;1;1;1;1;1;1;1;1;1;1;1;1;1;1;1;1;1;1;1;1;1;1;1;1;1;1;1;1;1;1;1;1;1;1;1;1;1;1;1	37478421;37478421;37482797;37483401;37483888;37483888;37483888;37483888;37488177;37488177;37488177;37488177;37489410;37489410;37489410;37489410;37491312;37491312;37491312;37491312;37491603;37491603;37491603;37491603;37493825;37493825;37493825;37493825;37495671;37495671;37495671;37495671;37501973;37501973;37501973;37501973;37501994;37501997;37503502;37503502;37503502;37503502;37503502;37503502;375…	37483766;37483766;37483766;37483766;37484000;37484000;37484000;37484000;37488243;37488243;37488243;37488243;37489488;37489488;37489488;37489488;37491505;37491505;37491505;37491505;37491710;37491710;37491710;37491710;37493955;37493955;37493955;37493955;37495785;37495785;37495785;37495785;37502048;37502048;37502048;37502048;37502048;37502048;37503615;37503615;37503615;37503615;37503615;37503615;375…	-;-;-;-;-;-;-;-;-;-;-;-;-;-;-;-;-;-;-;-;-;-;-;-;-;-;-;-;-;-;-;-;-;-;-;-;-;-;-;-;-;-;-;-;-;-;-;-;-;-;-;-;-;-;-;-;-;-;-;-;-;-;-;-;-;-;-;-;-;-;-	12881	5.697280308	4.539473753	5.644112377	5.711814856	10.38411252	18.43855571
Cracdl	1;1;1;1;1;1;1;1;1;1;1;1;1;1;1;1;1;1	37650758;37650758;37652418;37652418;37653562;37653562;37662842;37662842;37667298;37670402;37670897;37676942;37677067;37683642;37683642;37715423;37758651;37758651	37651480;37651477;37652562;37652562;37653749;37653749;37665149;37664323;37667507;37670563;37671032;37677110;37677110;37683721;37683721;37715860;37759166;37758876	-;-;-;-;-;-;-;-;-;-;-;-;-;-;-;-;-;-	5075	3.370014795	1.887185777	1.900527318	2.240018759	24.51287592	41.68329881
Tsga10	1;1;1;1;1;1;1;1;1;1;1;1;1;1;1;1;1;1;1;1;1;1;1;1;1;1;1;1;1;1;1;1;1;1;1;1;1;1;1;1;1;1;1;1;1;1;1;1;1;1;1;1;1;1;1;1;1;1;1;1;1;1;1;1;1;1;1;1;1;1;1;1;1;1;1;1;1;1;1;1;1;1;1;1;1;1;1;1;1;1;1;1;1;1;1;1;1;1;1;1;1;1;1;1;1;1;1;1;1;1;1	37793857;37799904;37799904;37799904;37800030;37800511;37800511;37800511;37800511;37802388;37802388;37802388;37802388;37822898;37822898;37822898;37840544;37840801;37840801;37840801;37840801;37843710;37843710;37843710;37843710;37843710;37846018;37846018;37846018;37846018;37846018;37850053;37850053;37850053;37850053;37854613;37854613;37854613;37858606;37858606;37858606;37858606;37871484;37872516;378…	37794602;37800176;37800176;37800176;37800176;37800615;37800615;37800615;37800615;37802590;37802590;37802590;37802590;37823107;37823107;37823107;37840986;37840986;37840986;37840986;37840986;37843820;37843820;37843820;37843820;37843820;37846186;37846186;37846186;37846186;37846186;37850108;37850108;37850108;37850108;37854767;37854767;37854767;37858721;37858721;37858721;37858721;37874416;37874416;378…	-;-;-;-;-;-;-;-;-;-;-;-;-;-;-;-;-;-;-;-;-;-;-;-;-;-;-;-;-;-;-;-;-;-;-;-;-;-;-;-;-;-;-;-;-;-;-;-;-;-;-;-;-;-;-;-;-;-;-;-;-;-;-;-;-;-;-;-;-;-;-;-;-;-;-;-;-;-;-;-;-;-;-;-;-;-;-;-;-;-;-;-;-;-;-;-;-;-;-;-;-;-;-;-;-;-;-;-;-;-;-	10662	5.274058883	2.333503378	2.961937112	3.806524321	2.719415156	1.638823481
Lipt1	1;1;1;1;1;1;1;1	37910819;37911287;37911455;37911643;37913945;37913945;37913945;37913945	37911112;37911406;37911669;37911726;37914635;37915309;37914424;37914541	+;+;+;+;+;+;+;+	2051	2.248942028	2.036392053	1.870954725	1.55403043	2.549708285	2.273415428
Mitd1	1;1;1;1;1;1;1;1;1;1;1;1;1;1;1;1;1;1;1;1;1;1;1;1	37913882;37917969;37917971;37918069;37918346;37918641;37918641;37918641;37918702;37920014;37920014;37920014;37920780;37920780;37920780;37921010;37921643;37921643;37924296;37924296;37924296;37929241;37929241;37929241	37914206;37918444;37918141;37918444;37918444;37918701;37918701;37918701;37919199;37920129;37920129;37920129;37920949;37920866;37920866;37921779;37921779;37921779;37924397;37924397;37924397;37929357;37929492;37929488	-;-;-;-;-;-;-;-;-;-;-;-;-;-;-;-;-;-;-;-;-;-;-;-	2770	5.4633245	4.224474146	8.218299609	5.312194019	9.334560784	13.16527402
Mrpl30	1;1;1;1;1;1;1;1;1;1;1;1;1;1;1;1;1;1;1;1;1;1;1;1;1;1;1	37929558;37929613;37929614;37929624;37932014;37932024;37932024;37932024;37933016;37933020;37933020;37933020;37933020;37934411;37934411;37934411;37934411;37936337;37936769;37936769;37936769;37936769;37937142;37937142;37937142;37937142;37937142	37929665;37929665;37929665;37931253;37932104;37932327;37932104;37932104;37933096;37933096;37933096;37933065;37933096;37934491;37934491;37934491;37934491;37936915;37936915;37936915;37936915;37936915;37937419;37937206;37937246;37937445;37937616	+;+;+;+;+;+;+;+;+;+;+;+;+;+;+;+;+;+;+;+;+;+;+;+;+;+;+	3226	4.723205936	7.701118256	8.680137716	7.986404523	7.798968737	10.55883408
Lyg2	1;1;1;1;1;1	37945004;37947950;37948977;37950140;37954801;37955317	37946756;37948088;37949173;37950283;37954873;37955574	-;-;-;-;-;-	2564	0	0.056170855	0	0	0.045323728	0
Lyg1	1;1;1;1;1;1;1;1;1;1;1;1;1;1;1	37985817;37985817;37985819;37986258;37986258;37986258;37987996;37988877;37988877;37989735;37989738;37991821;37991821;37996816;37996816	37986084;37986084;37986084;37986390;37986390;37986390;37988080;37989070;37989067;37989842;37989842;37991895;37991895;37996840;37996840	-;-;-;-;-;-;-;-;-;-;-;-;-;-;-	888	0	0	0	0.179466014	0	0
Txndc9	1;1;1;1;1;1;1;1;1;1;1;1;1;1;1;1;1;1;1;1;1;1;1;1;1;1;1;1;1;1;1	38024270;38026475;38026475;38026477;38026721;38026724;38029284;38029284;38029284;38029284;38029339;38033073;38033073;38033073;38033073;38033073;38033073;38033073;38034714;38034714;38034714;38034714;38034714;38034714;38034996;38035570;38035974;38036190;38036190;38036245;38036245	38026860;38026860;38029538;38026860;38026860;38026860;38029538;38029538;38029538;38029538;38029538;38034922;38033191;38033191;38033191;38033191;38033191;38033191;38034922;38034922;38034926;38034922;38034922;38034922;38036343;38035739;38036697;38036305;38036396;38036974;38036324	-;-;-;-;-;-;-;-;-;-;-;-;-;-;-;-;-;-;-;-;-;-;-;-;-;-;-;-;-;-;-	9102	7.738139234	7.239079119	12.14640025	11.50917008	13.40590414	13.28693255
Eif5b	1;1;1;1;1;1;1;1;1;1;1;1;1;1;1;1;1;1;1;1;1;1;1;1;1;1;1;1;1;1;1;1;1;1;1;1;1;1;1;1;1;1;1;1;1;1;1;1;1;1;1;1;1;1;1;1;1;1;1	38037091;38037210;38056887;38056887;38057106;38057106;38057946;38057946;38060675;38060675;38061245;38061245;38071358;38071358;38072149;38072149;38073110;38075074;38075074;38076284;38076284;38076628;38076628;38079754;38079754;38080778;38080778;38080872;38081947;38083715;38083785;38083785;38083785;38083785;38084405;38084405;38084405;38084405;38084405;38084729;38084729;38084729;38084729;38085693;380…	38037405;38037405;38057012;38057012;38057190;38057190;38058615;38058615;38060892;38060892;38061395;38061395;38071456;38071456;38073184;38072238;38073184;38075354;38075354;38076391;38076391;38076738;38076738;38079821;38079821;38080919;38080919;38081101;38081982;38083916;38083916;38083916;38083916;38083916;38084587;38084587;38084521;38084587;38084587;38084890;38084890;38084890;38084890;38085824;380…	+;+;+;+;+;+;+;+;+;+;+;+;+;+;+;+;+;+;+;+;+;+;+;+;+;+;+;+;+;+;+;+;+;+;+;+;+;+;+;+;+;+;+;+;+;+;+;+;+;+;+;+;+;+;+;+;+;+;+	9753	17.50407981	17.40654341	29.63111798	31.31868718	54.61979006	44.25065535
Rev1	1;1;1;1;1;1;1;1;1;1;1;1;1;1;1;1;1;1;1;1;1;1;1;1;1;1;1;1;1;1;1;1;1;1;1;1;1;1;1;1;1;1;1;1;1;1;1;1;1;1;1;1;1;1;1;1;1;1;1;1;1;1;1;1;1;1;1;1;1;1;1;1;1;1;1;1	38091867;38091877;38092381;38092697;38092697;38092921;38092921;38092921;38093165;38093165;38093826;38093826;38094372;38094372;38095345;38095345;38095603;38095798;38095798;38096755;38096755;38096755;38098203;38098203;38102196;38102196;38106581;38106581;38106695;38110424;38110424;38110424;38110464;38113396;38113396;38113396;38113396;38113730;38113980;38118159;38118371;38118371;38118371;38118371;381…	38092279;38092279;38092799;38092799;38092799;38093331;38093077;38093077;38093376;38093376;38093946;38093946;38094605;38094605;38095547;38095547;38095963;38095963;38095963;38096786;38096857;38096857;38098375;38098375;38102416;38102416;38106700;38106700;38106700;38110578;38110578;38110578;38110578;38114104;38113524;38113524;38113524;38114104;38114104;38118479;38118479;38118479;38118476;38118479;381…	-;-;-;-;-;-;-;-;-;-;-;-;-;-;-;-;-;-;-;-;-;-;-;-;-;-;-;-;-;-;-;-;-;-;-;-;-;-;-;-;-;-;-;-;-;-;-;-;-;-;-;-;-;-;-;-;-;-;-;-;-;-;-;-;-;-;-;-;-;-;-;-;-;-;-;-	6168	10.29308687	8.966354704	10.65195857	12.51397197	12.64217498	11.95216075
Aff3	1;1;1;1;1;1;1;1;1;1;1;1;1;1;1;1;1;1;1;1;1;1;1;1;1;1;1;1;1;1;1;1;1;1;1;1;1;1;1;1;1;1;1;1;1;1;1;1;1;1;1;1;1;1;1;1;1;1;1;1;1;1;1;1;1;1;1;1;1;1;1;1;1;1;1;1;1;1;1;1;1;1;1;1;1;1;1	38216407;38216407;38216408;38220341;38220341;38220341;38220343;38220696;38220696;38220696;38220696;38224406;38224406;38224406;38224406;38226017;38226017;38226017;38226017;38230252;38230252;38230252;38230252;38232647;38232647;38232647;38232647;38236403;38242892;38242892;38242892;38243971;38243971;38243971;38246987;38246987;38246987;38248634;38248634;38248634;38257344;38257344;38257344;38291722;382…	38218651;38218651;38218651;38220564;38220564;38220564;38220564;38220745;38220745;38220745;38220745;38224499;38224499;38224499;38224499;38226088;38226088;38226088;38226088;38230388;38230388;38230388;38230388;38232710;38232710;38232710;38232710;38236524;38243019;38243019;38243019;38244172;38244172;38244172;38247111;38247111;38247111;38249728;38249728;38249728;38257536;38257536;38257536;38291759;382…	-;-;-;-;-;-;-;-;-;-;-;-;-;-;-;-;-;-;-;-;-;-;-;-;-;-;-;-;-;-;-;-;-;-;-;-;-;-;-;-;-;-;-;-;-;-;-;-;-;-;-;-;-;-;-;-;-;-;-;-;-;-;-;-;-;-;-;-;-;-;-;-;-;-;-;-;-;-;-;-;-;-;-;-;-;-;-	6654	14.32362185	2.499932276	3.74851712	2.945896593	4.016878367	3.024279449
Lonrf2	1;1;1;1;1;1;1;1;1;1;1;1;1;1;1;1;1;1;1;1;1;1;1;1	38832726;38833590;38839732;38839732;38843320;38843320;38846122;38846122;38846917;38846917;38850793;38850793;38851625;38851625;38852294;38852294;38855046;38855046;38857143;38857143;38860228;38860228;38874278;38874852	38837304;38837304;38839881;38839881;38843482;38843482;38846280;38846280;38847038;38847038;38850907;38850907;38851721;38851721;38852501;38852501;38855201;38855201;38857265;38857265;38860296;38860346;38875455;38875792	-;-;-;-;-;-;-;-;-;-;-;-;-;-;-;-;-;-;-;-;-;-;-;-	7506	1.042610997	0	0.138171558	0.09908169	0.588326863	2.027094484
Chst10	1;1;1;1;1;1;1;1;1;1;1;1;1;1;1;1;1;1;1;1;1;1;1;1;1;1;1;1;1;1;1;1;1;1;1;1;1;1;1;1	38902948;38902948;38902956;38902958;38903504;38904693;38907062;38907062;38907062;38909224;38910682;38910682;38910682;38910682;38913030;38913030;38913030;38913030;38913030;38921570;38923431;38923431;38923431;38923431;38923431;38929713;38929714;38933645;38935018;38935018;38935018;38935018;38935018;38936971;38936971;38936971;38936971;38936971;38936971;38936971	38907167;38905116;38903032;38905116;38903822;38905116;38907167;38907167;38907167;38910916;38910916;38910841;38910916;38910916;38913121;38913121;38913121;38913121;38913121;38921699;38923562;38923562;38923562;38923562;38923562;38935137;38933752;38933752;38935137;38935137;38935137;38935137;38935137;38937215;38937067;38937091;38937234;38937242;38937091;38937170	-;-;-;-;-;-;-;-;-;-;-;-;-;-;-;-;-;-;-;-;-;-;-;-;-;-;-;-;-;-;-;-;-;-;-;-;-;-;-;-	11964	0.927024652	0.123389021	0.195044329	0.115443869	0.174839575	0.319991953
Nms	1;1;1;1;1;1;1;1;1;1;1;1;1;1;1;1;1;1	38978230;38978284;38980592;38980592;38980948;38980948;38983019;38983137;38983137;38985137;38985137;38986036;38986036;38986641;38986641;38987710;38987710;38988964	38978442;38978442;38980647;38980647;38980998;38980998;38983042;38983190;38983190;38985220;38985220;38986071;38986071;38986682;38986682;38987724;38987756;38989357	+;+;+;+;+;+;+;+;+;+;+;+;+;+;+;+;+;+	1001	0	0	0	0	0	0
Pdcl3	1;1;1;1;1;1;1;1;1;1;1;1;1;1;1;1;1	39024689;39026922;39026946;39030327;39030327;39030327;39033996;39033996;39033996;39034241;39034326;39034326;39034816;39034816;39034816;39035222;39035222	39026930;39027118;39027150;39030456;39030456;39030456;39034086;39034086;39033998;39034469;39034469;39034469;39034888;39035024;39035024;39035727;39036319	+;+;+;+;+;+;+;+;+;+;+;+;+;+;+;+;+	4219	14.34786335	9.532629469	16.70348726	14.65606503	23.74331653	18.86957778
Npas2	1;1;1;1;1;1;1;1;1;1;1;1;1;1;1;1;1;1;1;1;1;1;1;1;1;1	39232812;39233293;39302400;39302400;39326549;39326549;39331768;39339725;39350922;39352036;39363521;39364377;39365169;39367388;39370018;39372891;39373784;39375076;39377134;39380636;39384350;39384350;39386572;39387513;39398730;39400936	39233090;39233823;39302456;39302456;39326696;39326697;39331859;39339814;39351042;39352149;39363639;39364459;39365275;39367535;39370102;39373032;39373893;39375177;39377280;39380911;39384547;39384547;39386762;39387605;39398904;39402317	+;+;+;+;+;+;+;+;+;+;+;+;+;+;+;+;+;+;+;+;+;+;+;+;+;+	4791	24.24206436	2.923428625	4.10213792	3.62573042	3.965840357	4.907159797
Rpl31	1;1;1;1;1;1;1;1;1;1;1;1;1;1;1;1;1;1;1;1;1;1;1;1;1	39406923;39406959;39407010;39407010;39407230;39407230;39407230;39407230;39408931;39409095;39409095;39409095;39409095;39409095;39410035;39410035;39410035;39410035;39410035;39410090;39410383;39410383;39410383;39410383;39410383	39407015;39407015;39407336;39407087;39407336;39407336;39407336;39407336;39409220;39409220;39409220;39409220;39409220;39409220;39410147;39410147;39410447;39410147;39410147;39410147;39410447;39410447;39410446;39410445;39410992	+;+;+;+;+;+;+;+;+;+;+;+;+;+;+;+;+;+;+;+;+;+;+;+;+	1662	45.37178737	39.92669668	73.50916431	65.29971348	69.08274198	91.72575391
Tbc1d8	1;1;1;1;1;1;1;1;1;1;1;1;1;1;1;1;1;1;1;1;1;1;1;1;1;1;1;1;1;1;1;1;1;1;1;1;1;1;1;1;1;1;1;1;1;1;1;1;1;1;1;1;1;1;1;1;1;1;1;1;1;1	39410573;39410948;39411332;39411377;39412397;39412808;39412808;39413163;39413163;39413163;39415505;39415505;39415505;39415959;39415959;39415959;39418536;39418536;39418536;39419076;39419076;39419076;39419309;39419309;39419309;39420358;39420358;39420358;39424202;39424202;39424202;39425079;39425079;39425079;39428389;39428389;39428389;39430198;39430198;39430198;39430279;39431138;39431138;39431138;394…	39411867;39411218;39411514;39411867;39412905;39412905;39412905;39413252;39413252;39413252;39415570;39415570;39415570;39416199;39416199;39416199;39418604;39418604;39418604;39419174;39419174;39419174;39419438;39419438;39419438;39420643;39420643;39420643;39424319;39424319;39424319;39425293;39425293;39425293;39428539;39428539;39428539;39430368;39430368;39430368;39430368;39431712;39431335;39431335;394…	-;-;-;-;-;-;-;-;-;-;-;-;-;-;-;-;-;-;-;-;-;-;-;-;-;-;-;-;-;-;-;-;-;-;-;-;-;-;-;-;-;-;-;-;-;-;-;-;-;-;-;-;-;-;-;-;-;-;-;-;-;-	5239	6.806031488	7.766030819	9.70996865	18.00812479	19.66409589	26.62542404
Cnot11	1;1;1;1;1;1;1;1;1;1;1;1;1;1;1;1;1;1;1;1;1;1;1;1;1	39574073;39574635;39574883;39576497;39576497;39577326;39577352;39577352;39578954;39578954;39578954;39579115;39581481;39581481;39581481;39581481;39583973;39583973;39583973;39583973;39584150;39584150;39584150;39584150;39584274	39574128;39575418;39575418;39576661;39576661;39577504;39577504;39577504;39579156;39579156;39579156;39579156;39581683;39581683;39581683;39581683;39584069;39584069;39584069;39584069;39585564;39584233;39585954;39585970;39584482	+;+;+;+;+;+;+;+;+;+;+;+;+;+;+;+;+;+;+;+;+;+;+;+;+	3508	4.520804807	4.505821679	7.657154215	7.859260821	9.822199589	12.06058959
Rnf149	1;1;1;1;1;1;1;1;1;1;1;1;1;1;1;1;1	39590377;39591550;39594559;39594559;39594686;39597396;39597396;39599774;39599774;39603129;39603129;39604163;39604163;39604174;39615908;39616236;39616413	39591596;39591596;39594751;39594751;39594751;39597838;39597492;39599856;39599856;39603197;39603197;39604413;39604413;39604413;39616486;39616384;39616437	-;-;-;-;-;-;-;-;-;-;-;-;-;-;-;-;-	2838	8.674313874	90.72426356	126.6611369	161.8366085	94.67146124	78.3441673
Creg2	1;1;1;1	39657574;39664038;39686944;39689674	39662411;39664151;39687113;39690642	-;-;-;-	6091	0	0.141870372	0.085135094	0.331412531	0.076315901	0.886390196
Rfx8	1;1;1;1;1;1;1;1;1;1;1;1;1;1;1;1;1;1;1;1;1;1	39704461;39709430;39711346;39717817;39720002;39720092;39722069;39722069;39722760;39722760;39724655;39724655;39727733;39727733;39729251;39729251;39730901;39735058;39749318;39750538;39757578;39760038	39704817;39709743;39711460;39717911;39720158;39720158;39722127;39722127;39722910;39722910;39724768;39724768;39727810;39727810;39729361;39729361;39731031;39735121;39749404;39750599;39757701;39760157	-;-;-;-;-;-;-;-;-;-;-;-;-;-;-;-;-;-;-;-;-;-	2139	0.19383541	0.454487606	0.993963167	0.397359066	0.48896229	0.22946163
Gm3646	1;1	39843308;39844333	39843499;39844492	-;-	352	0	0	0	0	0	0.278874105
Map4k4	1;1;1;1;1;1;1;1;1;1;1;1;1;1;1;1;1;1;1;1;1;1;1;1;1;1;1;1;1;1;1;1;1;1;1;1;1;1;1;1;1;1;1;1;1;1;1;1;1;1;1;1;1;1;1;1;1;1;1;1;1;1;1;1;1;1;1;1;1;1;1;1;1;1;1;1;1;1;1;1;1;1;1;1;1;1;1;1;1;1;1;1;1;1;1;1;1;1;1;1;1;1;1;1;1;1;1;1;1;1;1;1;1;1;1;1;1;1;1;1;1;1;1;1;1;1;1;1;1;1;1;1;1;1;1;1;1;1;1;1;1;1;1;1;1;1;1;1;1;1;1;1;1;1;1;1;1;1;1;1;1;1;1;1;1;1;1;1;1;1;1;1;1;1;1;1;1;1;1;1;1;1;1;1;1;1;1;1;1;1;1;1;1;1;1;1;1;1;1;1…	39940073;39940073;39940330;39940330;39940339;39940339;39940340;39940384;39940390;39940669;39940669;39940669;39940669;39940669;39940669;39940669;39940669;39940669;40001338;40001338;40001338;40001338;40001338;40001338;40001338;40001338;40003315;40004010;40013087;40013087;40013087;40013087;40013087;40013087;40013087;40013087;40013087;40013087;40015867;40015867;40015867;40015867;40015867;40015867;400…	39940446;39940446;39940446;39940446;39940446;39940446;39940446;39940446;39940446;39941616;39940734;39940734;39940734;39940734;39940734;39940734;39940734;39940734;40001394;40001394;40001394;40001394;40001394;40001394;40001394;40001394;40003364;40004061;40013212;40013212;40013212;40013212;40013212;40013212;40013212;40013212;40013212;40013212;40015906;40015977;40015977;40015977;40015977;40015977;400…	+;+;+;+;+;+;+;+;+;+;+;+;+;+;+;+;+;+;+;+;+;+;+;+;+;+;+;+;+;+;+;+;+;+;+;+;+;+;+;+;+;+;+;+;+;+;+;+;+;+;+;+;+;+;+;+;+;+;+;+;+;+;+;+;+;+;+;+;+;+;+;+;+;+;+;+;+;+;+;+;+;+;+;+;+;+;+;+;+;+;+;+;+;+;+;+;+;+;+;+;+;+;+;+;+;+;+;+;+;+;+;+;+;+;+;+;+;+;+;+;+;+;+;+;+;+;+;+;+;+;+;+;+;+;+;+;+;+;+;+;+;+;+;+;+;+;+;+;+;+;+;+;+;+;+;+;+;+;+;+;+;+;+;+;+;+;+;+;+;+;+;+;+;+;+;+;+;+;+;+;+;+;+;+;+;+;+;+;+;+;+;+;+;+;+;+;+;+;+;+…	9579	70.16277264	107.5617399	255.5327959	244.1923366	204.4139293	127.1188467
Il1r2	1;1;1;1;1;1;1;1;1;1;1;1;1;1;1;1;1;1;1;1;1;1;1	40113239;40123858;40123952;40125145;40141549;40141549;40141549;40141549;40144424;40144424;40151115;40151115;40151115;40154184;40154184;40157115;40157115;40160069;40160069;40162282;40162282;40164201;40164201	40113408;40123979;40123979;40125462;40141596;40141697;40141697;40141697;40144682;40144682;40151295;40151296;40151295;40154358;40154358;40157177;40157177;40160204;40160204;40162424;40162424;40164379;40164391	+;+;+;+;+;+;+;+;+;+;+;+;+;+;+;+;+;+;+;+;+;+;+	1908	0.651908713	21.19192706	63.65107447	116.8515634	4.90299163	3.292702226
Il1r1	1;1;1;1;1;1;1;1;1;1;1;1;1;1;1;1;1;1;1;1;1;1;1;1;1;1	40264240;40305746;40305817;40306537;40315258;40316282;40321393;40321393;40332280;40332280;40332618;40332618;40333918;40333918;40337069;40337069;40339920;40339920;40341438;40341438;40349446;40349446;40351507;40351507;40352135;40352135	40264466;40306041;40306041;40306647;40315337;40316338;40321456;40321456;40332517;40332517;40332807;40332807;40334086;40334086;40337134;40337134;40340037;40340037;40341589;40341589;40349589;40349589;40351674;40351674;40355361;40356417	+;+;+;+;+;+;+;+;+;+;+;+;+;+;+;+;+;+;+;+;+;+;+;+;+;+	6363	17.65025167	32.84237421	39.354328	39.95624796	43.6312714	33.50801887
Il1rl2	1;1;1;1;1;1;1;1;1;1;1;1;1;1;1;1;1;1;1;1;1;1;1;1;1;1;1;1	40363770;40363787;40363850;40364771;40365649;40365649;40365649;40366532;40366532;40366532;40368131;40368131;40368131;40368131;40382188;40382188;40384966;40384966;40390096;40390096;40390922;40390922;40395979;40395979;40402352;40402352;40404187;40404187	40366766;40363979;40363909;40364957;40365718;40365718;40365718;40366766;40366766;40366766;40368331;40368601;40368329;40368329;40382350;40382350;40385037;40385037;40390225;40390225;40391058;40391058;40396122;40396122;40402513;40402513;40406722;40404631	+;+;+;+;+;+;+;+;+;+;+;+;+;+;+;+;+;+;+;+;+;+;+;+;+;+;+;+	6812	0.418448451	2.034956617	3.417975304	7.782691766	9.425432441	11.78050684
Il1rl1	1;1;1;1;1;1;1;1;1;1;1;1;1;1;1;1;1;1;1;1;1;1;1;1;1;1;1;1;1;1;1;1;1;1;1;1;1;1;1;1	40468730;40475749;40478787;40478936;40479788;40479788;40479788;40479788;40479788;40480452;40480452;40480452;40480452;40480452;40481466;40481466;40481466;40481466;40481759;40481759;40481759;40481759;40483494;40483494;40483494;40483494;40485247;40485247;40485247;40485247;40485690;40485690;40485690;40485690;40489235;40489235;40490853;40490853;40500926;40500926	40468790;40475806;40479016;40479016;40479988;40479988;40479988;40479988;40479988;40480662;40480662;40480662;40480567;40480662;40481640;40481640;40481640;40481640;40481921;40481921;40481921;40481921;40483562;40483562;40483562;40483562;40485388;40485388;40485388;40485388;40485835;40487308;40485835;40485883;40489381;40489381;40491020;40491020;40504556;40504575	+;+;+;+;+;+;+;+;+;+;+;+;+;+;+;+;+;+;+;+;+;+;+;+;+;+;+;+;+;+;+;+;+;+;+;+;+;+;+;+	6894	0.225529777	0.276804824	0.661924738	1.10189113	8.849763527	3.887247757
Il18r1	1;1;1;1;1;1;1;1;1;1;1;1;1;1;1;1;1;1;1;1;1;1;1;1;1;1;1;1;1;1;1;1;1;1;1;1;1;1;1;1;1;1;1;1;1;1;1;1;1;1;1;1;1;1;1;1;1;1;1;1;1;1;1	40504712;40504836;40505130;40505166;40505166;40505166;40505321;40505321;40510889;40510889;40510889;40510889;40510889;40510889;40513854;40513854;40513854;40513854;40513854;40513854;40517545;40517545;40517545;40517545;40517545;40517545;40520082;40520082;40520082;40520082;40520082;40520082;40523441;40523441;40523441;40523441;40523441;40523441;40526135;40526135;40526135;40526135;40526135;40526135;405…	40504941;40504970;40505429;40505517;40505517;40505517;40505429;40505517;40510974;40510974;40510974;40510974;40510974;40510974;40514100;40514100;40514100;40514100;40514100;40514100;40517710;40517710;40517710;40517710;40517710;40517710;40520226;40520226;40520226;40520226;40520226;40520226;40523503;40523503;40523503;40523503;40523503;40523503;40526258;40526258;40526258;40526258;40526258;40526258;405…	+;+;+;+;+;+;+;+;+;+;+;+;+;+;+;+;+;+;+;+;+;+;+;+;+;+;+;+;+;+;+;+;+;+;+;+;+;+;+;+;+;+;+;+;+;+;+;+;+;+;+;+;+;+;+;+;+;+;+;+;+;+;+	4817	0	1.180998933	1.076516207	1.444669746	11.42317891	15.41640602
Il18rap	1;1;1;1;1;1;1;1;1;1;1;1;1;1;1;1;1;1;1;1;1;1;1;1;1;1;1;1;1;1;1	40554522;40554565;40554608;40554860;40554860;40554860;40555557;40555557;40555557;40563376;40563376;40563376;40563954;40563954;40563954;40564364;40564364;40564364;40570636;40570636;40576218;40576218;40578384;40578384;40580852;40581047;40582150;40582150;40586927;40586927;40587785	40554636;40554636;40554636;40554935;40554935;40554935;40555695;40555695;40555695;40563542;40563542;40563542;40564275;40564275;40564275;40566077;40564547;40564547;40570786;40570786;40576283;40576283;40578645;40578507;40581198;40581198;40582287;40582287;40587063;40587100;40590865	+;+;+;+;+;+;+;+;+;+;+;+;+;+;+;+;+;+;+;+;+;+;+;+;+;+;+;+;+;+;+	6752	0.161190995	7.230966018	7.84134437	29.78668033	3.35618444	3.292961298
Slc9a4	1;1;1;1;1;1;1;1;1;1;1;1;1;1;1;1;1;1;1	40619241;40619364;40623019;40623019;40624286;40639762;40639930;40639930;40642013;40642013;40646169;40646909;40649477;40651283;40658200;40662553;40663374;40668128;40668397	40619931;40619931;40623482;40623482;40624585;40639792;40640189;40640189;40642063;40642230;40646371;40646995;40649547;40651444;40658296;40662684;40663461;40669576;40669885	+;+;+;+;+;+;+;+;+;+;+;+;+;+;+;+;+;+;+	4562	0.136326373	0.292021957	1.568631834	1.676799515	4.164914764	7.143871868
Slc9a2	1;1;1;1;1;1;1;1;1;1;1;1;1;1;1;1;1	40719734;40720757;40757755;40757755;40765368;40765368;40781780;40782963;40794869;40794916;40795419;40795419;40801061;40802703;40804725;40805403;40806786	40721325;40721325;40758218;40758218;40766841;40765618;40781997;40783165;40794958;40794958;40796231;40795489;40801222;40802799;40804856;40805493;40808433	+;+;+;+;+;+;+;+;+;+;+;+;+;+;+;+;+	6984	0.029683129	0.185595454	0.059399525	0.304249371	0.790374683	1.293106963
Mfsd9	1;1;1;1;1;1;1;1;1;1;1;1;1;1;1;1;1	40811198;40811201;40820390;40820541;40820541;40823537;40823537;40823537;40825327;40825327;40826690;40826690;40826690;40829431;40829645;40829645;40829645	40813706;40813706;40820719;40820750;40820750;40825370;40823666;40823666;40825370;40825370;40826777;40826777;40826777;40829560;40829847;40829817;40829823	-;-;-;-;-;-;-;-;-;-;-;-;-;-;-;-;-	5125	0.606752109	1.067870976	1.102884027	1.876111449	2.040761636	3.0933532
Tmem182	1;1;1;1;1	40844761;40845259;40846782;40877458;40893956	40845047;40845358;40846880;40877595;40896047	+;+;+;+;+	2716	0	0.026513636	0.038185409	0	0.47065921	0
Pou3f3	1;1;1;1;1	42734085;42734545;42734928;42735252;42735381	42734348;42734604;42742336;42735301;42742336	+;+;+;+;+	7733	0	0.009312173	0.013411557	0.02747805	0.586084504	0
Mrps9	1;1;1;1;1;1;1;1;1;1;1;1;1;1;1;1;1;1;1;1;1;1;1;1;1;1;1;1;1;1;1;1;1;1;1;1;1;1;1;1;1;1;1;1;1;1;1;1;1	42890393;42890436;42890436;42890445;42901629;42901629;42901629;42901629;42901674;42918915;42918915;42918915;42918915;42918915;42919056;42919056;42919056;42919056;42919056;42926867;42926867;42926867;42926867;42926897;42934510;42934510;42934510;42934510;42934510;42935253;42935253;42935253;42935253;42935253;42937401;42937600;42937600;42937600;42937600;42938513;42938601;42938601;42940234;42942217;429…	42890586;42890586;42890586;42890586;42901808;42901808;42901808;42901808;42901808;42918977;42918977;42918977;42918977;42918977;42921091;42919086;42919086;42919086;42919086;42926946;42926946;42926946;42926946;42926946;42934577;42934577;42934577;42934577;42934577;42935328;42935328;42935328;42935328;42935328;42938839;42938288;42937768;42937768;42937768;42938709;42938709;42938709;42941173;42942624;429…	+;+;+;+;+;+;+;+;+;+;+;+;+;+;+;+;+;+;+;+;+;+;+;+;+;+;+;+;+;+;+;+;+;+;+;+;+;+;+;+;+;+;+;+;+;+;+;+;+	5763	10.42290383	8.615583806	19.32782017	19.69834916	22.9476007	27.066128
Gpr45	1;1;1;1;1;1;1;1;1	42992032;42992123;42992299;42992342;42992580;42992632;43068307;43071112;43071220	42992393;42992393;42992393;42992381;42993038;42994315;43069941;43074616;43072765	+;+;+;+;+;+;+;+;+	7238	0.071603679	0.039796096	0.458520349	0.029357248	0.305055363	2.434426842
Tgfbrap1	1;1;1;1;1;1;1;1;1;1;1;1;1;1;1;1;1;1;1;1;1;1;1;1;1;1;1;1;1;1;1;1;1;1;1;1;1;1;1;1;1;1;1;1	43086360;43086380;43090718;43090718;43092571;43092571;43093679;43093679;43093868;43095772;43095772;43098258;43098258;43098258;43099040;43099040;43099040;43099051;43101677;43101677;43101677;43106634;43106634;43106634;43110621;43110621;43110621;43110656;43113401;43113642;43114411;43114411;43114776;43131541;43131541;43131541;43134525;43136012;43136012;43136012;43136012;43137430;43137430;43137430	43088995;43088995;43091151;43091151;43092730;43092730;43093825;43093825;43095915;43095915;43095915;43098315;43098315;43098315;43100093;43099381;43099381;43099381;43101759;43101759;43101759;43106788;43106788;43106788;43110815;43110815;43110815;43110815;43115112;43115112;43115112;43115112;43115112;43131623;43131607;43131889;43134679;43137797;43136209;43136209;43136209;43137524;43137768;43137782	-;-;-;-;-;-;-;-;-;-;-;-;-;-;-;-;-;-;-;-;-;-;-;-;-;-;-;-;-;-;-;-;-;-;-;-;-;-;-;-;-;-;-;-	10972	5.89498495	5.394920869	4.938871313	6.821802199	5.661161603	5.842224425
AI597479	1;1;1;1	43137870;43139875;43150158;43152346	43138022;43140041;43150533;43155107	+;+;+;+	3458	10.62613087	4.789629361	12.22164989	10.13894752	21.44071834	19.38860525
Fhl2	1;1;1;1;1;1;1;1;1;1;1;1;1;1;1	43162234;43162450;43167404;43167404;43170812;43170812;43170924;43180858;43180858;43180858;43192236;43192236;43202862;43235811;43235811	43162825;43162825;43167590;43167590;43170981;43170981;43170981;43181032;43181032;43181032;43192414;43192414;43203121;43235921;43236144	-;-;-;-;-;-;-;-;-;-;-;-;-;-;-	1897	3.633609266	9.812784851	9.376138372	10.92122123	9.709694762	7.891387444
Nck2	1;1;1;1;1;1;1;1;1;1;1;1;1;1;1;1;1	43483739;43484911;43484911;43496433;43500117;43500117;43548781;43548781;43571565;43572712;43572712;43572712;43572729;43593021;43593021;43608308;43608308	43483866;43485187;43485187;43496587;43501354;43501382;43548943;43548943;43571698;43572953;43572792;43572953;43572953;43593222;43593742;43608502;43609675	+;+;+;+;+;+;+;+;+;+;+;+;+;+;+;+;+	4455	7.235967217	7.726436658	10.76691398	8.215716451	23.64632977	21.63787627
Ecrg4	1;1;1;1	43769762;43776360;43777720;43781405	43770123;43776407;43777877;43781738	+;+;+;+	902	3.84965827	0	0.229959138	0.765615546	0.064417981	0.272072298
Uxs1	1;1;1;1;1;1;1;1;1;1;1;1;1;1;1;1;1;1;1;1;1;1;1;1;1;1;1;1;1;1;1;1;1;1;1;1;1;1;1;1;1;1;1;1;1;1;1;1;1;1;1;1;1;1;1;1;1;1;1;1;1;1;1;1;1;1;1;1;1;1;1;1;1;1	43786126;43788672;43792877;43792877;43794859;43794859;43796132;43796132;43799681;43799681;43804050;43804050;43804167;43810841;43810841;43810841;43810890;43810890;43813977;43813977;43813977;43813977;43813977;43814026;43819225;43819225;43819225;43819225;43819225;43819225;43819278;43829624;43829624;43829624;43829624;43829791;43836405;43836405;43836405;43836405;43836405;43836405;43836405;43841692;438…	43789522;43789522;43792980;43792980;43794916;43794916;43796192;43796192;43799724;43799724;43804169;43804169;43804169;43810962;43810962;43810962;43810962;43810962;43814036;43814036;43814036;43814036;43814036;43814036;43819329;43819329;43819329;43819329;43819329;43819329;43819329;43829804;43829804;43829710;43829804;43829804;43836465;43836465;43836465;43836465;43836465;43836465;43836465;43841784;438…	-;-;-;-;-;-;-;-;-;-;-;-;-;-;-;-;-;-;-;-;-;-;-;-;-;-;-;-;-;-;-;-;-;-;-;-;-;-;-;-;-;-;-;-;-;-;-;-;-;-;-;-;-;-;-;-;-;-;-;-;-;-;-;-;-;-;-;-;-;-;-;-;-;-	5097	8.358168038	6.265821966	17.48873761	14.19503287	17.13396964	19.43244228
Tpp2	1;1;1;1;1;1;1;1;1;1;1;1;1;1;1;1;1;1;1;1;1;1;1;1;1;1;1;1;1;1;1;1;1;1;1;1;1;1;1;1;1;1;1;1;1;1;1;1;1;1;1;1;1;1;1;1;1;1;1;1;1;1;1;1;1;1;1;1;1;1;1;1;1;1;1;1;1;1;1;1;1;1;1;1;1;1;1;1;1;1;1;1;1;1;1;1;1;1;1;1;1;1;1;1;1;1;1;1;1;1;1;1;1;1;1;1;1;1;1;1;1;1;1;1;1;1;1;1;1;1;1;1;1;1;1;1;1;1;1	43972807;43973167;43973174;43973175;43973175;43973193;43973205;43979270;43979270;43979270;43979270;43979270;43979270;43979270;43988472;43988472;43988472;43988472;43988472;43988472;43988472;43990267;43990267;43990267;43990267;43990267;43990267;43992417;43992417;43992417;43992417;43992417;43993737;43993737;43993737;43993737;43993737;43993737;43995631;43995631;43995631;43995631;43995631;43995631;439…	43973033;43973413;43973413;43973413;43973413;43973413;43973413;43979398;43979398;43979398;43979398;43979398;43979398;43979398;43988567;43988565;43988567;43988567;43988567;43988567;43988567;43990371;43992541;43990371;43990371;43990371;43990371;43992541;43992541;43992541;43992541;43992541;43993900;43995459;43993900;43993900;43993900;43993900;43996161;43996161;43995785;43995785;43995785;43995785;439…	+;+;+;+;+;+;+;+;+;+;+;+;+;+;+;+;+;+;+;+;+;+;+;+;+;+;+;+;+;+;+;+;+;+;+;+;+;+;+;+;+;+;+;+;+;+;+;+;+;+;+;+;+;+;+;+;+;+;+;+;+;+;+;+;+;+;+;+;+;+;+;+;+;+;+;+;+;+;+;+;+;+;+;+;+;+;+;+;+;+;+;+;+;+;+;+;+;+;+;+;+;+;+;+;+;+;+;+;+;+;+;+;+;+;+;+;+;+;+;+;+;+;+;+;+;+;+;+;+;+;+;+;+;+;+;+;+;+;+	10078	7.811552107	11.36828325	20.5097402	21.93823329	18.66302301	17.59115056
Mettl21c	1;1;1;1;1;1;1;1;1;1;1;1	44048568;44049095;44049670;44049692;44049692;44052782;44052841;44056346;44056346;44056346;44059068;44059068	44049193;44049193;44052933;44049809;44049809;44052933;44052933;44056628;44056436;44056436;44059194;44059166	-;-;-;-;-;-;-;-;-;-;-;-	4300	1.639171397	1.197392812	1.869220182	2.199001245	1.78368895	2.431263364
Gm8251	1;1;1;1;1	44095032;44095112;44118058;44118371;44118535	44114615;44101096;44118100;44118407;44118906	-;-;-;-;-	20036	0.015520087	0.156342587	0.108701487	0.116658284	0.116001235	0.142081597
Tex30	1;1;1;1;1;1;1;1;1;1;1;1;1;1;1;1;1;1;1;1;1;1;1;1;1;1;1;1;1;1;1;1;1;1;1;1;1;1;1;1;1;1;1;1;1;1;1;1;1;1;1;1;1;1;1;1;1;1;1;1;1;1;1;1;1;1;1;1;1;1;1	44125773;44125776;44125970;44125970;44126020;44126021;44126027;44126189;44127003;44127003;44127003;44127003;44127003;44127003;44127003;44127003;44127061;44127177;44127636;44127636;44127636;44127636;44127636;44127636;44127636;44127636;44127636;44127636;44127662;44127668;44127674;44130343;44130521;44130521;44130521;44130521;44130521;44130521;44130521;44130521;44130521;44130521;44130521;44132424;441…	44126223;44126223;44126223;44126223;44126223;44126223;44126223;44126223;44127208;44127208;44127208;44127208;44127208;44127208;44127208;44127208;44127208;44127208;44127687;44127687;44127687;44127687;44127687;44127687;44127687;44127687;44127687;44127687;44127687;44127687;44127687;44130372;44130751;44130751;44130751;44130751;44130751;44130751;44130751;44130751;44130751;44130751;44130751;44132477;441…	-;-;-;-;-;-;-;-;-;-;-;-;-;-;-;-;-;-;-;-;-;-;-;-;-;-;-;-;-;-;-;-;-;-;-;-;-;-;-;-;-;-;-;-;-;-;-;-;-;-;-;-;-;-;-;-;-;-;-;-;-;-;-;-;-;-;-;-;-;-;-	1926	0.430544072	2.392890092	2.503939807	1.103259402	1.56877517	2.879671968
Poglut2	1;1;1;1;1;1;1;1;1;1;1;1;1;1;1;1;1;1;1;1;1;1;1;1;1;1;1;1;1;1;1;1;1;1;1;1;1	44145706;44146045;44146047;44146925;44146925;44146925;44149154;44149154;44149154;44149895;44149895;44151243;44151805;44151805;44151805;44152163;44152163;44153601;44153601;44153601;44153601;44153854;44153854;44153854;44153854;44153944;44155315;44156198;44156198;44156198;44156198;44156198;44157478;44157478;44157478;44157478;44157478	44146264;44146264;44146264;44147032;44147032;44147032;44149243;44149243;44149243;44150104;44150104;44152335;44152335;44152042;44152042;44152335;44152335;44153678;44153678;44153678;44153678;44154059;44154059;44154059;44154059;44154059;44155472;44156403;44156403;44156403;44156403;44156403;44157925;44157913;44157861;44157925;44157968	-;-;-;-;-;-;-;-;-;-;-;-;-;-;-;-;-;-;-;-;-;-;-;-;-;-;-;-;-;-;-;-;-;-;-;-;-	3199	6.642377149	5.537578903	10.24471915	5.778816876	6.793146932	5.063147248
Bivm	1;1;1;1;1;1;1;1;1;1;1;1;1;1;1;1;1;1;1;1;1;1;1;1;1;1;1;1;1;1;1;1	44158117;44158160;44158322;44158668;44159128;44159139;44159334;44159334;44159334;44159334;44165426;44165426;44165426;44165426;44165426;44165503;44166798;44166798;44167888;44167888;44168420;44168420;44168743;44168743;44176144;44176144;44177733;44177733;44180938;44180938;44182009;44182009	44158355;44158335;44158530;44158889;44159434;44159434;44159434;44159434;44159434;44159434;44165507;44165489;44166026;44166026;44165726;44165567;44166924;44166924;44167983;44167983;44168524;44168524;44168837;44168837;44176276;44176276;44177819;44177819;44181034;44181034;44183930;44183670	+;+;+;+;+;+;+;+;+;+;+;+;+;+;+;+;+;+;+;+;+;+;+;+;+;+;+;+;+;+;+;+	4206	4.004681734	1.121427216	4.117886928	3.435370359	4.627955612	6.394876302
Ercc5	1;1;1;1;1;1;1;1;1;1;1;1;1;1;1;1;1;1;1;1;1;1;1;1;1;1;1;1;1;1;1;1;1;1;1;1;1;1;1;1;1;1;1;1;1;1;1;1;1;1;1	44186904;44187007;44187007;44187069;44187092;44196095;44196097;44196097;44196097;44196097;44197304;44197304;44197304;44197304;44197304;44197965;44197965;44197965;44197965;44197990;44200137;44200137;44200137;44200137;44200137;44200970;44200970;44200970;44200970;44200970;44203037;44203037;44203037;44203037;44205969;44205969;44205969;44205969;44212498;44212498;44213072;44213322;44213322;44214999;442…	44188682;44187310;44187310;44187125;44187297;44196272;44196272;44196272;44196272;44196272;44197495;44197415;44197419;44197419;44197419;44198051;44198051;44198051;44198051;44198051;44200269;44200197;44200197;44200197;44200197;44201113;44201113;44201004;44201113;44201113;44203244;44203244;44203244;44203244;44206377;44206158;44207042;44207042;44213191;44212739;44213191;44213535;44213535;44215143;442…	+;+;+;+;+;+;+;+;+;+;+;+;+;+;+;+;+;+;+;+;+;+;+;+;+;+;+;+;+;+;+;+;+;+;+;+;+;+;+;+;+;+;+;+;+;+;+;+;+;+;+	5864	15.42252148	9.289964	12.83130031	12.74600441	17.94477986	16.58102492
Mettl21e	1;1;1;1;1;1;1;1;1	44243230;44245585;44249324;44249324;44250192;44257271;44257271;44258000;44258000	44245913;44245913;44250358;44249441;44250358;44257390;44257390;44258121;44258073	-;-;-;-;-;-;-;-;-	3961	0.026168514	0	0	0.053644979	0.02933856	0
Gulp1	1;1;1;1;1;1;1;1;1;1;1;1;1;1;1;1;1;1;1;1;1;1;1;1;1;1;1;1;1;1;1;1;1;1;1;1;1;1;1;1;1;1;1;1;1;1;1;1;1;1;1;1;1	44590671;44590853;44590853;44590887;44591757;44592322;44728304;44728304;44728304;44728304;44728304;44728304;44747777;44747777;44747777;44747777;44747777;44783634;44783634;44783634;44783634;44783634;44793503;44793503;44793503;44793503;44805174;44805174;44805174;44805174;44812431;44812431;44812431;44812431;44812800;44813213;44813213;44813213;44813213;44820128;44820128;44820128;44820128;44820128;448…	44591032;44591032;44591032;44591032;44591863;44592467;44728375;44728375;44728375;44728375;44728375;44728375;44747838;44747792;44747838;44747838;44747838;44783705;44783705;44783705;44783705;44783705;44793601;44793601;44793601;44793601;44805311;44805311;44805311;44805311;44812547;44812547;44812547;44812547;44812823;44813305;44813305;44813305;44813305;44820266;44820266;44820266;44820266;44820266;448…	+;+;+;+;+;+;+;+;+;+;+;+;+;+;+;+;+;+;+;+;+;+;+;+;+;+;+;+;+;+;+;+;+;+;+;+;+;+;+;+;+;+;+;+;+;+;+;+;+;+;+;+;+	3758	9.239999361	3.688697305	6.637209397	5.922856024	8.302925786	3.291278426
Col3a1	1;1;1;1;1;1;1;1;1;1;1;1;1;1;1;1;1;1;1;1;1;1;1;1;1;1;1;1;1;1;1;1;1;1;1;1;1;1;1;1;1;1;1;1;1;1;1;1;1;1;1;1;1;1;1;1;1;1;1;1;1;1;1;1;1;1;1;1;1;1;1;1;1;1;1;1;1;1;1;1;1;1;1	45350698;45350698;45350807;45354740;45360657;45360657;45361102;45361102;45361566;45361566;45362883;45364520;45364965;45365731;45366749;45366749;45366970;45366970;45367593;45367593;45368037;45368213;45369263;45369715;45370266;45370677;45370838;45371133;45371295;45372125;45372723;45373167;45373360;45373374;45373757;45373757;45373921;45373921;45374295;45374295;45374888;45374888;45374926;45375820;453…	45350992;45350992;45350992;45356163;45360856;45360856;45361152;45361152;45364178;45361679;45362957;45364573;45365018;45365784;45366802;45366802;45367023;45367023;45368054;45367646;45368081;45368266;45369307;45369768;45370364;45370721;45370936;45371186;45371402;45372178;45372821;45373220;45373472;45373472;45373810;45373810;45373974;45373974;45374348;45374348;45374941;45374941;45374941;45375864;453…	+;+;+;+;+;+;+;+;+;+;+;+;+;+;+;+;+;+;+;+;+;+;+;+;+;+;+;+;+;+;+;+;+;+;+;+;+;+;+;+;+;+;+;+;+;+;+;+;+;+;+;+;+;+;+;+;+;+;+;+;+;+;+;+;+;+;+;+;+;+;+;+;+;+;+;+;+;+;+;+;+;+;+	9816	3922.311878	1078.265497	2953.312725	849.1122186	838.331824	490.8184256
Col5a2	1;1;1;1;1;1;1;1;1;1;1;1;1;1;1;1;1;1;1;1;1;1;1;1;1;1;1;1;1;1;1;1;1;1;1;1;1;1;1;1;1;1;1;1;1;1;1;1;1;1;1;1;1;1;1;1;1;1;1;1;1;1;1;1;1;1;1;1;1;1;1;1;1;1;1;1;1;1;1;1;1	45413481;45415799;45417467;45419160;45421276;45422327;45422751;45423560;45424122;45425993;45427373;45428191;45428532;45429192;45430236;45430822;45430822;45430984;45430984;45431464;45431464;45431975;45431975;45432213;45432213;45433542;45433881;45435221;45435610;45439981;45441239;45442276;45442420;45442581;45443361;45443893;45444400;45445400;45445704;45446182;45446393;45446862;45450594;45452630;454…	45415390;45416038;45417654;45419451;45421383;45422380;45422858;45423613;45424229;45426046;45427480;45430289;45428639;45429353;45430289;45430875;45430875;45431091;45431091;45431517;45431517;45432028;45432028;45432794;45432266;45433595;45433988;45435319;45435654;45440034;45441292;45442329;45442473;45442679;45443414;45443991;45444453;45445507;45445757;45446280;45446437;45446960;45450647;45452674;454…	-;-;-;-;-;-;-;-;-;-;-;-;-;-;-;-;-;-;-;-;-;-;-;-;-;-;-;-;-;-;-;-;-;-;-;-;-;-;-;-;-;-;-;-;-;-;-;-;-;-;-;-;-;-;-;-;-;-;-;-;-;-;-;-;-;-;-;-;-;-;-;-;-;-;-;-;-;-;-;-;-	9591	372.1571886	369.4216463	907.1329232	358.9649613	410.6790757	127.5022529
Wdr75	1;1;1;1;1;1;1;1;1;1;1;1;1;1;1;1;1;1;1;1;1;1;1;1;1;1;1;1;1;1;1;1;1;1;1;1;1;1;1;1;1;1;1;1;1;1;1;1;1;1;1;1;1;1;1;1;1;1;1;1;1;1;1;1;1;1;1;1;1;1;1;1;1;1;1;1;1;1;1;1;1;1	45834326;45834609;45834663;45834667;45838176;45838176;45838176;45838176;45840321;45840321;45840321;45840321;45841149;45841199;45841199;45841199;45841199;45842846;45843007;45843037;45843037;45843037;45844537;45844537;45844537;45845833;45845833;45845833;45846831;45846831;45851201;45851201;45852205;45852205;45852205;45852350;45852350;45852350;45853701;45853701;45853701;45853838;45855637;45855637;458…	45834764;45834764;45834764;45834764;45838305;45838305;45838305;45838305;45840386;45840386;45840386;45840386;45841289;45841515;45841289;45841289;45841289;45843161;45843089;45843161;45843161;45843161;45844607;45844607;45844607;45845952;45845952;45845952;45846919;45846919;45851359;45851359;45852264;45852264;45852264;45852465;45852465;45852465;45853876;45853876;45853876;45853876;45855794;45855794;458…	+;+;+;+;+;+;+;+;+;+;+;+;+;+;+;+;+;+;+;+;+;+;+;+;+;+;+;+;+;+;+;+;+;+;+;+;+;+;+;+;+;+;+;+;+;+;+;+;+;+;+;+;+;+;+;+;+;+;+;+;+;+;+;+;+;+;+;+;+;+;+;+;+;+;+;+;+;+;+;+;+;+	4900	3.723063964	7.428893634	9.249378916	7.534642537	7.838248456	10.28715353
Slc40a1	1;1;1;1;1;1;1;1;1;1;1;1;1;1;1;1;1;1;1;1;1;1;1;1;1;1;1;1;1;1;1;1;1	45947228;45950052;45951396;45954401;45957469;45958045;45958045;45958088;45958096;45960316;45960316;45960316;45960316;45960377;45960377;45960377;45962440;45962892;45963877;45963877;45963877;45963877;45963877;45963877;45964381;45964381;45964381;45964381;45964381;45964381;45965584;45965584;45965584	45948879;45950690;45951641;45957595;45957595;45958160;45958160;45958160;45958330;45960475;45960475;45960475;45960475;45960475;45960475;45960475;45962469;45965683;45963944;45963944;45963944;45963944;45963944;45963944;45964422;45964568;45964769;45964487;45964742;45964525;45965679;45965679;45965679	-;-;-;-;-;-;-;-;-;-;-;-;-;-;-;-;-;-;-;-;-;-;-;-;-;-;-;-;-;-;-;-;-	9000	0.276409294	2.592397304	2.869353475	4.727852677	1.665677206	2.830386254
Dnah7b	1;1;1;1;1;1;1;1;1;1;1;1;1;1;1;1;1;1;1;1;1;1;1;1;1;1;1;1;1;1;1;1;1;1;1;1;1;1;1;1;1;1;1;1;1;1;1;1;1;1;1;1;1;1;1;1;1;1;1;1;1;1;1;1;1;1;1;1;1;1;1;1;1;1;1;1;1;1;1;1;1;1;1;1;1;1;1;1;1;1;1;1;1;1;1;1;1;1;1;1;1;1;1;1;1;1;1;1;1;1;1;1;1;1;1;1;1;1;1;1;1;1;1;1;1;1;1;1;1;1;1;1;1;1;1;1;1;1;1;1;1;1;1;1;1;1;1;1;1;1	46105475;46105898;46105956;46106013;46106105;46117683;46117683;46120595;46120595;46122865;46122865;46124715;46124715;46137158;46137158;46138578;46138578;46148425;46148425;46155329;46155329;46158420;46158420;46162777;46162777;46163503;46163503;46165822;46165822;46167268;46167268;46170466;46170466;46173662;46173662;46176572;46176572;46178666;46178666;46181138;46181138;46183857;46214447;46214447;462…	46105520;46105984;46106540;46106164;46106164;46117745;46117745;46120657;46120657;46122973;46122973;46124862;46124862;46137245;46137245;46138758;46138758;46148500;46148500;46155454;46155454;46158539;46158539;46162960;46162960;46163682;46163682;46166094;46166094;46167395;46167395;46170544;46170544;46173886;46173886;46176718;46176718;46179351;46179351;46181324;46181324;46183890;46217877;46214640;462…	+;+;+;+;+;+;+;+;+;+;+;+;+;+;+;+;+;+;+;+;+;+;+;+;+;+;+;+;+;+;+;+;+;+;+;+;+;+;+;+;+;+;+;+;+;+;+;+;+;+;+;+;+;+;+;+;+;+;+;+;+;+;+;+;+;+;+;+;+;+;+;+;+;+;+;+;+;+;+;+;+;+;+;+;+;+;+;+;+;+;+;+;+;+;+;+;+;+;+;+;+;+;+;+;+;+;+;+;+;+;+;+;+;+;+;+;+;+;+;+;+;+;+;+;+;+;+;+;+;+;+;+;+;+;+;+;+;+;+;+;+;+;+;+;+;+;+;+;+;+	19984	2.51820292	0.380162346	0.420368159	0.497087811	1.407267269	1.81011399
Dnah7c	1;1;1;1;1;1;1;1;1;1;1;1;1;1;1;1;1;1;1;1;1;1;1;1;1;1;1;1;1;1;1;1;1;1;1;1;1;1;1;1;1;1;1;1;1;1;1;1;1;1;1;1;1;1;1;1;1;1;1;1;1;1;1;1;1;1;1;1;1;1;1;1;1;1;1;1;1;1;1;1;1	46464752;46469932;46479633;46494915;46496367;46505004;46506411;46521141;46533760;46543193;46553713;46554440;46558249;46559673;46563206;46566624;46569659;46571734;46574218;46634101;46636051;46641837;46646573;46648046;46648121;46651724;46651724;46654215;46654215;46654429;46654429;46665095;46665095;46668043;46671260;46675608;46677725;46678308;46678687;46678687;46679391;46686154;46686154;46686154;466…	46464787;46469994;46479695;46495023;46496514;46505091;46506591;46521216;46533885;46543312;46553896;46554619;46558521;46559800;46563284;46566848;46569805;46572419;46574404;46634294;46636249;46641977;46646785;46648155;46648155;46651892;46651892;46654317;46654317;46654556;46654556;46665271;46665307;46668141;46671508;46675757;46677907;46678526;46678863;46678863;46679431;46686285;46686285;46686285;466…	+;+;+;+;+;+;+;+;+;+;+;+;+;+;+;+;+;+;+;+;+;+;+;+;+;+;+;+;+;+;+;+;+;+;+;+;+;+;+;+;+;+;+;+;+;+;+;+;+;+;+;+;+;+;+;+;+;+;+;+;+;+;+;+;+;+;+;+;+;+;+;+;+;+;+;+;+;+;+;+;+	12603	0.131592142	0.011427602	0.008229118	0.016860094	0.092208234	0.097361427
Slc39a10	1;1;1;1;1;1;1;1;1;1;1;1;1;1;1;1;1;1;1;1;1	46846704;46851146;46856762;46857223;46858225;46858225;46859683;46859683;46865253;46865253;46866503;46866503;46871716;46871716;46874287;46874287;46874800;46874898;46892631;46927148;46931960	46849271;46851336;46857303;46857303;46858593;46858593;46859803;46859803;46865441;46865441;46866672;46866672;46871923;46871923;46875059;46875311;46875311;46875311;46893206;46927230;46932012	-;-;-;-;-;-;-;-;-;-;-;-;-;-;-;-;-;-;-;-;-	6095	2.738016595	3.60941289	6.865893199	6.763351204	7.102254146	10.64580736
Tmeff2	1;1;1;1;1;1;1;1;1;1;1;1;1;1;1;1;1;1;1;1;1;1;1;1;1;1	50939806;50939806;50949121;50951947;50951947;50951947;50953390;50953390;50954494;50964426;50964701;50966678;50966907;50969708;50969708;50977372;50977372;50982356;50982356;51018459;51110627;51171302;51172218;51219411;51220896;51224544	50939941;50939941;50950047;50953084;50952031;50952031;50953487;50953487;50954589;50964568;50964905;50967278;50967278;50969817;50969817;50977501;50977501;50982382;50982382;51019079;51110723;51171450;51172277;51219534;51221054;51226429	+;+;+;+;+;+;+;+;+;+;+;+;+;+;+;+;+;+;+;+;+;+;+;+;+;+	6707	1.452725157	0.322100952	0.819548723	0.57026684	0.753710547	4.141989398
Cavin2	1;1	51328285;51339808	51329027;51342119	+;+	3055	147.9988554	44.95091524	81.79804623	33.87284435	45.0195023	30.71832503
Nabp1	1;1;1;1;1;1;1;1;1;1;1;1;1;1;1;1;1;1;1;1;1;1;1;1;1;1;1;1;1;1;1;1;1;1;1;1;1;1;1;1;1;1;1;1;1;1;1;1;1;1;1;1;1;1;1	51505021;51505166;51507849;51508647;51508979;51508979;51508979;51509016;51509966;51510130;51510130;51510288;51510301;51510498;51511488;51511488;51511488;51511488;51511488;51511488;51511488;51511488;51511488;51512165;51512165;51512165;51512165;51512165;51512165;51512165;51512165;51512165;51513693;51513693;51513693;51513693;51513693;51513693;51513693;51513693;51514751;51516637;51516637;51516637;515…	51508245;51508245;51508245;51510570;51510570;51509085;51509085;51510570;51510570;51510570;51510570;51510570;51510570;51510570;51511539;51511539;51511539;51511539;51511539;51511539;51511539;51511539;51511539;51512555;51512240;51512240;51512240;51512240;51512240;51512240;51512240;51512240;51513764;51513764;51513764;51513764;51513764;51513764;51513764;51513764;51517558;51516775;51516775;51516775;515…	-;-;-;-;-;-;-;-;-;-;-;-;-;-;-;-;-;-;-;-;-;-;-;-;-;-;-;-;-;-;-;-;-;-;-;-;-;-;-;-;-;-;-;-;-;-;-;-;-;-;-;-;-;-;-	8498	1.640549986	7.952736819	9.769488454	10.01427962	7.418680326	5.400273334
Myo1b	1;1;1;1;1;1;1;1;1;1;1;1;1;1;1;1;1;1;1;1;1;1;1;1;1;1;1;1;1;1;1;1;1;1;1;1;1;1;1;1;1;1;1;1;1;1;1;1;1;1;1;1;1;1;1;1;1;1;1;1;1;1;1;1;1;1;1;1;1;1;1;1;1;1;1;1;1;1;1;1;1;1;1;1;1;1;1;1;1;1;1;1;1;1;1;1;1;1;1;1;1;1;1;1;1;1;1;1;1;1;1;1;1;1;1;1;1;1;1;1;1;1;1;1;1;1;1;1;1;1;1;1;1;1;1;1;1;1;1;1;1;1;1;1;1;1;1;1;1;1;1;1;1;1;1;1;1;1;1;1;1;1;1;1;1;1;1;1;1;1;1;1;1;1;1	51788924;51789141;51789148;51789153;51794802;51794802;51794802;51794802;51796264;51796264;51796264;51796264;51797035;51797035;51797035;51797035;51799454;51799454;51799454;51799454;51799512;51801651;51801651;51801651;51801651;51801651;51801681;51801749;51803049;51803049;51803049;51803049;51803049;51803049;51803049;51805981;51805981;51805981;51805981;51806035;51807809;51808163;51808163;51808163;518…	51790455;51790455;51790455;51790455;51794929;51794929;51794929;51794929;51796416;51796416;51796416;51796416;51797167;51797167;51797167;51797167;51799560;51799560;51799560;51799560;51799560;51801785;51801785;51801785;51801785;51801785;51801785;51801785;51803123;51803629;51803123;51803123;51803123;51803123;51803123;51806551;51806067;51806067;51806067;51806067;51807895;51808249;51808249;51808249;518…	-;-;-;-;-;-;-;-;-;-;-;-;-;-;-;-;-;-;-;-;-;-;-;-;-;-;-;-;-;-;-;-;-;-;-;-;-;-;-;-;-;-;-;-;-;-;-;-;-;-;-;-;-;-;-;-;-;-;-;-;-;-;-;-;-;-;-;-;-;-;-;-;-;-;-;-;-;-;-;-;-;-;-;-;-;-;-;-;-;-;-;-;-;-;-;-;-;-;-;-;-;-;-;-;-;-;-;-;-;-;-;-;-;-;-;-;-;-;-;-;-;-;-;-;-;-;-;-;-;-;-;-;-;-;-;-;-;-;-;-;-;-;-;-;-;-;-;-;-;-;-;-;-;-;-;-;-;-;-;-;-;-;-;-;-;-;-;-;-;-;-;-;-;-;-	10792	0	4.667505544	6.140816726	17.40540961	33.90895186	32.59085284
Stat4	1;1;1;1;1;1;1;1;1;1;1;1;1;1;1;1;1;1;1;1;1;1;1;1;1;1;1;1;1;1;1;1;1;1;1;1;1;1;1;1;1;1;1;1;1;1;1;1;1;1;1;1;1;1;1;1	52026307;52035421;52047402;52047785;52050942;52050942;52052949;52052949;52052949;52104474;52104474;52104474;52107905;52107905;52107905;52111020;52111020;52111020;52113836;52113836;52115692;52115692;52117653;52117653;52118900;52118900;52121677;52121677;52122021;52122021;52122137;52122137;52123238;52123238;52135944;52135944;52137546;52137546;52139483;52139483;52141011;52141011;52141276;52141276;521…	52026379;52035508;52047887;52047887;52051070;52051070;52053093;52053093;52053093;52104572;52104572;52104572;52107997;52107997;52107997;52111603;52111098;52111098;52113921;52113921;52115843;52115843;52117811;52117811;52118992;52118992;52121736;52121736;52122038;52122038;52122230;52122230;52123282;52123282;52136027;52136027;52137644;52137644;52139618;52139618;52141060;52141060;52141370;52141370;521…	+;+;+;+;+;+;+;+;+;+;+;+;+;+;+;+;+;+;+;+;+;+;+;+;+;+;+;+;+;+;+;+;+;+;+;+;+;+;+;+;+;+;+;+;+;+;+;+;+;+;+;+;+;+;+;+	3872	0.187390082	1.153069278	4.031144497	0.535060865	0.40517446	0.17746534
Stat1	1;1;1;1;1;1;1;1;1;1;1;1;1;1;1;1;1;1;1;1;1;1;1;1;1;1;1;1;1;1;1;1;1;1;1;1;1;1;1;1;1;1;1;1;1;1;1;1;1;1;1;1;1;1;1;1;1;1;1;1;1;1;1;1;1;1;1;1;1;1;1;1;1;1;1;1;1;1;1;1;1;1;1;1;1;1;1;1;1;1;1;1;1;1;1;1;1;1;1;1;1;1;1;1;1;1;1;1;1;1;1;1;1;1;1;1;1;1;1;1;1;1;1;1;1;1;1;1;1;1;1;1;1;1;1;1;1;1;1;1;1;1;1;1;1;1;1;1;1;1;1;1;1;1;1;1;1;1;1;1;1;1;1;1;1;1;1;1;1;1;1;1;1;1;1;1;1	52158599;52158614;52158649;52158651;52158657;52158708;52158718;52158731;52158783;52159071;52159071;52159071;52159071;52159071;52159071;52159071;52159071;52159071;52161750;52161750;52161750;52161750;52161750;52161750;52161750;52161750;52162273;52162273;52162273;52162273;52162273;52162273;52162273;52162273;52165679;52165679;52165679;52165679;52165679;52165679;52165679;52165679;52171703;52171703;521…	52158782;52158782;52158763;52158767;52158782;52158763;52158782;52158782;52158952;52159553;52159231;52159194;52159194;52159194;52159231;52159269;52159231;52159231;52161880;52161880;52161880;52161880;52161880;52161880;52161880;52161880;52162417;52162417;52162417;52162417;52162417;52162417;52162417;52162417;52165777;52165777;52165777;52165777;52165777;52165777;52165777;52165777;52171792;52171792;521…	+;+;+;+;+;+;+;+;+;+;+;+;+;+;+;+;+;+;+;+;+;+;+;+;+;+;+;+;+;+;+;+;+;+;+;+;+;+;+;+;+;+;+;+;+;+;+;+;+;+;+;+;+;+;+;+;+;+;+;+;+;+;+;+;+;+;+;+;+;+;+;+;+;+;+;+;+;+;+;+;+;+;+;+;+;+;+;+;+;+;+;+;+;+;+;+;+;+;+;+;+;+;+;+;+;+;+;+;+;+;+;+;+;+;+;+;+;+;+;+;+;+;+;+;+;+;+;+;+;+;+;+;+;+;+;+;+;+;+;+;+;+;+;+;+;+;+;+;+;+;+;+;+;+;+;+;+;+;+;+;+;+;+;+;+;+;+;+;+;+;+;+;+;+;+;+;+	7105	14.0125507	20.99012752	42.95162544	14.95339625	18.85039667	26.78259023
Gls	1;1;1;1;1;1;1;1;1;1;1;1;1;1;1;1;1;1;1;1;1;1;1;1;1;1;1;1;1;1;1;1;1;1;1;1;1;1;1;1;1;1;1;1;1;1;1;1;1;1;1;1;1;1;1;1;1;1;1;1;1;1;1;1;1;1;1;1;1;1;1;1;1;1;1;1;1;1;1;1;1;1;1;1;1;1;1;1;1;1;1;1;1;1;1;1;1;1;1;1;1;1;1;1;1;1;1;1;1;1;1;1;1;1;1;1;1;1;1;1;1;1;1;1	52202607;52205100;52205287;52205423;52205441;52207495;52207495;52207495;52207495;52207495;52207606;52207644;52207644;52207644;52207644;52208056;52208056;52208056;52208056;52223263;52224439;52224439;52226842;52227838;52227838;52227838;52227838;52227838;52227838;52227838;52227844;52228582;52228582;52228582;52228582;52228582;52228582;52228582;52228582;52228627;52230038;52230038;52230038;52230270;522…	52205473;52205473;52205473;52205473;52205473;52207558;52208134;52207558;52207558;52207558;52207720;52208304;52207720;52207720;52207720;52208117;52208117;52208117;52208117;52226953;52226953;52227012;52226953;52227930;52227930;52227930;52227930;52227930;52227930;52227930;52227930;52228713;52228713;52228713;52228713;52228713;52228713;52228713;52228713;52228713;52230069;52230068;52230068;52230446;522…	-;-;-;-;-;-;-;-;-;-;-;-;-;-;-;-;-;-;-;-;-;-;-;-;-;-;-;-;-;-;-;-;-;-;-;-;-;-;-;-;-;-;-;-;-;-;-;-;-;-;-;-;-;-;-;-;-;-;-;-;-;-;-;-;-;-;-;-;-;-;-;-;-;-;-;-;-;-;-;-;-;-;-;-;-;-;-;-;-;-;-;-;-;-;-;-;-;-;-;-;-;-;-;-;-;-;-;-;-;-;-;-;-;-;-;-;-;-;-;-;-;-;-;-	15057	13.26216641	12.46813917	15.45996028	14.3662443	11.88573142	9.700973864
Nab1	1;1;1;1;1;1;1;1;1;1;1;1;1;1;1;1;1;1;1;1;1;1;1;1;1;1;1;1;1	52496453;52496453;52498377;52498400;52501247;52501247;52501247;52501247;52503944;52503944;52503944;52503944;52506049;52506049;52506049;52518397;52518397;52518397;52520030;52520030;52520030;52529080;52529080;52529080;52529469;52539009;52539369;52539369;52539369	52498465;52498465;52498465;52498465;52501363;52501363;52501363;52501363;52504106;52504106;52504106;52504103;52506216;52506138;52506138;52518448;52518448;52518448;52520163;52520163;52520163;52529895;52529914;52529914;52529795;52539156;52539474;52539838;52539459	-;-;-;-;-;-;-;-;-;-;-;-;-;-;-;-;-;-;-;-;-;-;-;-;-;-;-;-;-	4100	106.0299311	81.16170692	166.052344	127.7517879	130.8213241	139.4762311
Nemp2	1;1;1;1;1;1;1;1;1;1;1;1;1;1;1;1;1;1;1;1;1;1;1;1;1;1;1;1;1;1;1;1;1;1;1;1;1;1;1;1;1;1;1;1;1;1;1	52669862;52669896;52669906;52669911;52669956;52676524;52676524;52676524;52676524;52676524;52679988;52679988;52679988;52680330;52680330;52680330;52680675;52681143;52681478;52681478;52681478;52681478;52682281;52682327;52684340;52684420;52684420;52684420;52684420;52684420;52684420;52687909;52687909;52687909;52687909;52687909;52687909;52687909;52687909;52688865;52688865;52688865;52688865;52688865;526…	52670010;52670010;52670010;52672100;52670010;52676639;52676639;52676639;52676639;52676639;52680219;52680219;52680219;52680402;52680402;52680402;52682395;52681312;52681571;52681571;52681571;52681571;52682395;52682395;52684645;52684645;52684645;52684645;52684645;52684645;52684645;52688085;52688085;52688085;52688085;52688085;52688085;52688085;52688085;52689815;52689186;52691078;52689861;52689888;526…	+;+;+;+;+;+;+;+;+;+;+;+;+;+;+;+;+;+;+;+;+;+;+;+;+;+;+;+;+;+;+;+;+;+;+;+;+;+;+;+;+;+;+;+;+;+;+	7078	1.054401094	0.702000777	1.164886963	0.863100187	1.543337601	1.955507149
Mfsd6	1;1;1;1;1;1;1;1;1;1;1;1;1;1;1;1;1;1;1;1;1;1;1;1;1;1;1;1	52695445;52695686;52696594;52697858;52699145;52699966;52699966;52700062;52701549;52701549;52701549;52701549;52702444;52702444;52702444;52702444;52708328;52714782;52715637;52715637;52715637;52747323;52747323;52747323;52747323;52766182;52766182;52766182	52697704;52697704;52699457;52697882;52700246;52700246;52700246;52700246;52701647;52701647;52701647;52701647;52702605;52702605;52702605;52702605;52708510;52715734;52715734;52715734;52715734;52748914;52748914;52748354;52748914;52766517;52766621;52766621	-;-;-;-;-;-;-;-;-;-;-;-;-;-;-;-;-;-;-;-;-;-;-;-;-;-;-;-	8231	11.04411453	5.10490094	12.5875179	9.261327199	11.82431132	22.20638825
Inpp1	1;1;1;1;1;1;1;1;1;1;1;1;1;1;1;1;1;1;1;1;1;1;1	52824586;52828827;52829215;52830847;52830847;52830847;52833629;52833629;52833629;52833824;52836138;52836200;52836200;52836225;52838444;52838444;52838444;52838444;52838444;52839278;52856561;52856561;52856671	52829376;52829376;52829376;52831021;52831021;52831021;52834207;52833829;52833829;52833829;52836260;52836260;52836260;52836260;52838695;52838695;52838647;52838695;52838695;52839530;52856610;52856847;52856727	-;-;-;-;-;-;-;-;-;-;-;-;-;-;-;-;-;-;-;-;-;-;-	6460	8.279442485	4.782157049	8.235918903	6.438773865	6.377160734	5.850312504
Hibch	1;1;1;1;1;1;1;1;1;1;1;1;1;1;1;1;1;1;1;1;1;1;1;1;1;1;1;1;1;1;1;1;1;1;1;1;1;1;1;1;1;1;1;1;1;1	52884088;52884172;52884203;52884205;52890927;52892827;52892827;52892827;52892827;52899187;52899187;52899187;52899187;52901427;52901427;52901427;52904248;52904708;52904708;52904708;52904708;52908065;52908065;52908065;52908065;52924262;52924262;52924262;52924262;52940347;52940347;52940347;52941792;52942006;52942006;52943801;52943801;52943801;52944530;52944530;52944530;52952890;52952890;52955796;529…	52887852;52884303;52884303;52884303;52891060;52892869;52892869;52892869;52892869;52899302;52899324;52899324;52899324;52901511;52901511;52901511;52904306;52904788;52904788;52904788;52904788;52908117;52908117;52908117;52908117;52924340;52924496;52924340;52924340;52940479;52940492;52940492;52942092;52942092;52942092;52943859;52943859;52943859;52944611;52944611;52944611;52952919;52953009;52955829;529…	+;+;+;+;+;+;+;+;+;+;+;+;+;+;+;+;+;+;+;+;+;+;+;+;+;+;+;+;+;+;+;+;+;+;+;+;+;+;+;+;+;+;+;+;+;+	6059	2.506228026	2.668175876	5.169317471	4.30481476	6.300544209	7.063767406
1700019D03Rik	1;1;1;1;1;1;1;1;1;1;1;1;1;1;1;1;1	52961483;52961483;52961483;52964342;52964346;52964347;52964357;52991774;52992356;53002212;53011130;53029265;53030428;53030428;53031785;53031785;53059253	52964893;52964893;52964893;52964893;52964893;52964893;52964893;52992003;52992509;53002419;53011205;53029323;53030502;53030502;53031815;53031814;53059338	-;-;-;-;-;-;-;-;-;-;-;-;-;-;-;-;-	4330	2.525506399	0.532183178	0.287422369	0.969199371	1.060114662	0.906823881
Mstn	1;1;1;1;1;1	53100799;53100816;53103042;53103042;53105410;53105410	53101300;53101300;53103222;53103415;53107204;53107238	+;+;+;+;+;+	2705	0	0	0	0	0.085922394	0
1700019A02Rik	1;1;1;1;1;1;1;1;1;1;1;1;1;1;1;1;1;1;1	53197736;53197759;53202385;53202385;53209397;53209397;53209547;53209547;53216929;53216929;53221002;53221002;53221654;53221654;53224374;53224374;53226487;53226713;53226713	53197947;53197947;53202404;53202404;53209419;53209419;53209617;53209617;53216986;53216986;53221054;53221054;53221703;53221703;53224449;53224449;53226617;53226767;53226795	-;-;-;-;-;-;-;-;-;-;-;-;-;-;-;-;-;-;-	777	0	0	0.133476926	0.273472022	0.224343702	0.379010367
Pms1	1;1;1;1;1;1;1;1;1;1;1;1;1;1;1;1;1;1;1;1;1;1;1;1;1;1;1;1;1;1;1;1;1;1;1;1;1;1;1;1;1;1	53228346;53231259;53234087;53235982;53236271;53245721;53245721;53246735;53246735;53247122;53247122;53255390;53255390;53295788;53295788;53302054;53306987;53306987;53306987;53307022;53314229;53314229;53314229;53314229;53314280;53314302;53321100;53321100;53321100;53321100;53321100;53321100;53321106;53329538;53329538;53334452;53335891;53335891;53335978;53336045;53336045;53336045	53228657;53231419;53234217;53236461;53236461;53246571;53246571;53246878;53246878;53247244;53247244;53255506;53255506;53295951;53295951;53304587;53307089;53307089;53307089;53307089;53314411;53314411;53314411;53314411;53314411;53314411;53321251;53321251;53321567;53321251;53321251;53321251;53321251;53329582;53329582;53336174;53336174;53336134;53336174;53336126;53336176;53336177	-;-;-;-;-;-;-;-;-;-;-;-;-;-;-;-;-;-;-;-;-;-;-;-;-;-;-;-;-;-;-;-;-;-;-;-;-;-;-;-;-;-	7542	1.443067617	1.589742446	1.718900348	2.549740433	3.235760793	3.976267012
Ormdl1	1;1;1;1;1;1	53336254;53336254;53338131;53338131;53344614;53347986	53336347;53336347;53341112;53338311;53344765;53349468	+;+;+;+;+;+	4711	0.242026818	0.779571821	1.640100205	1.804183916	2.133765284	2.448361919
Gm28778	1;1;1;1;1	53336270;53338131;53344614;53354019;53357061	53336347;53338311;53344765;53354258;53357194	+;+;+;+;+	785	1.782575863	1.009071845	2.972624657	6.293427309	5.477415786	4.876921936
Osgepl1	1;1;1;1;1;1;1;1;1;1;1;1;1;1;1;1;1;1;1;1;1;1;1;1;1;1;1;1;1;1;1;1;1;1;1;1;1;1;1;1;1	53352783;53352813;53352816;53352816;53352822;53352832;53354015;53354015;53354015;53354015;53354015;53354015;53355640;53357061;53357061;53357061;53357066;53358868;53359102;53359102;53359102;53359102;53360239;53360239;53360239;53360239;53360239;53360464;53360655;53360655;53360655;53360655;53362326;53362326;53362326;53362326;53362326;53365163;53365163;53365163;53365163	53353017;53353017;53353017;53353017;53353017;53353017;53357817;53354258;53354258;53354258;53354258;53354258;53355791;53357448;53357448;53357448;53357448;53359455;53359455;53359455;53359455;53359455;53360369;53360369;53360369;53360369;53360369;53360543;53360726;53360726;53360726;53360726;53362429;53362429;53363223;53362429;53362429;53365334;53365326;53365333;53365502	+;+;+;+;+;+;+;+;+;+;+;+;+;+;+;+;+;+;+;+;+;+;+;+;+;+;+;+;+;+;+;+;+;+;+;+;+;+;+;+;+	6147	1.509189351	0.87861196	1.02074997	1.892582545	1.985042126	1.940277817
Gm28551	1;1;1;1;1;1;1	53364666;53369371;53385739;53386174;53389146;53390039;53391689	53365616;53369567;53385920;53387717;53389221;53390092;53391826	-;-;-;-;-;-;-	3142	7.257723355	6.096414906	12.1965072	17.46497906	12.81565183	15.90239202
Asnsd1	1;1;1;1;1;1;1;1;1;1;1;1;1;1;1;1;1;1;1;1;1;1	53383776;53383804;53385739;53385739;53386174;53386990;53387397;53387605;53389146;53389146;53389146;53389146;53389476;53390039;53390039;53390039;53390039;53391401;53391689;53391689;53391689;53391689	53384138;53384138;53385920;53385920;53387717;53387717;53387717;53387717;53389221;53389221;53389221;53389221;53390092;53390434;53390092;53390092;53390092;53391581;53391729;53391911;53391911;53391911	-;-;-;-;-;-;-;-;-;-;-;-;-;-;-;-;-;-;-;-;-;-	3528	7.036567388	5.65392773	11.45001617	16.62319217	11.92404581	14.81637254
Gm50478	1;1;1;1	53387638;53389146;53390039;53391689	53387717;53389221;53390092;53391778	-;-;-;-	300	32.65084789	13.44206009	48.22588069	72.77705806	75.14915767	94.89156229
Dnah7a	1;1;1;1;1;1;1;1;1;1;1;1;1;1;1;1;1;1;1;1;1;1;1;1;1;1;1;1;1;1;1;1;1;1;1;1;1;1;1;1;1;1;1;1;1;1;1;1;1;1;1;1;1;1;1;1;1;1;1;1;1;1;1;1;1;1;1;1;1;1	53436165;53444835;53450665;53452891;53458704;53462388;53464326;53466985;53472050;53473110;53476590;53483600;53486477;53488088;53495695;53496830;53507779;53511960;53518811;53522456;53533737;53534845;53535975;53540637;53542663;53557780;53560257;53561370;53562948;53564097;53567832;53570267;53573580;53574534;53576656;53580038;53583587;53586302;53598199;53598438;53601061;53604822;53606194;53616348;536…	53436472;53444938;53450842;53453043;53458934;53462525;53464511;53467146;53472250;53473271;53476766;53483692;53486671;53488214;53496030;53496963;53507969;53512114;53518974;53522641;53533917;53535191;53536305;53540866;53543535;53557999;53560383;53561538;53563103;53564294;53568056;53570398;53573756;53574716;53576805;53580286;53583685;53586514;53598326;53598540;53601229;53604931;53606406;53616488;536…	-;-;-;-;-;-;-;-;-;-;-;-;-;-;-;-;-;-;-;-;-;-;-;-;-;-;-;-;-;-;-;-;-;-;-;-;-;-;-;-;-;-;-;-;-;-;-;-;-;-;-;-;-;-;-;-;-;-;-;-;-;-;-;-;-;-;-;-;-;-	12767	0.04465373	0.157931308	0.016246819	0.066574061	0.036409505	0.073044177
Stk17b	1;1;1;1;1;1;1;1;1;1;1;1;1;1;1	53794665;53799732;53800141;53800308;53801748;53801748;53803191;53803191;53805080;53805080;53810769;53810769;53815676;53824233;53824233	53796929;53801852;53800320;53800320;53801796;53801796;53803317;53803317;53805224;53805224;53810981;53810981;53815838;53824316;53824383	-;-;-;-;-;-;-;-;-;-;-;-;-;-;-	5185	12.19452769	15.58271603	31.13347364	26.70952711	6.085057901	6.578954789
Hecw2	1;1;1;1;1;1;1;1;1;1;1;1;1;1;1;1;1;1;1;1;1;1;1;1;1;1;1;1;1;1;1;1;1;1;1;1;1;1;1;1;1;1;1;1;1;1;1;1;1;1;1;1;1;1;1;1;1;1;1;1;1;1;1;1;1;1;1;1;1;1;1;1;1;1;1;1;1;1;1	53846035;53846041;53866035;53866035;53867044;53867044;53869801;53869801;53870669;53870669;53871781;53871781;53871851;53878171;53878171;53878171;53878176;53879873;53879873;53879873;53879873;53880280;53890732;53890732;53890732;53892328;53892328;53892328;53904200;53904200;53904200;53905599;53907995;53907995;53924488;53924488;53926742;53926742;53930285;53930285;53943408;53943408;53952400;53952400;539…	53852492;53852492;53866147;53866147;53867129;53867129;53869915;53869915;53870815;53870815;53871910;53871910;53871910;53878269;53878269;53878269;53878269;53880025;53880025;53880025;53880025;53880330;53890845;53890845;53890845;53892448;53892448;53892448;53904309;53904309;53904309;53905671;53908078;53908078;53924584;53924584;53926844;53926844;53930419;53930419;53943593;53943593;53952524;53952524;539…	-;-;-;-;-;-;-;-;-;-;-;-;-;-;-;-;-;-;-;-;-;-;-;-;-;-;-;-;-;-;-;-;-;-;-;-;-;-;-;-;-;-;-;-;-;-;-;-;-;-;-;-;-;-;-;-;-;-;-;-;-;-;-;-;-;-;-;-;-;-;-;-;-;-;-;-;-;-;-	12947	1.38103238	0.584008558	0.756989534	1.62480021	1.754774261	2.869773293
Ccdc150	1;1;1;1;1;1;1;1;1;1;1;1;1;1;1;1;1;1;1;1;1;1;1;1;1;1;1;1;1;1;1;1;1;1;1;1;1;1;1;1;1;1;1;1;1;1;1;1;1;1;1;1;1;1;1;1;1;1;1;1;1;1;1;1;1;1;1;1;1;1;1;1;1;1;1;1;1;1;1;1;1;1;1;1;1;1	54289842;54289842;54289881;54299083;54299083;54299083;54302603;54302603;54302603;54302933;54302933;54302933;54311637;54311637;54311637;54316813;54316813;54316813;54317870;54317870;54317870;54320889;54320889;54324694;54324694;54327994;54327994;54329861;54329861;54339465;54339465;54340159;54340159;54344023;54344023;54353304;54353304;54360076;54364323;54368116;54368116;54368642;54368642;54369151;543…	54290044;54290044;54290044;54299246;54299246;54299246;54302823;54302823;54302823;54303111;54303111;54303111;54311705;54311705;54311705;54316929;54316929;54316929;54318120;54317999;54317999;54320932;54320932;54324786;54324786;54328101;54328101;54329985;54329985;54339642;54339642;54340227;54340227;54344136;54344136;54353375;54353375;54360109;54364417;54368223;54368223;54368704;54368704;54369625;543…	+;+;+;+;+;+;+;+;+;+;+;+;+;+;+;+;+;+;+;+;+;+;+;+;+;+;+;+;+;+;+;+;+;+;+;+;+;+;+;+;+;+;+;+;+;+;+;+;+;+;+;+;+;+;+;+;+;+;+;+;+;+;+;+;+;+;+;+;+;+;+;+;+;+;+;+;+;+;+;+;+;+;+;+;+;+	5021	0.557387792	0.071709855	0.185900048	0.179859188	0.231447994	0.449664361
Gtf3c3	1;1;1;1;1;1;1;1;1;1;1;1;1;1;1;1;1;1;1;1;1;1;1	54435163;54438288;54442670;54444139;54444996;54455043;54455881;54456818;54458542;54459308;54459555;54462660;54462660;54463168;54463168;54466463;54466559;54467921;54467921;54469658;54473213;54476991;54477972	54437161;54438440;54442794;54444329;54445233;54455178;54455982;54457020;54458713;54459658;54459658;54462732;54462732;54463213;54463315;54466724;54466724;54468070;54468112;54469781;54473397;54477102;54478130	-;-;-;-;-;-;-;-;-;-;-;-;-;-;-;-;-;-;-;-;-;-;-	4925	6.640136982	6.630863944	11.19242643	10.085079	13.17833625	12.16831061
Gm34066	1;1;1;1;1;1	54482563;54483945;54485215;54485999;54494041;54495794	54482721;54484132;54485346;54486049;54494206;54495922	-;-;-;-;-;-	825	0	0	0.125710996	0	0	0.118986285
Pgap1	1;1;1;1;1;1;1;1;1;1;1;1;1;1;1;1;1;1;1;1;1;1;1;1;1;1;1;1;1;1;1;1;1;1;1;1;1;1;1;1;1	54512153;54521011;54525629;54529380;54531188;54532368;54533960;54536693;54549187;54550553;54551060;54551756;54551931;54553996;54560451;54563443;54563475;54564527;54564527;54565359;54567671;54567671;54569276;54569276;54570013;54570013;54571181;54571181;54572578;54572578;54575114;54575114;54582197;54582197;54587098;54587098;54590136;54590136;54593762;54596593;54596593	54520003;54521115;54525816;54529430;54531323;54532565;54534050;54536786;54549225;54550661;54551126;54551807;54552004;54554071;54560528;54563526;54563526;54564573;54564573;54568605;54567754;54567754;54569331;54569331;54570118;54570118;54571247;54571247;54572630;54572630;54575271;54575271;54582368;54582368;54587273;54587273;54590289;54590289;54596786;54596843;54596841	-;-;-;-;-;-;-;-;-;-;-;-;-;-;-;-;-;-;-;-;-;-;-;-;-;-;-;-;-;-;-;-;-;-;-;-;-;-;-;-;-	16611	1.007768219	0.665444227	0.786687014	0.649193538	6.681150198	10.6312967
Ankrd44	1;1;1;1;1;1;1;1;1;1;1;1;1;1;1;1;1;1;1;1;1;1;1;1;1;1;1;1;1;1;1;1;1;1;1;1;1;1;1;1;1;1;1;1;1;1;1;1;1;1;1;1;1;1;1;1;1;1;1;1;1;1;1;1;1;1;1;1;1;1;1;1;1;1;1;1;1;1;1;1;1;1;1;1;1;1;1;1;1;1;1;1;1;1;1;1;1;1;1;1;1;1;1;1;1;1;1;1;1;1;1;1;1;1;1;1;1;1;1;1;1;1;1;1;1;1;1;1;1;1;1;1;1;1;1;1;1;1;1;1;1;1	54684499;54684499;54684501;54688256;54690828;54690828;54690828;54690828;54692902;54692902;54692902;54692902;54694070;54694239;54694239;54694239;54694239;54694820;54694820;54694820;54694820;54694820;54696775;54696775;54696775;54696775;54696775;54698078;54698078;54698078;54700160;54700160;54700160;54700160;54701813;54701813;54701813;54701813;54703058;54703058;54703058;54703058;54706372;54706531;547…	54687772;54687494;54687494;54688759;54690919;54690919;54690919;54690919;54692984;54692984;54692984;54692984;54694321;54694321;54694321;54694321;54694321;54694965;54694965;54694965;54694965;54694965;54698165;54696858;54696846;54696858;54696858;54698165;54698165;54698165;54700376;54700376;54700376;54700376;54701930;54701930;54701930;54701930;54703145;54703145;54703145;54703145;54706732;54706732;547…	-;-;-;-;-;-;-;-;-;-;-;-;-;-;-;-;-;-;-;-;-;-;-;-;-;-;-;-;-;-;-;-;-;-;-;-;-;-;-;-;-;-;-;-;-;-;-;-;-;-;-;-;-;-;-;-;-;-;-;-;-;-;-;-;-;-;-;-;-;-;-;-;-;-;-;-;-;-;-;-;-;-;-;-;-;-;-;-;-;-;-;-;-;-;-;-;-;-;-;-;-;-;-;-;-;-;-;-;-;-;-;-;-;-;-;-;-;-;-;-;-;-;-;-;-;-;-;-;-;-;-;-;-;-;-;-;-;-;-;-;-;-	14175	3.045620928	4.236839803	6.80801532	9.841143911	4.181101883	2.749275696
Sf3b1	1;1;1;1;1;1;1;1;1;1;1;1;1;1;1;1;1;1;1;1;1;1;1;1;1;1;1;1;1;1;1;1;1;1;1;1;1;1;1;1;1;1;1;1;1;1;1;1;1;1;1;1;1;1;1;1;1	55024328;55024332;55027098;55027098;55028112;55029462;55029462;55033489;55034525;55035976;55036171;55037197;55038786;55039174;55039401;55039803;55040171;55040542;55042263;55042310;55042452;55042452;55044961;55044961;55045330;55045330;55046639;55046639;55046825;55051261;55051261;55051261;55051411;55053642;55053642;55053642;55053642;55054028;55054028;55054960;55055090;55055535;55055535;55055535;550…	55026651;55026651;55027314;55027314;55031700;55030274;55029734;55033620;55034645;55036087;55036353;55037418;55038911;55039320;55039546;55040073;55040257;55040721;55042364;55042364;55042649;55042649;55045082;55045082;55045542;55045542;55046876;55046876;55046876;55051431;55051431;55051431;55051431;55053721;55055649;55053721;55053721;55054352;55054083;55055341;55055649;55055649;55055649;55055649;550…	-;-;-;-;-;-;-;-;-;-;-;-;-;-;-;-;-;-;-;-;-;-;-;-;-;-;-;-;-;-;-;-;-;-;-;-;-;-;-;-;-;-;-;-;-;-;-;-;-;-;-;-;-;-;-;-;-	11370	46.32043616	37.13920109	59.84622865	86.71444239	68.21335014	54.0245611
Coq10b	1;1;1;1;1;1;1;1;1;1;1	55091929;55091929;55092028;55098798;55100434;55103340;55103340;55106656;55106656;55110795;55110795	55092149;55092149;55093252;55100916;55100583;55103532;55103532;55106757;55106757;55111861;55111112	+;+;+;+;+;+;+;+;+;+;+	4805	3.192656781	2.427843469	3.949889191	2.67544423	3.059431792	2.083807676
Hspd1	1;1;1;1;1;1;1;1;1;1;1;1;1;1;1;1;1;1;1;1	55116994;55117688;55118215;55119261;55120232;55120819;55121217;55122226;55122226;55122884;55122884;55123692;55123692;55123692;55125925;55125925;55125925;55126938;55127148;55127304	55117599;55117866;55118389;55119506;55120331;55120987;55121310;55122321;55122321;55122966;55122966;55123944;55123944;55123944;55126100;55126100;55126100;55127183;55127402;55127402	-;-;-;-;-;-;-;-;-;-;-;-;-;-;-;-;-;-;-;-	2642	42.03811869	102.8106089	176.3135968	134.5742414	170.6422562	190.2339394
Hspe1	1;1;1;1;1;1	55127291;55127473;55128210;55128210;55129872;55130229	55127571;55127571;55129074;55128374;55129961;55130466	+;+;+;+;+;+	1474	26.6517442	50.56405867	79.57787464	60.97850936	81.36279432	103.9909052
Mob4	1;1;1;1;1;1;1;1;1;1;1;1;1;1;1;1;1;1;1;1;1;1;1;1;1;1;1;1;1;1;1;1;1;1;1;1;1;1;1;1;1;1;1;1;1;1;1	55170390;55170390;55170419;55170441;55170446;55170479;55170485;55175836;55175836;55175836;55175836;55175836;55175836;55184283;55184283;55184283;55184283;55184283;55186789;55187478;55187478;55187478;55187478;55187478;55187707;55187707;55187707;55187707;55187707;55187707;55189305;55189305;55189305;55189305;55189305;55189305;55190130;55190130;55190130;55190130;55190130;55191834;55191834;55191834;551…	55170518;55170518;55170518;55170518;55170518;55170784;55170518;55175898;55175898;55175898;55175898;55175898;55175898;55184542;55184383;55184383;55184383;55184383;55187676;55187520;55187520;55187520;55187520;55187520;55187793;55187793;55187793;55187793;55187793;55187793;55190241;55189384;55189384;55189384;55189384;55189384;55190241;55190241;55190241;55190241;55190241;55194057;55191942;55192518;551…	+;+;+;+;+;+;+;+;+;+;+;+;+;+;+;+;+;+;+;+;+;+;+;+;+;+;+;+;+;+;+;+;+;+;+;+;+;+;+;+;+;+;+;+;+;+;+	4855	3.981745628	2.276764997	5.660878767	6.926094365	10.41222788	8.17862217
Rftn2	1;1;1;1;1;1;1;1;1;1;1;1;1;1;1;1;1;1;1;1;1;1;1;1;1;1;1	55209318;55210907;55224109;55224109;55233403;55233403;55234675;55234675;55240504;55240810;55243104;55243342;55243342;55243342;55245495;55245495;55245495;55245495;55250309;55250309;55253279;55253279;55263101;55265280;55265280;55265280;55265280	55211241;55211241;55224187;55224187;55233506;55233506;55234796;55234796;55240581;55241373;55243551;55243551;55243551;55243551;55245648;55245774;55245774;55245774;55250420;55250420;55253462;55253462;55264414;55265941;55265941;55265941;55265941	-;-;-;-;-;-;-;-;-;-;-;-;-;-;-;-;-;-;-;-;-;-;-;-;-;-;-	5871	19.49130435	6.470076921	12.41853767	10.16112056	19.04174011	5.425671235
Mars2	1	55276336	55287629	+	11294	1.92732707	1.683275506	1.469262566	1.467508884	2.171092433	2.259833375
Boll	1;1;1;1;1;1;1;1;1;1;1;1;1;1;1;1;1;1;1;1;1;1;1;1;1;1;1;1;1;1;1;1;1;1;1;1;1;1;1;1;1;1;1;1;1;1;1;1	55287817;55308015;55309689;55339228;55339228;55339228;55339246;55339246;55343657;55343657;55343657;55343657;55344835;55344835;55344835;55344835;55362809;55362809;55362809;55362809;55379632;55379632;55379632;55379632;55385416;55385536;55385536;55385536;55388040;55388040;55388040;55388040;55388074;55394807;55394807;55394807;55394807;55394807;55399775;55399775;55399775;55399775;55399775;55399775;554…	55288123;55309824;55309824;55339344;55339344;55339344;55339344;55339337;55343785;55343785;55343785;55343785;55344882;55344882;55344882;55344882;55362880;55362880;55362880;55362880;55379759;55379759;55379759;55379759;55385611;55385611;55385611;55385611;55388094;55388094;55388094;55388094;55388094;55394898;55394898;55394898;55394898;55394898;55399918;55399900;55399918;55399918;55399918;55399900;554…	-;-;-;-;-;-;-;-;-;-;-;-;-;-;-;-;-;-;-;-;-;-;-;-;-;-;-;-;-;-;-;-;-;-;-;-;-;-;-;-;-;-;-;-;-;-;-;-	3514	0.383464801	0.122955668	0.2656244	0.544220218	0.529129369	0.335220325
Plcl1	1;1;1;1;1;1;1;1;1;1	55445080;55734904;55741089;55741184;55752580;55752580;55754653;55754653;55774280;55790440	55445789;55737378;55741292;55741292;55752655;55752655;55754762;55754762;55774386;55793444	+;+;+;+;+;+;+;+;+;+	6687	5.440761682	1.717625284	4.986282368	1.795357931	3.397496988	6.260925932
Hsfy2	1	56675203	56676594	-	1392	0	0	0	0	0	0
Satb2	1;1;1;1;1;1;1;1;1;1;1;1;1;1;1;1;1;1;1;1;1;1;1;1;1;1;1;1;1;1;1;1;1	56833140;56833145;56833147;56870598;56870598;56870598;56884735;56884735;56884735;56889330;56889330;56889330;56910471;56910471;56910471;56930322;56930322;56937105;56937105;56938150;56938150;56987238;56987238;56987293;57008791;57008812;57008812;57008812;57008899;57010271;57010271;57013398;57017580	56836403;56836403;56836403;56870795;56870795;56870795;56884890;56884890;56884890;56889542;56889542;56889542;56910943;56910943;56910943;56930424;56930424;56937228;56937228;56938276;56938276;56987414;56987414;56987414;57008999;57009031;57009039;57009039;57009039;57011017;57011661;57013480;57017809	-;-;-;-;-;-;-;-;-;-;-;-;-;-;-;-;-;-;-;-;-;-;-;-;-;-;-;-;-;-;-;-;-	6788	0.610804274	0.710774812	0.626425225	0.727805014	1.472313382	1.315983404
1700066M21Rik	1;1;1;1;1;1;1	57416779;57416792;57416799;57418866;57419201;57419201;57421902	57417105;57417105;57417105;57418971;57419237;57419321;57424582	+;+;+;+;+;+;+	3235	0.961237886	1.291078856	2.244145285	0.985260096	1.23933425	2.154442548
Tyw5	1;1;1;1;1;1;1;1;1;1;1;1;1;1;1;1;1;1;1;1;1;1;1;1;1;1;1;1;1;1;1;1;1;1;1;1;1;1;1;1;1;1;1;1;1;1;1;1;1;1;1;1;1;1;1;1;1;1	57427396;57427399;57427399;57427564;57427575;57427825;57427845;57429801;57429801;57429801;57429801;57429801;57429801;57429801;57429871;57430588;57430608;57430608;57430608;57430608;57430608;57430608;57432344;57432509;57432509;57432509;57432509;57432509;57432509;57432509;57432744;57432829;57433206;57433206;57433206;57433206;57433206;57433206;57435886;57435886;57435886;57435886;57435886;57435886;574…	57427911;57427911;57427911;57427911;57427911;57427911;57427911;57429917;57429917;57429930;57429917;57429917;57429917;57429917;57429917;57430695;57430899;57430670;57430695;57430695;57430695;57430695;57432646;57432646;57432857;57433250;57432646;57432646;57432646;57432646;57432853;57432853;57433250;57433250;57433250;57433250;57433250;57433250;57435955;57435955;57435955;57435955;57435955;57435955;574…	-;-;-;-;-;-;-;-;-;-;-;-;-;-;-;-;-;-;-;-;-;-;-;-;-;-;-;-;-;-;-;-;-;-;-;-;-;-;-;-;-;-;-;-;-;-;-;-;-;-;-;-;-;-;-;-;-;-	2808	4.485006579	2.679897893	5.964892727	4.653845188	4.40753882	5.016555846
Maip1	1;1;1;1;1;1	57445487;57445918;57449071;57450882;57452399;57454815	57446381;57450791;57449142;57451008;57452546;57457112	+;+;+;+;+;+	7878	1.802554899	1.35740529	2.191923919	1.94200543	2.264310837	2.822299401
Spats2l	1;1;1;1;1;1;1;1;1;1;1;1;1;1;1;1;1;1;1;1;1;1;1;1;1;1;1;1;1;1;1;1;1;1;1;1;1;1;1;1;1;1;1;1;1;1;1;1;1;1;1;1;1;1;1;1;1;1;1;1;1;1;1;1;1;1;1;1;1;1;1;1;1;1;1;1;1;1;1;1;1;1;1;1;1;1;1;1;1;1;1;1;1;1;1;1;1;1;1;1;1;1;1;1;1;1;1;1;1;1;1;1;1;1;1	57813321;57813408;57813460;57813524;57813578;57813759;57813894;57813903;57813914;57814020;57814049;57814071;57814076;57838464;57838464;57838464;57838464;57838464;57838464;57838464;57838464;57838464;57838464;57838464;57838464;57838464;57871212;57871212;57871212;57871212;57871212;57871212;57871212;57871212;57884730;57894623;57894623;57894623;57894623;57894623;57894623;57894623;57894623;57894623;578…	57813722;57813650;57813650;57813650;57813650;57813960;57813960;57813960;57813960;57814183;57814183;57814183;57814183;57838739;57838513;57838513;57838513;57839597;57838513;57838513;57838513;57838513;57838513;57838513;57838513;57838513;57871465;57871296;57871296;57871296;57871296;57871296;57871296;57871296;57884842;57896700;57894683;57894683;57894683;57894683;57894683;57894683;57894683;57894683;578…	+;+;+;+;+;+;+;+;+;+;+;+;+;+;+;+;+;+;+;+;+;+;+;+;+;+;+;+;+;+;+;+;+;+;+;+;+;+;+;+;+;+;+;+;+;+;+;+;+;+;+;+;+;+;+;+;+;+;+;+;+;+;+;+;+;+;+;+;+;+;+;+;+;+;+;+;+;+;+;+;+;+;+;+;+;+;+;+;+;+;+;+;+;+;+;+;+;+;+;+;+;+;+;+;+;+;+;+;+;+;+;+;+;+;+	8041	10.17714547	2.279170342	5.230076134	3.356043479	11.47503667	16.40741112
Kctd18	1;1;1;1;1;1;1;1;1;1;1;1;1;1;1;1;1;1;1;1;1;1;1;1;1;1;1;1;1;1;1;1;1;1;1;1;1;1;1;1;1;1;1;1;1;1;1;1;1;1	57994260;57994407;57994412;57995231;57995739;57995851;57995879;57998302;57998302;57998302;57998302;57998302;57998302;57998302;57999213;58000317;58001060;58001060;58001060;58001060;58001060;58002227;58002227;58002227;58002227;58002227;58002725;58002761;58004488;58004488;58004510;58004510;58006656;58006656;58006656;58006656;58006656;58006656;58006656;58008566;58009180;58009180;58009180;58009180;580…	57995979;57995979;57995979;57995979;57995979;57995979;57995979;57998404;57998404;57998404;57998404;57998404;57998404;57998404;58001154;58002140;58001261;58001154;58001154;58001154;58001154;58002420;58002606;58002420;58002420;58002420;58004699;58006882;58004699;58004699;58004699;58004699;58006882;58006882;58006882;58006882;58006882;58006882;58006882;58008683;58009238;58009211;58009238;58009207;580…	-;-;-;-;-;-;-;-;-;-;-;-;-;-;-;-;-;-;-;-;-;-;-;-;-;-;-;-;-;-;-;-;-;-;-;-;-;-;-;-;-;-;-;-;-;-;-;-;-;-	12973	3.379744416	4.485078029	7.73459842	3.542008654	4.125084586	7.702970127
Sgo2a	1;1;1;1;1;1;1;1;1;1	58035130;58037255;58039123;58040377;58042053;58052666;58054518;58058748;58061875;58063943	58035471;58037380;58039298;58040454;58042138;58052901;58057142;58058901;58065057;58065058	+;+;+;+;+;+;+;+;+;+	7007	0.384614046	4.074836001	9.080497936	2.092429783	2.255539477	8.762863572
Aox1	1;1;1;1;1;1;1;1;1;1;1;1;1;1;1;1;1;1;1;1;1;1;1;1;1;1;1;1;1;1;1;1;1;1;1;1;1;1;1;1;1;1;1;1;1;1;1;1;1;1	58069090;58069123;58080595;58080595;58082701;58082701;58086294;58086294;58088522;58088522;58092823;58092823;58093807;58093807;58095373;58095373;58096573;58096573;58097291;58097291;58098194;58098538;58100355;58101291;58102531;58102531;58104433;58104433;58107429;58107429;58107891;58107891;58109200;58109200;58112337;58115223;58116602;58117585;58120662;58121171;58124593;58131653;58133580;58134314;581…	58069217;58069217;58080652;58080652;58082797;58082797;58086402;58086402;58088648;58088648;58092884;58092884;58093896;58093896;58095453;58095453;58096717;58096717;58101475;58097383;58098345;58098631;58100464;58101475;58102693;58102693;58104525;58104525;58107598;58107598;58108005;58108005;58110038;58109322;58112433;58115347;58116735;58117672;58120748;58121362;58124820;58131748;58133708;58134388;581…	+;+;+;+;+;+;+;+;+;+;+;+;+;+;+;+;+;+;+;+;+;+;+;+;+;+;+;+;+;+;+;+;+;+;+;+;+;+;+;+;+;+;+;+;+;+;+;+;+;+	8690	13.29961291	4.42921736	4.564979983	6.809878179	8.237673554	7.201306015
Aox3	1;1;1;1;1;1;1;1;1;1;1;1;1;1;1;1;1;1;1;1;1;1;1;1;1;1;1;1;1;1;1;1;1;1;1;1;1;1;1;1;1;1;1;1;1;1;1;1;1;1;1;1;1;1	58152289;58152295;58152297;58152345;58154030;58154030;58154030;58154030;58157757;58157757;58157757;58158640;58158640;58158640;58160137;58160137;58160137;58164177;58164177;58166786;58166786;58177375;58177375;58180510;58181829;58185583;58186353;58189454;58191713;58192180;58192639;58197360;58198064;58198796;58202508;58204996;58206762;58208783;58208937;58209816;58209816;58210901;58210901;58211280;582…	58152471;58152471;58152471;58152471;58154168;58154087;58154087;58154087;58158212;58157853;58157853;58158748;58158748;58158748;58161264;58160263;58160263;58164238;58164238;58166866;58166866;58178281;58177455;58180654;58181921;58185734;58186446;58189563;58191897;58192342;58192731;58197529;58198178;58198918;58202604;58205120;58206895;58209024;58209024;58209902;58209902;58211092;58211092;58211406;582…	+;+;+;+;+;+;+;+;+;+;+;+;+;+;+;+;+;+;+;+;+;+;+;+;+;+;+;+;+;+;+;+;+;+;+;+;+;+;+;+;+;+;+;+;+;+;+;+;+;+;+;+;+;+	7033	0.316870459	0	0.162210619	1.540861055	4.643113973	6.504233935
Aox4	1;1;1;1;1;1;1;1;1;1;1;1;1;1;1;1;1;1;1;1;1;1;1;1;1;1;1;1;1;1;1;1;1;1;1;1;1;1;1;1;1;1;1;1;1;1;1;1;1;1;1;1;1;1;1;1;1;1;1;1;1;1;1;1;1;1;1;1;1;1	58249556;58249591;58249610;58250377;58252181;58252181;58252181;58253763;58256592;58256592;58259146;58259146;58260987;58260987;58263325;58263325;58267231;58267231;58268013;58268013;58270264;58270264;58270640;58270640;58272997;58272997;58274278;58274278;58275826;58275826;58278276;58278276;58279765;58279840;58279840;58284219;58284219;58284219;58284960;58284960;58285398;58285398;58286365;58286365;582…	58249787;58249787;58249787;58252521;58252238;58252238;58252238;58254569;58256688;58256688;58259254;58259254;58261113;58261113;58263386;58263386;58267314;58267314;58268093;58268093;58270408;58270408;58270732;58270732;58273148;58273148;58274371;58274371;58275938;58275938;58278460;58278460;58280002;58280002;58280002;58284320;58284311;58284311;58285129;58285129;58285512;58285512;58286487;58286487;582…	+;+;+;+;+;+;+;+;+;+;+;+;+;+;+;+;+;+;+;+;+;+;+;+;+;+;+;+;+;+;+;+;+;+;+;+;+;+;+;+;+;+;+;+;+;+;+;+;+;+;+;+;+;+;+;+;+;+;+;+;+;+;+;+;+;+;+;+;+;+	8416	0.012316241	0	0.012323143	0.02524807	0.40043858	0.17495904
Aox2	1;1;1;1;1;1;1;1;1;1;1;1;1;1;1;1;1;1;1;1;1;1;1;1;1;1;1;1;1;1;1;1;1;1;1;1	58317485;58320336;58321825;58322646;58324730;58326851;58329067;58331357;58333460;58335022;58338922;58339774;58342686;58343588;58344363;58346509;58348018;58349140;58351434;58361938;58369929;58371702;58373839;58375759;58376494;58378618;58382815;58385384;58388212;58389396;58390314;58393321;58393469;58398077;58415421;58417800	58317634;58320393;58321921;58322754;58324856;58326912;58329150;58331437;58333604;58335114;58339073;58339867;58342795;58343772;58344549;58346601;58348187;58349254;58351556;58362034;58370053;58371835;58373926;58375845;58376685;58378845;58382910;58385512;58388286;58389448;58390428;58393386;58393657;58398244;58415495;58419418	+;+;+;+;+;+;+;+;+;+;+;+;+;+;+;+;+;+;+;+;+;+;+;+;+;+;+;+;+;+;+;+;+;+;+;+	5771	0	0.037434259	0	0.064434861	0.100684489	0.034019645
Bzw1	1;1;1;1;1;1;1;1;1;1;1;1;1;1;1;1;1;1;1;1;1;1;1;1;1;1;1;1;1;1;1;1;1;1;1;1;1;1;1;1;1;1	58432057;58432283;58432291;58432629;58433361;58433361;58433361;58433361;58436835;58436835;58436835;58438163;58438163;58438163;58439238;58439238;58439238;58439866;58439866;58439866;58439866;58440273;58440273;58440273;58440273;58440500;58440500;58440500;58440500;58442046;58442046;58442046;58442046;58442774;58442774;58442774;58443391;58443391;58443391;58444194;58444194;58444194	58432375;58432375;58432375;58432785;58433434;58433434;58433434;58433434;58437011;58437011;58437011;58438257;58438257;58438257;58439303;58439303;58439303;58440001;58440001;58440001;58440001;58440382;58440382;58440382;58440382;58440670;58440670;58440670;58440670;58442192;58442192;58442163;58442192;58442912;58442912;58442912;58443513;58443513;58443513;58444290;58444646;58446512	+;+;+;+;+;+;+;+;+;+;+;+;+;+;+;+;+;+;+;+;+;+;+;+;+;+;+;+;+;+;+;+;+;+;+;+;+;+;+;+;+;+	4033	20.34260691	28.14911941	53.41158784	53.25365837	48.16391716	53.12230171
Clk1	1;1;1;1;1;1;1;1;1;1;1;1;1;1;1;1;1;1;1;1;1;1;1;1;1;1;1;1;1;1;1;1;1;1;1;1;1;1;1;1;1;1;1;1;1;1;1;1;1;1;1;1;1;1;1;1;1;1;1;1;1;1;1;1;1;1;1;1;1;1;1;1;1;1;1;1;1;1;1	58449348;58451159;58451159;58451159;58451159;58451159;58451159;58451475;58451806;58451806;58451806;58451806;58451806;58451806;58451806;58452106;58452106;58452106;58452106;58452106;58452106;58452106;58452549;58452549;58452549;58452549;58452549;58452549;58453531;58453531;58453531;58453531;58453531;58453749;58453749;58453749;58453749;58453749;58453749;58453774;58455302;58455616;58456069;58456172;584…	58451499;58451499;58451499;58451499;58451499;58451499;58451499;58451896;58451896;58452020;58451896;58451896;58451896;58451896;58451896;58452185;58452596;58452185;58452185;58452185;58452185;58452185;58452631;58452984;58452631;58452631;58452631;58452631;58453660;58453660;58453660;58453660;58453660;58453843;58454816;58453843;58453843;58453843;58453843;58453843;58456542;58455924;58456338;58456542;584…	-;-;-;-;-;-;-;-;-;-;-;-;-;-;-;-;-;-;-;-;-;-;-;-;-;-;-;-;-;-;-;-;-;-;-;-;-;-;-;-;-;-;-;-;-;-;-;-;-;-;-;-;-;-;-;-;-;-;-;-;-;-;-;-;-;-;-;-;-;-;-;-;-;-;-;-;-;-;-	8132	34.7211134	22.67834035	25.33485447	50.52202231	51.17414471	40.6681573
Ppil3	1;1;1;1;1;1;1;1;1;1;1;1;1;1;1;1;1;1;1;1;1;1;1;1;1;1;1;1;1;1;1;1;1;1;1;1;1;1;1;1;1;1;1;1;1;1;1	58470153;58470153;58470156;58470179;58471231;58472946;58473490;58473490;58473490;58473574;58473578;58477335;58477503;58477503;58477503;58477503;58477503;58477503;58477989;58480002;58480002;58480002;58480002;58480002;58480002;58480002;58481684;58481684;58481684;58481684;58481684;58481684;58481684;58483748;58483748;58483748;58483748;58483748;58483748;58483748;58483970;58484305;58484305;58484305;584…	58470489;58470489;58470489;58470489;58471344;58473608;58473608;58473608;58473608;58473608;58473608;58477570;58477570;58477570;58477570;58477570;58477570;58477570;58480127;58480095;58480095;58480095;58480095;58480095;58480095;58480095;58481758;58481758;58481758;58481758;58481758;58481758;58481758;58483798;58483798;58483798;58483798;58483798;58483798;58483798;58484588;58484335;58484528;58484593;584…	-;-;-;-;-;-;-;-;-;-;-;-;-;-;-;-;-;-;-;-;-;-;-;-;-;-;-;-;-;-;-;-;-;-;-;-;-;-;-;-;-;-;-;-;-;-;-	4291	4.251459666	4.254205938	6.876239118	5.694731412	5.023761822	6.416899016
Nif3l1	1;1;1;1;1;1;1;1;1;1;1;1;1;1;1;1;1;1;1;1;1;1;1;1;1;1;1;1;1;1;1;1;1;1;1	58484310;58484426;58484787;58484888;58486604;58486790;58486793;58486793;58486793;58486793;58488326;58488403;58489546;58489546;58489546;58489546;58489546;58491248;58491248;58491248;58491248;58492563;58494756;58494756;58494756;58494756;58496844;58496939;58496939;58496939;58496939;58500300;58500300;58500300;58520145	58484793;58484793;58484793;58484944;58486705;58487248;58487209;58487248;58487248;58487248;58488585;58488585;58489708;58489666;58489708;58489708;58489708;58491374;58491374;58491374;58491374;58495347;58494894;58494894;58494894;58494894;58497022;58496959;58497022;58497022;58497022;58500543;58501425;58502615;58520975	+;+;+;+;+;+;+;+;+;+;+;+;+;+;+;+;+;+;+;+;+;+;+;+;+;+;+;+;+;+;+;+;+;+;+	7763	4.379536674	4.3458934	6.105395867	4.324754116	5.194497367	6.379438251
Orc2	1;1;1;1;1;1;1;1;1;1;1;1;1;1;1;1;1;1;1;1;1;1;1;1;1;1;1;1;1;1;1;1;1;1;1;1;1;1;1;1;1;1;1;1	58501930;58503363;58505154;58505154;58506810;58506810;58508827;58508827;58510099;58510099;58511464;58511464;58513968;58513968;58515593;58515593;58519410;58519410;58519470;58520119;58520119;58520119;58522802;58522802;58522857;58532016;58532016;58532016;58532820;58532820;58532820;58536535;58536535;58536535;58539400;58539505;58540482;58540482;58540482;58541001;58541001;58543931;58543931;58543931	58503449;58503449;58505272;58505272;58506871;58506871;58508998;58508998;58510245;58510245;58511560;58511560;58514100;58514100;58515702;58515702;58519508;58519508;58519508;58520608;58520312;58520312;58522862;58522862;58522862;58532047;58532047;58532047;58532909;58532909;58532909;58536624;58536624;58536624;58539543;58539543;58540585;58540575;58540585;58541043;58541049;58544084;58544114;58544268	-;-;-;-;-;-;-;-;-;-;-;-;-;-;-;-;-;-;-;-;-;-;-;-;-;-;-;-;-;-;-;-;-;-;-;-;-;-;-;-;-;-;-;-	3857	9.997173077	8.905694653	17.93508377	15.53579169	18.57492564	22.32034012
Fam126b	1;1;1;1;1;1;1;1;1;1;1;1;1;1;1;1;1;1;1;1;1;1;1;1;1;1;1;1;1;1;1;1;1;1;1;1;1;1;1;1;1;1;1;1;1;1;1;1;1;1;1;1;1;1;1;1;1;1;1;1;1;1;1;1;1;1	58561965;58566180;58566902;58568242;58573644;58573644;58574549;58574549;58574549;58574549;58578718;58578718;58578718;58578718;58579293;58579293;58579293;58579293;58583826;58583826;58583826;58583826;58585266;58585266;58585266;58585266;58587798;58587798;58587798;58587798;58591309;58591309;58591309;58591309;58591346;58595668;58596431;58596431;58596431;58596431;58596431;58596492;58596519;58597136;585…	58569418;58569418;58569418;58569418;58573811;58573811;58574708;58574708;58574708;58574708;58578805;58578805;58578805;58578805;58579409;58579409;58579409;58579409;58583921;58583921;58583921;58583921;58585381;58585381;58585381;58585381;58587878;58587878;58587878;58587878;58591488;58591488;58591488;58591488;58591488;58595723;58596532;58596532;58596532;58596532;58596532;58596532;58596532;58597216;585…	-;-;-;-;-;-;-;-;-;-;-;-;-;-;-;-;-;-;-;-;-;-;-;-;-;-;-;-;-;-;-;-;-;-;-;-;-;-;-;-;-;-;-;-;-;-;-;-;-;-;-;-;-;-;-;-;-;-;-;-;-;-;-;-;-;-	12041	4.433314921	2.000472686	1.778626317	2.779405558	2.702334568	2.425354732
Ndufb3	1;1;1	58625543;58630249;58634808	58625829;58630408;58635123	+;+;+	763	3.939647544	2.076333941	8.223525646	4.316592781	8.757637174	7.847948614
Flacc1	1;1;1;1;1;1;1;1;1;1;1;1;1;1;1;1;1;1;1;1;1;1;1;1;1;1;1;1;1;1;1;1;1;1;1;1;1;1;1;1;1;1;1;1;1;1;1;1;1;1;1;1;1;1;1;1;1;1;1;1;1;1;1;1;1;1;1;1;1	58686062;58697279;58697279;58697522;58698155;58698155;58698155;58698382;58698382;58698382;58700559;58700559;58700559;58700559;58705986;58705986;58705986;58705986;58706054;58706888;58706888;58706888;58706888;58706888;58708587;58708587;58708587;58708587;58708587;58709529;58709529;58709529;58709529;58715355;58715688;58715688;58715688;58715688;58715688;58717445;58717445;58717445;58717445;58717445;587…	58686378;58697589;58697593;58697593;58698264;58698264;58698264;58698471;58698471;58698471;58700621;58700621;58700621;58700621;58706089;58706089;58706089;58706089;58706089;58706987;58706987;58706987;58706987;58706987;58709626;58708639;58708639;58708639;58708639;58709626;58709626;58709626;58709626;58715749;58715749;58715749;58715749;58715749;58715749;58717538;58717538;58717538;58717538;58717538;587…	-;-;-;-;-;-;-;-;-;-;-;-;-;-;-;-;-;-;-;-;-;-;-;-;-;-;-;-;-;-;-;-;-;-;-;-;-;-;-;-;-;-;-;-;-;-;-;-;-;-;-;-;-;-;-;-;-;-;-;-;-;-;-;-;-;-;-;-;-	3396	0.091566683	0.296865285	0.366471984	0.31285006	0.667283785	0.635924933
Cflar	1;1;1;1;1;1;1;1;1;1;1;1;1;1;1;1;1;1;1;1;1;1;1;1;1;1;1;1;1;1;1;1;1;1;1;1;1;1;1;1;1;1;1;1;1;1;1;1;1;1;1;1;1;1;1;1;1;1;1;1;1;1;1;1;1;1;1;1;1;1	58750667;58750667;58750669;58750675;58750693;58750703;58750710;58750719;58752453;58752455;58752455;58752461;58752476;58752730;58752730;58752730;58752730;58752730;58753045;58753276;58756419;58761488;58765465;58765465;58765465;58765465;58765465;58765465;58768215;58768215;58768215;58768215;58769711;58770311;58770311;58770311;58770311;58770311;58770311;58770311;58771412;58771412;58771412;58771412;587…	58750751;58750751;58750751;58750751;58750751;58750751;58750751;58750751;58752818;58752818;58753045;58752818;58752818;58753048;58752818;58752816;58752818;58752818;58756721;58753462;58756713;58762229;58765891;58765891;58765891;58765891;58765891;58765891;58768320;58768320;58768320;58768320;58769821;58770446;58770405;58770446;58770446;58770446;58770446;58770446;58771485;58771485;58771485;58772386;587…	+;+;+;+;+;+;+;+;+;+;+;+;+;+;+;+;+;+;+;+;+;+;+;+;+;+;+;+;+;+;+;+;+;+;+;+;+;+;+;+;+;+;+;+;+;+;+;+;+;+;+;+;+;+;+;+;+;+;+;+;+;+;+;+;+;+;+;+;+;+	12669	33.43845566	27.61872484	41.01719381	58.76161258	59.95792178	35.69271573
Casp8	1;1;1;1;1;1;1;1;1;1;1;1;1;1;1;1;1;1;1;1;1;1;1;1;1;1;1;1;1;1;1;1;1;1;1;1;1;1	58834533;58834636;58841661;58841812;58843158;58843158;58863074;58863074;58863074;58863074;58866366;58866366;58866366;58866366;58868032;58868032;58868032;58868032;58868255;58868255;58868255;58868255;58870765;58870765;58870765;58870765;58872792;58872792;58872792;58872792;58883503;58883503;58883503;58883503;58885781;58885781;58885781;58885781	58834897;58834897;58841852;58841852;58843273;58843273;58863406;58863406;58863406;58863406;58866471;58866471;58866471;58866471;58868170;58868170;58868170;58868170;58868308;58868308;58868308;58868308;58870826;58870826;58870826;58870826;58872933;58872933;58872933;58872933;58884004;58884004;58884004;58884004;58885913;58886167;58885913;58886662	+;+;+;+;+;+;+;+;+;+;+;+;+;+;+;+;+;+;+;+;+;+;+;+;+;+;+;+;+;+;+;+;+;+;+;+;+;+	2893	13.40007035	52.48367434	72.61243962	60.24648661	53.34494641	53.08575367
Trak2	1;1;1;1;1;1;1;1;1;1;1;1;1;1;1;1;1;1;1;1;1;1;1;1;1;1;1;1;1;1;1;1;1;1;1;1;1;1;1;1	58939608;58942663;58942831;58945865;58945865;58947682;58947682;58949109;58949109;58950795;58950795;58951345;58951345;58954845;58954845;58957931;58957931;58958380;58958380;58959055;58960233;58960233;58960233;58960839;58960839;58960839;58962681;58962681;58965810;58965810;58965822;58974905;58974905;58985061;58985406;58985406;58985406;59012396;59012396;59012396	58943341;58943341;58943341;58946371;58945970;58947948;58947948;58949407;58949407;58950995;58950995;58951421;58951421;58954982;58954982;58958005;58958005;58958510;58958510;58959207;58960311;58960311;58960311;58960856;58961048;58961048;58962797;58962797;58965886;58965886;58965886;58975099;58975099;58985694;58985496;58985694;58985694;59012589;59012588;59012589	-;-;-;-;-;-;-;-;-;-;-;-;-;-;-;-;-;-;-;-;-;-;-;-;-;-;-;-;-;-;-;-;-;-;-;-;-;-;-;-	7088	36.46444212	34.19711455	50.99249806	41.730102	48.16945409	45.10709967
Stradb	1;1;1;1;1;1;1;1;1;1;1;1;1;1;1;1;1;1;1;1;1;1;1;1;1;1;1;1;1;1;1;1;1;1;1;1;1;1;1;1;1;1;1;1;1;1;1;1;1;1;1;1;1;1;1;1	59012681;59012681;59012681;59012681;59012681;59012681;59016118;59016118;59016118;59016118;59016118;59016118;59019093;59019093;59019093;59019093;59019093;59019093;59019566;59024448;59024448;59024448;59024448;59024448;59027665;59027665;59027665;59027665;59028849;59028849;59028849;59028849;59030172;59030172;59030172;59030172;59030217;59031363;59031363;59031363;59031810;59031810;59031810;59031810;590…	59013009;59013009;59013009;59013009;59013009;59013009;59016224;59016224;59016224;59016224;59016224;59016224;59020634;59019173;59019173;59019173;59019173;59019173;59019732;59027006;59024547;59024547;59024547;59024547;59027786;59027786;59027786;59027786;59028957;59028957;59028957;59028957;59030295;59030295;59030295;59030671;59030295;59031534;59031534;59031534;59031914;59031914;59031914;59031914;590…	+;+;+;+;+;+;+;+;+;+;+;+;+;+;+;+;+;+;+;+;+;+;+;+;+;+;+;+;+;+;+;+;+;+;+;+;+;+;+;+;+;+;+;+;+;+;+;+;+;+;+;+;+;+;+;+	7256	2.649906496	0.873342225	1.465054585	1.83027633	2.778726782	2.218694096
C2cd6	1;1;1;1;1;1;1;1;1;1;1;1;1;1;1;1;1;1;1;1;1;1;1;1;1;1;1;1;1;1;1;1;1;1;1;1;1;1;1;1;1;1;1;1;1;1;1;1;1;1;1;1;1;1;1	59036275;59036275;59042300;59049228;59049228;59051793;59051793;59057909;59057909;59062038;59062038;59089665;59090157;59090157;59091655;59091655;59091655;59097815;59097815;59097815;59099731;59099731;59099731;59101555;59101555;59101555;59105309;59105309;59105309;59106936;59106936;59106936;59107842;59107842;59107842;59108876;59108876;59108876;59108979;59114156;59114156;59114156;59114156;59115830;591…	59036760;59036760;59046973;59049302;59049302;59051855;59051855;59057970;59057970;59062074;59062074;59090444;59090444;59090444;59091692;59091692;59091692;59097878;59097878;59097878;59099836;59099836;59099836;59101689;59101689;59101689;59105388;59105388;59105388;59107004;59107004;59107004;59107886;59107886;59107886;59109001;59109001;59109001;59109001;59114301;59114301;59114301;59114301;59115881;591…	-;-;-;-;-;-;-;-;-;-;-;-;-;-;-;-;-;-;-;-;-;-;-;-;-;-;-;-;-;-;-;-;-;-;-;-;-;-;-;-;-;-;-;-;-;-;-;-;-;-;-;-;-;-;-	7601	0.006818411	0	0	0.013977619	0.05351074	0.058115588
Tmem237	1;1;1;1;1;1;1;1;1;1;1;1;1;1;1;1;1;1;1;1;1;1;1;1;1;1;1;1;1;1;1;1;1;1;1;1;1;1;1;1;1;1;1;1;1;1;1;1;1;1;1;1;1;1;1;1;1;1;1;1;1;1;1	59139749;59139756;59140070;59144705;59144705;59144705;59145703;59145703;59145703;59146613;59146613;59146613;59147197;59147197;59147197;59147354;59147834;59147834;59147834;59147834;59147943;59148198;59148198;59148198;59148198;59148198;59148249;59149030;59149147;59149147;59149147;59149147;59149147;59149147;59153240;59153240;59153240;59153240;59153240;59153240;59153240;59155032;59155032;59155032;591…	59140357;59140357;59140357;59144826;59144826;59144826;59145793;59145793;59145793;59146686;59146686;59146686;59147388;59147388;59147388;59147388;59147957;59147957;59147957;59147957;59147957;59148355;59148355;59148355;59148355;59148355;59148355;59149264;59149264;59149264;59149264;59149264;59149264;59149264;59153377;59153475;59153377;59153377;59153377;59153377;59153377;59155117;59155088;59155088;591…	-;-;-;-;-;-;-;-;-;-;-;-;-;-;-;-;-;-;-;-;-;-;-;-;-;-;-;-;-;-;-;-;-;-;-;-;-;-;-;-;-;-;-;-;-;-;-;-;-;-;-;-;-;-;-;-;-;-;-;-;-;-;-	2389	11.45438264	7.505545424	24.3759093	17.98897012	22.25453839	19.1273317
Mpp4	1;1;1;1;1;1;1;1;1;1;1;1;1;1;1;1;1;1;1;1;1;1;1;1;1;1;1;1;1;1;1;1;1;1;1;1;1;1;1;1;1;1;1;1;1;1;1;1;1;1;1;1;1;1;1;1;1;1;1;1;1;1;1;1;1;1;1;1;1;1;1;1;1;1;1;1;1;1;1;1;1;1;1;1;1;1;1;1;1;1;1;1;1;1;1;1;1;1;1;1;1;1;1;1;1;1;1;1;1;1;1;1;1;1;1;1;1;1;1;1;1;1;1;1;1;1;1;1;1;1;1;1;1;1;1;1;1;1;1;1;1;1;1;1;1;1;1;1;1;1;1;1;1;1;1;1;1;1;1;1;1;1;1;1	59160094;59160094;59160094;59160095;59160099;59160303;59160412;59162602;59162602;59162602;59162602;59162602;59162602;59162602;59163790;59163790;59163790;59163790;59163790;59163790;59163790;59164682;59164682;59164682;59164682;59164682;59164682;59164682;59168091;59168091;59168091;59168091;59168091;59168091;59168091;59169084;59169084;59169084;59169084;59169084;59169084;59169084;59171081;59171081;591…	59160603;59160603;59160603;59160603;59160603;59160603;59160603;59162736;59162736;59162736;59162736;59162736;59162736;59162736;59163898;59164359;59163898;59163898;59163898;59163898;59163898;59164775;59164775;59164775;59164775;59164775;59164775;59164775;59168171;59168171;59168171;59168171;59168171;59168171;59168171;59169254;59169254;59169254;59169254;59169254;59169254;59169254;59171122;59171122;591…	-;-;-;-;-;-;-;-;-;-;-;-;-;-;-;-;-;-;-;-;-;-;-;-;-;-;-;-;-;-;-;-;-;-;-;-;-;-;-;-;-;-;-;-;-;-;-;-;-;-;-;-;-;-;-;-;-;-;-;-;-;-;-;-;-;-;-;-;-;-;-;-;-;-;-;-;-;-;-;-;-;-;-;-;-;-;-;-;-;-;-;-;-;-;-;-;-;-;-;-;-;-;-;-;-;-;-;-;-;-;-;-;-;-;-;-;-;-;-;-;-;-;-;-;-;-;-;-;-;-;-;-;-;-;-;-;-;-;-;-;-;-;-;-;-;-;-;-;-;-;-;-;-;-;-;-;-;-;-;-;-;-;-;-	7063	1.196058199	0.774860364	1.512429825	1.36132963	1.678242084	2.077795685
Als2	1;1;1;1;1;1;1;1;1;1;1;1;1;1;1;1;1;1;1;1;1;1;1;1;1;1;1;1;1;1;1;1;1;1;1;1;1;1;1;1;1;1;1;1;1;1;1;1;1;1;1;1;1;1;1;1;1;1;1;1;1;1;1;1;1;1;1;1;1;1;1;1;1;1;1;1;1;1;1;1;1;1;1;1;1	59202085;59203217;59206342;59206342;59206622;59206622;59207310;59207310;59207548;59207548;59208996;59208996;59209596;59209596;59212315;59212315;59214083;59214083;59217691;59217691;59218219;59218219;59219265;59219265;59219708;59219708;59222323;59222323;59222940;59222940;59224372;59224372;59224556;59224556;59225171;59225171;59225615;59225615;59226480;59226480;59226894;59226894;59230768;59231048;592…	59203374;59203374;59206438;59206438;59206771;59206771;59207371;59207371;59207593;59207593;59209172;59209172;59209718;59209718;59212472;59212472;59214200;59214200;59217858;59217858;59218352;59218352;59219342;59219342;59219819;59219819;59222487;59222487;59223038;59223038;59224437;59224437;59224758;59224758;59225237;59225237;59225685;59225685;59226608;59226608;59227025;59227025;59231210;59231210;592…	-;-;-;-;-;-;-;-;-;-;-;-;-;-;-;-;-;-;-;-;-;-;-;-;-;-;-;-;-;-;-;-;-;-;-;-;-;-;-;-;-;-;-;-;-;-;-;-;-;-;-;-;-;-;-;-;-;-;-;-;-;-;-;-;-;-;-;-;-;-;-;-;-;-;-;-;-;-;-;-;-;-;-;-;-	9496	6.123589437	7.571927092	9.408963641	9.090475233	9.924846306	10.27534783
Cdk15	1;1;1;1;1;1;1;1;1;1;1;1;1;1;1;1;1;1;1;1;1;1;1;1;1;1;1;1;1;1;1;1;1;1;1	59296065;59296066;59296287;59296975;59296975;59296975;59297862;59297862;59304763;59304763;59319728;59319728;59320568;59320568;59326921;59326921;59328818;59328818;59338095;59340354;59340354;59340354;59349955;59349955;59349955;59365830;59365830;59370018;59370018;59383407;59383407;59383407;59391429;59391429;59391429	59296263;59296257;59296566;59297037;59297115;59297115;59297956;59297956;59304842;59304842;59319822;59319822;59320630;59320630;59327044;59327044;59328938;59328938;59338213;59340447;59340447;59340447;59350018;59350018;59350018;59365878;59365878;59370157;59370157;59383525;59383525;59383525;59391607;59391528;59392152	+;+;+;+;+;+;+;+;+;+;+;+;+;+;+;+;+;+;+;+;+;+;+;+;+;+;+;+;+;+;+;+;+;+;+	2507	0.248073758	0.043085981	0.289581571	0.105947228	0.509896455	0.156623351
Fzd7	1	59521583	59526114	+	4532	16.51319868	9.740239453	16.23639892	10.18600309	15.98785491	12.41125145
Gm973	1;1;1;1;1;1;1;1;1;1;1;1;1;1;1;1;1;1;1;1;1;1;1;1;1;1;1;1;1;1;1;1;1;1;1;1;1;1;1;1;1;1;1;1;1;1;1;1;1;1;1;1;1;1;1;1;1;1	59555423;59563453;59565870;59565870;59580473;59580473;59583380;59583733;59583733;59587990;59589071;59589071;59589071;59590293;59590293;59591579;59591579;59595315;59595315;59595315;59597167;59597245;59597245;59601802;59601802;59601805;59605753;59605753;59621555;59621555;59636098;59645941;59645975;59646892;59646892;59646892;59646892;59658573;59664246;59664246;59664246;59664246;59666616;59666616;596…	59555677;59563900;59566136;59566136;59580632;59580632;59583888;59583888;59583888;59588245;59589198;59589198;59589198;59590455;59590455;59591686;59591721;59595453;59595483;59595483;59597385;59597463;59597385;59601950;59601969;59601969;59605795;59605863;59621634;59621634;59636235;59646113;59646113;59646964;59646964;59646964;59646964;59658604;59664336;59664336;59664336;59664336;59666766;59666766;596…	+;+;+;+;+;+;+;+;+;+;+;+;+;+;+;+;+;+;+;+;+;+;+;+;+;+;+;+;+;+;+;+;+;+;+;+;+;+;+;+;+;+;+;+;+;+;+;+;+;+;+;+;+;+;+;+;+;+	5484	0.47252683	0	0.132381656	0.077493713	0.455600986	0.340100295
Sumo1	1;1;1;1;1;1;1;1;1;1;1;1;1;1;1;1	59625717;59658566;59678593;59679103;59681577;59681577;59683155;59683676;59694617;59694617;59694617;59694617;59709839;59709839;59709839;59709839	59625853;59658768;59679427;59679427;59681648;59681648;59683753;59683753;59694691;59694691;59694691;59694691;59709951;59709993;59709898;59709993	-;-;-;-;-;-;-;-;-;-;-;-;-;-;-;-	2076	8.562896311	11.37746622	19.75815341	14.5343266	23.28678981	27.09431193
Nop58	1;1;1;1;1;1;1;1;1;1;1;1;1;1;1;1;1;1;1;1;1;1;1;1;1;1;1;1;1;1;1;1;1;1;1;1;1;1;1;1;1;1;1;1;1;1;1;1;1;1;1;1;1;1;1;1;1;1;1;1;1;1;1;1;1;1;1;1;1;1;1;1;1;1;1;1;1;1;1;1;1;1;1;1;1;1;1;1;1;1;1;1;1;1;1;1	59724130;59724136;59724144;59724162;59724165;59724168;59724180;59724213;59727729;59727729;59729338;59729645;59729645;59729645;59729645;59729645;59729645;59729645;59729645;59731496;59731496;59731496;59731496;59731496;59731496;59731496;59731496;59731603;59731636;59731711;59731771;59735137;59735137;59735137;59735137;59735137;59735137;59735137;59735186;59737482;59737482;59737482;59737482;59737482;597…	59724385;59724385;59724385;59724385;59724385;59724385;59724385;59724385;59727778;59727778;59729721;59730148;59729721;59729721;59729721;59729721;59729721;59729721;59729721;59731548;59731548;59731847;59731548;59731548;59731548;59731548;59731548;59731887;59731825;59731887;59731887;59735258;59735258;59735258;59735211;59735236;59735258;59735258;59735258;59737618;59737545;59737581;59737618;59737618;597…	+;+;+;+;+;+;+;+;+;+;+;+;+;+;+;+;+;+;+;+;+;+;+;+;+;+;+;+;+;+;+;+;+;+;+;+;+;+;+;+;+;+;+;+;+;+;+;+;+;+;+;+;+;+;+;+;+;+;+;+;+;+;+;+;+;+;+;+;+;+;+;+;+;+;+;+;+;+;+;+;+;+;+;+;+;+;+;+;+;+;+;+;+;+;+;+	10758	3.290357432	8.822322526	13.40017515	11.38679997	11.75819167	15.59413812
Bmpr2	1;1;1;1;1;1;1;1;1;1;1;1;1;1;1;1	59802559;59852747;59854400;59880590;59881902;59884637;59886217;59889824;59890337;59890636;59891453;59891453;59898332;59902940;59906495;59909394	59803887;59852917;59854570;59880700;59881993;59884867;59886331;59890497;59890497;59895354;59891600;59891510;59898468;59903112;59907774;59918173	+;+;+;+;+;+;+;+;+;+;+;+;+;+;+;+	17983	18.68102909	9.312220693	21.41650004	17.14506706	24.32055144	22.7818573
Fam117b	1;1;1;1;1;1;1;1;1;1;1;1;1	59952165;59988212;59992094;59997481;60008113;60009645;60009839;60014042;60014042;60018340;60018437;60020568;60020568	59952911;59988363;59992183;59997594;60008256;60009870;60009870;60014162;60014162;60020097;60018594;60024505;60020674	+;+;+;+;+;+;+;+;+;+;+;+;+	7290	4.564165817	5.289699574	9.026747879	18.9898184	19.93424582	13.01443096
Ica1l	1;1;1;1;1;1;1;1;1;1;1;1;1;1;1;1;1;1;1;1;1;1;1;1;1;1;1;1;1;1;1;1;1;1;1;1;1;1;1;1;1;1	60021649;60022646;60028227;60028234;60030044;60030283;60035113;60036610;60036610;60036610;60042815;60042815;60042815;60045393;60045393;60045393;60046967;60046967;60046967;60049268;60049268;60049268;60052979;60052979;60052979;60054414;60054871;60054871;60054871;60059950;60061737;60061737;60061737;60061737;60061737;60067227;60067227;60067227;60067227;60081956;60082229;60082229	60022028;60022738;60030398;60030398;60030086;60030347;60035187;60036870;60036870;60036870;60042864;60042864;60042864;60045478;60045478;60045478;60047065;60047065;60047065;60049393;60049393;60049393;60053177;60053177;60053177;60054994;60054994;60054994;60054994;60060543;60061774;60061809;60061809;60061809;60061809;60067395;60067388;60067405;60067395;60082246;60082343;60082281	-;-;-;-;-;-;-;-;-;-;-;-;-;-;-;-;-;-;-;-;-;-;-;-;-;-;-;-;-;-;-;-;-;-;-;-;-;-;-;-;-;-	5356	2.012689036	1.660448651	2.555998398	4.939269271	5.207320581	4.45365487
Wdr12	1;1;1;1;1;1;1;1;1;1;1;1;1;1;1;1;1;1;1;1;1;1;1;1;1;1;1;1;1;1;1;1;1;1;1;1;1;1;1;1;1;1;1;1;1;1;1;1;1;1;1;1;1;1;1;1;1;1;1	60108944;60116027;60116027;60119678;60119678;60119678;60121196;60121196;60121196;60121450;60121450;60121450;60121668;60121668;60121668;60122244;60122914;60122914;60122914;60122954;60124870;60124870;60124870;60124870;60124870;60126205;60126205;60126205;60127200;60127200;60127200;60127200;60127200;60128411;60128411;60128411;60128411;60128411;60130179;60130179;60130179;60130179;60130179;60133157;601…	60117400;60117400;60117400;60119750;60119750;60119750;60121328;60121328;60121328;60121555;60121555;60121555;60121808;60121808;60121808;60122999;60122999;60122999;60122999;60122999;60124921;60125098;60124915;60124915;60124915;60126359;60126359;60126359;60127315;60127315;60127315;60127315;60127315;60128517;60128517;60128517;60128517;60128517;60130273;60130273;60130273;60130273;60130273;60133685;601…	-;-;-;-;-;-;-;-;-;-;-;-;-;-;-;-;-;-;-;-;-;-;-;-;-;-;-;-;-;-;-;-;-;-;-;-;-;-;-;-;-;-;-;-;-;-;-;-;-;-;-;-;-;-;-;-;-;-;-	11955	2.301965735	4.017679729	4.133715078	4.990040889	4.59785427	6.946589512
Carf	1;1;1;1;1;1;1;1;1;1;1;1;1;1;1;1;1;1;1;1;1;1;1;1;1;1;1;1;1;1;1;1;1;1;1;1;1;1;1;1;1;1;1;1;1;1;1;1;1;1;1;1;1;1;1;1;1;1;1;1;1;1;1;1;1;1;1;1;1;1;1;1;1;1;1;1;1;1;1;1;1;1;1;1;1;1	60137406;60137423;60137423;60140405;60141786;60144470;60144470;60144470;60144503;60147240;60147242;60147242;60147261;60147261;60148381;60148381;60148486;60148486;60148486;60148486;60164010;60164010;60164010;60164010;60164010;60164010;60164238;60165079;60165079;60165079;60165079;60165079;60165079;60167148;60167148;60167148;60167148;60167148;60171003;60171003;60171003;60171003;60171003;60175423;601…	60137466;60137466;60137466;60143639;60141943;60148220;60144593;60144593;60144586;60147359;60147359;60147359;60147359;60147359;60148608;60148608;60148608;60148608;60148608;60148608;60164070;60164070;60164070;60164070;60164070;60164070;60164304;60165193;60165193;60165193;60165136;60165193;60165193;60167232;60167232;60167232;60167232;60167232;60171192;60171192;60171192;60171192;60171192;60175543;601…	+;+;+;+;+;+;+;+;+;+;+;+;+;+;+;+;+;+;+;+;+;+;+;+;+;+;+;+;+;+;+;+;+;+;+;+;+;+;+;+;+;+;+;+;+;+;+;+;+;+;+;+;+;+;+;+;+;+;+;+;+;+;+;+;+;+;+;+;+;+;+;+;+;+;+;+;+;+;+;+;+;+;+;+;+;+	14557	1.619919484	0.761812158	0.833568307	1.277232882	2.219302773	2.07696744
Nbeal1	1;1;1;1;1;1;1;1;1;1;1;1;1;1;1;1;1;1;1;1;1;1;1;1;1;1;1;1;1;1;1;1;1;1;1;1;1;1;1;1;1;1;1;1;1;1;1;1;1;1;1;1;1;1;1;1;1;1;1;1;1;1;1;1;1;1;1;1;1;1;1;1;1;1;1;1;1;1;1;1;1;1;1;1;1;1;1;1;1;1;1;1;1;1;1;1;1;1;1;1;1;1;1;1;1;1;1;1;1;1;1;1;1;1;1;1;1;1;1;1;1;1;1;1;1;1;1;1;1;1;1;1;1;1;1;1;1;1;1;1;1;1;1;1;1;1;1;1;1;1;1;1;1;1;1	60219758;60219971;60220622;60233663;60234174;60239264;60240023;60245493;60256355;60261226;60261361;60263784;60263784;60266381;60267781;60269761;60269761;60273956;60273956;60274140;60274140;60274623;60275530;60275530;60276256;60276256;60277731;60277731;60281698;60281698;60283953;60283953;60286775;60286775;60287522;60287522;60290194;60290194;60290463;60290463;60292511;60292511;60294053;60294053;602…	60219844;60225057;60220913;60233754;60234335;60239345;60240150;60245575;60256440;60261532;60261532;60263890;60263890;60269057;60267867;60269844;60269844;60274054;60274054;60274720;60274720;60274720;60275662;60275662;60276375;60276375;60278034;60278034;60281783;60281783;60284042;60284042;60286943;60286943;60287655;60287655;60290353;60290353;60290565;60290565;60292667;60292667;60294211;60294211;602…	+;+;+;+;+;+;+;+;+;+;+;+;+;+;+;+;+;+;+;+;+;+;+;+;+;+;+;+;+;+;+;+;+;+;+;+;+;+;+;+;+;+;+;+;+;+;+;+;+;+;+;+;+;+;+;+;+;+;+;+;+;+;+;+;+;+;+;+;+;+;+;+;+;+;+;+;+;+;+;+;+;+;+;+;+;+;+;+;+;+;+;+;+;+;+;+;+;+;+;+;+;+;+;+;+;+;+;+;+;+;+;+;+;+;+;+;+;+;+;+;+;+;+;+;+;+;+;+;+;+;+;+;+;+;+;+;+;+;+;+;+;+;+;+;+;+;+;+;+;+;+;+;+;+;+	28441	17.85445044	8.21616021	12.40192167	10.73608214	12.84639634	10.20086394
Cyp20a1	1;1;1;1;1;1;1;1;1;1;1;1;1;1;1;1;1;1;1;1;1;1;1;1;1;1;1;1;1;1;1;1;1	60382482;60382482;60382482;60391280;60391280;60391280;60392068;60392068;60393673;60393673;60393673;60402349;60402349;60402349;60405808;60405808;60405808;60410380;60410380;60410380;60411749;60411749;60411749;60415226;60415226;60418533;60418533;60421563;60421563;60426064;60426064;60426298;60426298	60382616;60382616;60382616;60391329;60391329;60391329;60392234;60392234;60393815;60393815;60393815;60402516;60402516;60402516;60405886;60405886;60405886;60410495;60410495;60410495;60411866;60411803;60411803;60415346;60415346;60418644;60418644;60421627;60421627;60426153;60426153;60427219;60427219	+;+;+;+;+;+;+;+;+;+;+;+;+;+;+;+;+;+;+;+;+;+;+;+;+;+;+;+;+;+;+;+;+	2286	11.58506803	10.83630641	22.1623371	11.94430326	8.997890053	10.00530999
Abi2	1;1;1;1;1;1;1;1;1;1;1;1;1;1;1;1;1;1;1;1;1;1;1;1;1;1;1;1;1;1;1;1;1;1;1;1;1;1;1;1;1;1;1;1;1;1;1;1;1;1;1;1;1;1;1;1;1;1;1;1;1;1;1;1;1;1;1;1;1;1;1;1;1;1;1;1;1;1;1;1;1;1;1;1;1;1;1;1;1;1;1;1;1;1	60448778;60448854;60448854;60448893;60448940;60448954;60448962;60448967;60473402;60473402;60473402;60473402;60473402;60473402;60473402;60476215;60476215;60476215;60476215;60476215;60476215;60476215;60476242;60476366;60476371;60478101;60478101;60478101;60478101;60478101;60478101;60483144;60483144;60483144;60483144;60483144;60483144;60483144;60483144;60483144;60483144;60483144;60486419;60486419;604…	60449078;60449078;60449078;60449078;60449078;60449078;60449078;60449078;60473651;60473569;60473569;60473569;60473569;60473569;60473569;60478118;60476391;60476391;60476391;60476391;60476391;60476391;60476391;60476391;60476391;60478118;60478118;60478118;60478118;60478118;60478118;60483937;60483241;60483241;60483241;60483241;60483241;60483241;60483241;60483241;60483241;60483241;60486565;60486463;604…	+;+;+;+;+;+;+;+;+;+;+;+;+;+;+;+;+;+;+;+;+;+;+;+;+;+;+;+;+;+;+;+;+;+;+;+;+;+;+;+;+;+;+;+;+;+;+;+;+;+;+;+;+;+;+;+;+;+;+;+;+;+;+;+;+;+;+;+;+;+;+;+;+;+;+;+;+;+;+;+;+;+;+;+;+;+;+;+;+;+;+;+;+;+	8543	9.949181553	5.833037231	7.6056771	7.499129096	9.671700428	9.950807833
Raph1	1;1;1;1;1;1;1;1;1;1;1;1;1;1;1;1;1;1;1;1;1;1;1;1;1;1;1;1;1;1;1;1;1;1;1;1;1;1;1;1;1;1;1;1;1;1;1;1;1;1;1;1;1;1;1;1;1;1;1;1;1	60521451;60522344;60522395;60529835;60532482;60532697;60532697;60532697;60532697;60534574;60534574;60534574;60534574;60534574;60535384;60535384;60535384;60535384;60535384;60537583;60537583;60537583;60537583;60538639;60538639;60538639;60538639;60539714;60539714;60539714;60540762;60540915;60540915;60540915;60541984;60541984;60541984;60542677;60542677;60542677;60549576;60549576;60552968;60558139;605…	60529480;60522499;60522499;60530103;60532839;60532839;60532839;60532839;60532839;60534694;60534694;60534694;60534694;60534694;60535440;60535482;60535482;60535482;60535482;60537693;60537693;60537693;60537693;60538782;60538782;60538709;60538782;60539779;60539779;60539779;60542424;60541036;60541036;60541036;60542143;60542143;60542143;60542754;60542754;60542754;60549650;60549650;60561450;60558219;605…	-;-;-;-;-;-;-;-;-;-;-;-;-;-;-;-;-;-;-;-;-;-;-;-;-;-;-;-;-;-;-;-;-;-;-;-;-;-;-;-;-;-;-;-;-;-;-;-;-;-;-;-;-;-;-;-;-;-;-;-;-	20498	6.884779995	4.394858343	7.083432526	8.189351693	11.00701474	9.371954912
Cd28	1;1;1;1;1;1;1;1;1;1	60755959;60757669;60759645;60785517;60785561;60802138;60802138;60802138;60804436;60808816	60756160;60757858;60759736;60785687;60785687;60802322;60803785;60802494;60804551;60812518	+;+;+;+;+;+;+;+;+;+	6122	0.18624442	0.011762665	0.203289588	0.01735444	0.104403007	0.080172889
Ctla4	1;1;1;1;1;1;1;1;1;1;1	60926159;60932886;60939726;60948184;60948330;60951582;60951582;60951582;60952378;60953772;60953772	60926365;60933020;60939780;60948438;60948438;60951875;60951929;60951929;60952487;60954991;60953928	+;+;+;+;+;+;+;+;+;+;+	2330	0.133459423	0.958086748	0.712182464	0	0.673319961	0.252782022
Icos	1;1;1;1;1;1;1;1;1	61017086;61017086;61032861;61032861;61033769;61033769;61034683;61034683;61036860	61017175;61017175;61033199;61033199;61033875;61033875;61034956;61034767;61039479	+;+;+;+;+;+;+;+;+	3430	0.211537725	0.041988942	0.120946439	0.061949784	0.067760955	0.0572383
Pard3b	1;1;1;1;1;1;1;1;1;1;1;1;1;1;1;1;1;1;1;1;1;1;1;1;1;1;1;1;1;1;1;1;1;1;1;1;1;1;1;1;1;1;1;1;1;1;1;1;1;1;1;1;1;1;1;1;1;1;1;1;1;1;1;1;1;1;1;1;1;1;1;1;1;1;1;1;1;1;1;1;1;1;1;1	61677983;61677983;61678034;61678045;61678402;61678402;61807107;61807107;61807107;61807107;61807107;61807107;62049466;62049466;62049466;62049466;62049466;62115544;62115544;62115544;62115544;62115544;62117285;62184006;62184006;62184006;62184006;62193092;62193092;62193092;62193092;62198594;62198594;62198594;62198594;62200269;62200269;62200269;62200269;62203239;62203239;62203239;62203239;62205513;622…	61678521;61678521;61678521;61678521;61678521;61678521;61807208;61807208;61809018;61807208;61807208;61807208;62049637;62049637;62049637;62049637;62049637;62115653;62115653;62115653;62115653;62115653;62117418;62184094;62184094;62184094;62184094;62193178;62193178;62193178;62193178;62198719;62198719;62198719;62198719;62200627;62200627;62200627;62200627;62203378;62203378;62203378;62203378;62208458;622…	+;+;+;+;+;+;+;+;+;+;+;+;+;+;+;+;+;+;+;+;+;+;+;+;+;+;+;+;+;+;+;+;+;+;+;+;+;+;+;+;+;+;+;+;+;+;+;+;+;+;+;+;+;+;+;+;+;+;+;+;+;+;+;+;+;+;+;+;+;+;+;+;+;+;+;+;+;+;+;+;+;+;+;+	13153	13.70041696	5.35169071	4.920247893	4.147816664	4.629670776	3.735339801
Nrp2	1;1;1;1;1;1;1;1;1;1;1;1;1;1;1;1;1;1;1;1;1;1;1;1;1;1;1;1;1;1;1;1;1;1;1;1;1;1;1;1;1;1;1;1;1;1;1;1;1;1;1;1;1;1;1;1;1;1;1;1;1;1;1;1;1;1;1;1;1;1;1;1;1;1;1;1;1;1;1;1;1;1;1;1;1;1;1;1;1;1;1;1;1;1;1;1;1;1;1;1;1	62742444;62742444;62742444;62742861;62742861;62742861;62742861;62758089;62758089;62758089;62758089;62758089;62758089;62758089;62777448;62777448;62777448;62777448;62777448;62777448;62777448;62783334;62783334;62783334;62783334;62783334;62783334;62784517;62784517;62784517;62784517;62784517;62784517;62786317;62786317;62786317;62786317;62786317;62786317;62788292;62788292;62788292;62788292;62788292;627…	62743436;62743436;62743436;62743436;62743436;62743436;62743436;62758266;62758266;62758266;62758266;62758266;62758266;62758266;62779091;62777629;62777629;62777629;62777629;62777629;62777629;62783564;62783564;62783564;62783564;62783564;62783564;62784672;62784672;62784672;62784672;62784672;62784672;62786486;62786486;62786486;62786486;62786486;62786486;62788447;62788447;62788447;62788447;62788447;627…	+;+;+;+;+;+;+;+;+;+;+;+;+;+;+;+;+;+;+;+;+;+;+;+;+;+;+;+;+;+;+;+;+;+;+;+;+;+;+;+;+;+;+;+;+;+;+;+;+;+;+;+;+;+;+;+;+;+;+;+;+;+;+;+;+;+;+;+;+;+;+;+;+;+;+;+;+;+;+;+;+;+;+;+;+;+;+;+;+;+;+;+;+;+;+;+;+;+;+;+;+	11842	0.980340345	13.18965864	14.87536767	19.08747302	18.47859322	10.54418236
Ino80d	1;1;1;1;1;1;1;1;1;1;1;1;1;1;1;1;1;1;1;1;1;1;1;1;1;1;1;1;1;1;1;1;1;1;1;1;1;1;1;1;1;1;1;1;1;1;1;1;1;1;1;1;1;1;1;1;1	62997577;63001749;63019594;63020357;63086960;63086960;63086960;63097124;63098057;63099294;63100199;63100199;63100199;63100199;63100199;63101195;63101195;63101195;63101195;63101195;63104863;63104863;63104863;63104863;63104863;63107343;63107343;63107343;63107343;63107343;63113481;63113481;63113481;63113481;63113481;63118112;63118112;63118112;63118112;63118112;63124827;63124827;63124827;63124827;631…	62997791;63001893;63019670;63020539;63098304;63098304;63098304;63098304;63098304;63102720;63100356;63100356;63100356;63100356;63100356;63101412;63101412;63101412;63101412;63101412;63104996;63104996;63104996;63104996;63104996;63107452;63107452;63107452;63107452;63107452;63113705;63113705;63113705;63113705;63113705;63118220;63118220;63118220;63118220;63118220;63125483;63125557;63125557;63125557;631…	-;-;-;-;-;-;-;-;-;-;-;-;-;-;-;-;-;-;-;-;-;-;-;-;-;-;-;-;-;-;-;-;-;-;-;-;-;-;-;-;-;-;-;-;-;-;-;-;-;-;-;-;-;-;-;-;-	17762	15.05607433	13.29783801	13.51718769	15.05849391	17.80247227	17.23474001
Ndufs1	1;1;1;1;1;1;1;1;1;1;1;1;1;1;1;1;1;1;1;1;1;1;1;1;1;1;1;1;1;1;1;1;1;1;1;1;1;1;1;1;1;1;1;1;1;1;1;1;1;1;1;1;1;1;1;1;1;1;1;1;1;1;1;1;1;1;1;1;1;1;1;1;1;1;1;1;1;1;1;1;1;1;1;1;1;1;1;1;1;1;1;1;1;1;1;1	63182755;63182755;63182763;63182848;63182894;63185645;63186279;63186279;63186279;63186279;63186449;63186449;63186449;63186449;63187555;63187555;63189116;63189116;63189225;63189392;63190710;63190710;63190710;63191934;63191934;63191934;63195363;63195363;63195363;63195842;63196291;63196291;63198061;63198909;63198909;63198909;63200039;63200039;63200039;63200039;63202826;63202826;63202826;63202826;632…	63184120;63183081;63183081;63183081;63183081;63185728;63186351;63186351;63186351;63186351;63186882;63186550;63186583;63186583;63187730;63187730;63189270;63189270;63189270;63192001;63190870;63190870;63190870;63192063;63192063;63192063;63195491;63195491;63195491;63196436;63196436;63196436;63199023;63199023;63199023;63199023;63200173;63200173;63200173;63200173;63203011;63203011;63203011;63203011;632…	-;-;-;-;-;-;-;-;-;-;-;-;-;-;-;-;-;-;-;-;-;-;-;-;-;-;-;-;-;-;-;-;-;-;-;-;-;-;-;-;-;-;-;-;-;-;-;-;-;-;-;-;-;-;-;-;-;-;-;-;-;-;-;-;-;-;-;-;-;-;-;-;-;-;-;-;-;-;-;-;-;-;-;-;-;-;-;-;-;-;-;-;-;-;-;-	8086	10.42816106	13.40744682	16.19932162	14.00642796	21.16959998	21.03247396
Eef1b2	1;1;1;1;1;1;1;1;1;1;1;1;1;1;1;1;1;1;1;1;1;1;1;1;1;1;1;1;1;1;1;1;1;1;1;1;1;1;1;1;1;1	63215984;63216288;63216289;63216290;63216304;63216304;63216306;63216344;63216382;63216882;63216882;63216882;63216913;63216913;63216913;63216913;63217026;63217182;63217187;63217582;63217598;63217598;63217598;63217598;63217598;63217598;63217991;63217991;63217991;63217991;63217991;63217991;63217991;63218407;63218407;63218407;63218407;63218407;63218617;63218617;63218617;63218617	63216450;63216450;63216450;63216450;63216450;63216409;63216450;63216450;63216450;63217035;63217035;63217035;63217582;63217035;63217035;63217035;63217035;63217724;63217423;63217724;63217668;63217724;63217724;63217724;63217724;63217724;63218057;63218038;63218057;63218057;63218057;63218057;63218057;63218532;63218532;63218521;63218532;63218532;63218727;63218781;63218815;63219645	+;+;+;+;+;+;+;+;+;+;+;+;+;+;+;+;+;+;+;+;+;+;+;+;+;+;+;+;+;+;+;+;+;+;+;+;+;+;+;+;+;+	2532	80.25776385	151.6867542	308.2674906	224.3835507	276.8479253	284.1202869
Gpr1	1;1;1;1;1;1;1	63221850;63247901;63248913;63248913;63250743;63253323;63253323	63223263;63248325;63249058;63249058;63250873;63253382;63253702	-;-;-;-;-;-;-	2496	0.249167032	0	0.083102221	0.702333344	0.186234035	0.117985198
Zdbf2	1;1;1;1;1;1;1;1;1;1;1;1;1;1;1;1;1;1;1;1;1	63312424;63312424;63312428;63314255;63314255;63317090;63317090;63317090;63319926;63319926;63319926;63329806;63329836;63329897;63334075;63334075;63334075;63334075;63341799;63341799;63341799	63312631;63312631;63312631;63314337;63314337;63317142;63317142;63317142;63320036;63320036;63320036;63329941;63329941;63329941;63334181;63334205;63334205;63334205;63353734;63353735;63353735	+;+;+;+;+;+;+;+;+;+;+;+;+;+;+;+;+;+;+;+;+	12659	0.253831902	0.079639348	0.032770858	0.428030484	0.53703193	1.132150883
Adam23	1;1;1;1;1;1;1;1;1;1;1;1;1;1;1;1;1;1;1;1;1;1;1;1;1;1;1;1;1;1;1;1;1;1;1;1;1;1;1;1;1;1;1;1;1;1;1;1;1;1;1;1;1;1;1;1;1;1;1;1;1;1;1;1;1;1;1;1;1;1;1;1;1;1;1;1;1;1;1;1;1;1;1;1;1;1;1;1;1;1;1;1;1;1;1;1;1;1;1;1;1;1;1;1;1;1;1;1;1;1;1;1;1;1;1;1;1;1;1;1;1;1;1;1;1;1;1;1;1;1;1;1;1;1;1;1;1;1;1;1;1;1;1;1;1;1;1;1;1;1;1;1;1;1;1;1;1;1;1;1;1;1;1;1;1;1;1;1;1;1;1;1;1	63485050;63485054;63485069;63485094;63485370;63485370;63486887;63486887;63486887;63486887;63486887;63486887;63509778;63516838;63516838;63516838;63516838;63516838;63516838;63516838;63533328;63554736;63554736;63554736;63554736;63554736;63554736;63554736;63554736;63567917;63567917;63567917;63567917;63567917;63567917;63567917;63567917;63569394;63569394;63569394;63569394;63569394;63569394;63569394;635…	63485571;63485571;63485571;63485571;63485571;63485571;63487107;63487107;63487107;63487107;63487107;63487107;63509816;63516914;63516914;63516914;63516914;63516914;63516914;63516914;63533447;63554799;63554799;63554799;63554799;63554799;63554799;63554799;63554799;63567999;63567999;63567999;63567999;63567999;63567999;63567999;63567999;63569457;63572008;63569457;63569457;63569457;63569457;63569457;635…	+;+;+;+;+;+;+;+;+;+;+;+;+;+;+;+;+;+;+;+;+;+;+;+;+;+;+;+;+;+;+;+;+;+;+;+;+;+;+;+;+;+;+;+;+;+;+;+;+;+;+;+;+;+;+;+;+;+;+;+;+;+;+;+;+;+;+;+;+;+;+;+;+;+;+;+;+;+;+;+;+;+;+;+;+;+;+;+;+;+;+;+;+;+;+;+;+;+;+;+;+;+;+;+;+;+;+;+;+;+;+;+;+;+;+;+;+;+;+;+;+;+;+;+;+;+;+;+;+;+;+;+;+;+;+;+;+;+;+;+;+;+;+;+;+;+;+;+;+;+;+;+;+;+;+;+;+;+;+;+;+;+;+;+;+;+;+;+;+;+;+;+;+	17907	10.07187494	1.829732589	4.740488143	5.995389575	7.703206269	4.909006535
Gm39653	1;1	63655127;63659286	63655538;63659978	+;+	1105	0	0	0	0	0	0
Dytn	1;1;1;1;1;1;1;1;1;1;1;1;1;1;1;1;1;1;1;1	63662010;63672577;63680214;63682462;63686556;63698029;63700298;63703379;63703559;63703932;63703932;63714015;63714015;63714897;63716276;63717940;63724260;63724260;63725914;63725914	63662310;63673057;63680373;63682532;63686691;63698174;63700409;63703722;63703722;63704003;63704003;63718014;63714115;63714982;63716477;63718014;63724406;63724406;63726069;63726086	-;-;-;-;-;-;-;-;-;-;-;-;-;-;-;-;-;-;-;-	6143	0	0	0	0	0.037834946	0
Mdh1b	1;1;1;1;1;1;1;1;1;1;1	63737978;63740735;63750274;63750611;63754351;63757678;63758681;63760647;63760967;63764767;63769430	63738196;63740800;63750325;63750750;63754514;63757819;63759177;63760789;63761101;63764879;63769477	-;-;-;-;-;-;-;-;-;-;-	1719	0	0	0	0	0	0
Fastkd2	1;1;1;1;1;1;1;1;1;1;1;1;1;1;1;1;1;1;1;1;1;1;1;1;1;1;1;1;1;1;1;1;1;1;1;1	63769773;63769800;63769802;63770559;63770559;63770559;63773891;63773891;63773891;63774622;63774622;63774622;63775004;63776472;63776873;63776938;63776938;63778341;63778341;63778341;63785001;63785001;63785001;63787117;63787117;63787117;63787180;63788845;63788845;63788845;63790380;63790423;63790423;63791456;63791456;63791456	63769850;63769850;63769850;63771380;63771380;63771380;63773994;63773994;63773994;63775226;63775127;63774730;63775127;63777006;63777077;63777077;63777077;63778513;63778513;63778513;63785164;63785164;63785164;63787216;63787329;63787329;63787329;63789435;63788929;63788929;63790537;63790537;63790537;63791624;63791697;63793814	+;+;+;+;+;+;+;+;+;+;+;+;+;+;+;+;+;+;+;+;+;+;+;+;+;+;+;+;+;+;+;+;+;+;+;+	5873	0.988352661	1.20161443	1.712927366	1.184909614	1.68190928	1.97229948
4933402D24Rik	1;1;1	63794066;63807544;63808340	63795578;63807701;63808426	-;-;-	1758	0	0.655390546	0.058994068	0.302172584	0.066103548	0.111676547
Klf7	1;1;1;1;1;1;1;1;1;1;1	64068606;64081085;64081473;64117866;64117866;64118262;64160059;64160059;64160059;64160545;64161361	64074923;64081596;64081596;64118493;64118493;64118493;64160298;64160650;64160298;64160641;64161441	-;-;-;-;-;-;-;-;-;-;-	8131	15.71183381	8.665945018	12.61477605	18.41072776	12.29130886	10.31014477
Creb1	1;1;1;1;1;1;1;1;1;1;1;1;1;1;1;1;1;1;1;1;1;1;1;1;1;1;1;1;1;1;1;1;1;1;1;1;1;1;1;1;1;1;1;1;1;1;1;1;1;1;1;1;1;1;1;1;1;1;1;1;1;1;1;1;1;1;1;1;1;1;1	64571804;64571956;64571963;64571968;64571968;64571978;64571991;64572018;64572053;64590008;64590008;64590008;64590008;64590008;64590008;64590008;64590008;64597662;64597662;64597662;64597662;64597662;64597662;64597662;64597662;64597662;64598886;64598886;64600084;64600912;64605376;64605376;64605376;64605376;64605376;64605376;64605376;64605376;64609293;64609293;64609293;64609293;64609293;64609293;646…	64572063;64572179;64572063;64572063;64572179;64572179;64572179;64572179;64572179;64590129;64590129;64590129;64590129;64590129;64590129;64590129;64590129;64598098;64597808;64597808;64597808;64597808;64597808;64597808;64597808;64597808;64598927;64598927;64601725;64601024;64605476;64605476;64605476;64605476;64605476;64605476;64605476;64605476;64609435;64609435;64609435;64609435;64609435;64609435;646…	+;+;+;+;+;+;+;+;+;+;+;+;+;+;+;+;+;+;+;+;+;+;+;+;+;+;+;+;+;+;+;+;+;+;+;+;+;+;+;+;+;+;+;+;+;+;+;+;+;+;+;+;+;+;+;+;+;+;+;+;+;+;+;+;+;+;+;+;+;+;+	13742	7.233568074	5.926683304	10.24134786	9.103636235	12.51993601	10.45783984
Mettl21a	1;1;1;1;1;1;1;1;1;1;1;1;1;1	64645632;64645639;64647115;64653363;64654257;64654257;64654257;64654257;64654598;64655432;64655432;64655432;64656321;64656321	64647296;64647296;64647296;64653427;64654368;64654368;64654368;64654368;64654790;64655603;64656327;64655603;64656343;64656401	-;-;-;-;-;-;-;-;-;-;-;-;-;-	3005	9.830696616	4.253563703	10.66451766	10.50064309	8.991292429	6.941691544
Ccnyl1	1;1;1;1;1;1;1;1;1;1;1;1;1;1;1;1;1;1;1;1;1;1;1;1;1;1;1;1;1;1;1;1;1;1;1;1;1	64729614;64729981;64730342;64730372;64730372;64730504;64740128;64740128;64740128;64740128;64741505;64741505;64741505;64741505;64747537;64747537;64747537;64747537;64750577;64750577;64750577;64750577;64752270;64752270;64752270;64753728;64753728;64753728;64757290;64757290;64757290;64760786;64760786;64760786;64762682;64762682;64762682	64729835;64730125;64730559;64730559;64730559;64730559;64740202;64740202;64740202;64740202;64741539;64741539;64741539;64741539;64747637;64747637;64747637;64747637;64750612;64750612;64750612;64750612;64752321;64752321;64752321;64753847;64753847;64753847;64757456;64757456;64757456;64760948;64760948;64760948;64764799;64763105;64764803	+;+;+;+;+;+;+;+;+;+;+;+;+;+;+;+;+;+;+;+;+;+;+;+;+;+;+;+;+;+;+;+;+;+;+;+;+	3456	8.937713727	12.04351242	23.82725338	13.97217698	11.90345872	10.79346075
Fzd5	1;1;1;1	64769717;64773628;64776292;64776399	64776012;64776012;64776910;64776908	-;-;-;-	6915	3.222776479	1.34337291	2.384691229	1.759208142	2.025062839	2.753977573
Plekhm3	1;1;1;1;1;1;1;1;1;1;1;1;1;1;1;1;1;1;1;1;1;1;1;1;1;1;1;1;1	64825142;64828280;64832968;64833211;64859095;64859095;64859095;64875829;64899457;64900346;64900346;64922288;64922288;64922288;64931911;64931911;64931911;64960709;64960709;64960709;64967192;64976856;64976856;64977180;64992322;64995774;64995854;64995854;64995854	64825746;64834373;64834373;64834373;64859252;64859252;64859252;64875923;64900409;64900409;64900409;64922481;64922481;64922481;64932056;64932056;64932056;64961641;64961641;64961641;64967256;64977698;64977698;64977698;64992946;64995934;64995886;64995983;64995983	-;-;-;-;-;-;-;-;-;-;-;-;-;-;-;-;-;-;-;-;-;-;-;-;-;-;-;-;-	10921	3.355142119	4.226634394	6.884982076	11.5038356	4.554335327	4.476285614
Akr1cl	1;1;1;1;1;1;1;1;1;1;1;1;1;1;1;1;1;1;1;1;1;1;1;1;1;1;1;1;1;1;1;1;1;1	65051848;65051848;65053629;65053836;65053836;65055226;65055226;65055226;65055227;65055824;65055824;65055834;65060542;65060542;65060542;65061078;65061078;65061078;65063822;65063822;65063822;65064722;65064722;65064722;65066844;65068686;65069727;65069727;65069727;65071745;65071745;65071745;65071745;65071745	65052468;65052468;65053918;65053918;65053918;65055702;65055391;65055391;65055391;65055933;65055933;65055933;65060664;65060664;65060664;65061151;65061155;65061155;65063938;65063938;65063938;65064889;65064889;65064889;65067732;65069847;65069847;65069847;65069847;65071907;65071891;65071845;65071918;65071906	-;-;-;-;-;-;-;-;-;-;-;-;-;-;-;-;-;-;-;-;-;-;-;-;-;-;-;-;-;-;-;-;-;-	4209	0.320146189	0	0.02464043	0.012621036	0.027609893	0
Cryge	1;1;1;1;1	65087713;65087716;65089929;65089929;65090264	65088055;65088055;65090171;65090278;65090308	-;-;-;-;-	723	0	0	0.143446157	0	0	0.067886366
Crygd	1;1;1;1;1;1;1	65101031;65101504;65101890;65102218;65102218;65102553;65102553	65101341;65101590;65102460;65102460;65102460;65102611;65102611	-;-;-;-;-;-;-	1028	0	0	0	0.103350078	0	0.047744983
Crygc	1;1;1;1;1;1	65110684;65110690;65112321;65112321;65112656;65112656	65111030;65111033;65112563;65112563;65112848;65112680	-;-;-;-;-;-	786	0	0	0	0	0	0.249780369
Crygb	1;1;1	65119378;65121074;65121406	65119726;65121316;65121447	-;-;-	634	0	0	0	0	0	0
Cryga	1;1;1;1;1	65139548;65139548;65142140;65142140;65142488	65139884;65139884;65142382;65142519;65142532	-;-;-;-;-	730	0	0	0	0	0	0
Gm28845	1;1;1;1;1;1;1	65139778;65142140;65148621;65149036;65155840;65156281;65158698	65139884;65142382;65148735;65149123;65155911;65156368;65158717	-;-;-;-;-;-;-	733	0	0	0.070744592	0.579775609	0	0.066960222
D630023F18Rik	1;1;1;1;1;1;1;1;1;1;1;1;1;1;1;1;1;1;1;1;1;1;1	65144444;65146472;65147878;65148621;65148621;65148621;65149036;65149036;65149036;65155840;65155840;65155840;65156281;65156281;65156281;65158698;65158698;65160498;65160516;65160516;65162212;65162212;65162212	65144909;65147964;65147964;65148735;65148735;65148735;65149123;65149123;65149123;65155911;65155911;65155911;65156368;65156368;65156368;65158780;65158780;65160597;65160597;65160597;65162273;65162352;65162373	-;-;-;-;-;-;-;-;-;-;-;-;-;-;-;-;-;-;-;-;-;-;-	2667	0	0.054001527	0.058330468	0.159345902	0.043573317	0.018403391
Idh1	1;1;1;1;1;1;1;1;1;1;1;1;1;1;1;1;1;1;1;1;1;1;1;1;1;1;1;1;1;1;1;1;1;1;1;1;1;1;1;1;1	65197775;65197777;65200209;65200209;65200959;65200959;65204259;65204259;65205266;65205266;65205358;65205403;65207658;65207658;65207658;65207658;65207748;65210118;65210118;65210118;65210118;65210118;65210279;65214390;65214390;65214390;65214390;65214390;65214390;65214455;65214671;65218149;65218922;65218922;65220787;65220787;65225368;65225464;65225464;65225464;65225464	65198714;65198714;65200371;65200371;65201099;65201099;65204410;65204410;65205443;65205443;65205443;65205443;65207763;65207763;65207763;65207763;65207763;65210409;65210409;65210409;65210409;65210409;65210409;65214527;65214527;65214527;65214527;65214527;65214527;65214527;65214723;65218340;65218974;65218974;65220857;65220857;65225618;65225638;65225659;65225597;65225638	-;-;-;-;-;-;-;-;-;-;-;-;-;-;-;-;-;-;-;-;-;-;-;-;-;-;-;-;-;-;-;-;-;-;-;-;-;-;-;-;-	2771	16.81423373	8.575836143	25.09513122	24.55763457	23.08683714	36.70067766
Pikfyve	1;1;1;1;1;1;1;1;1;1;1;1;1;1;1;1;1;1;1;1;1;1;1;1;1;1;1;1;1;1;1;1;1;1;1;1;1;1;1;1;1;1;1;1;1;1;1;1;1;1;1;1;1;1;1;1;1;1;1;1;1;1;1;1;1;1;1;1;1;1;1;1;1;1;1;1;1;1;1;1;1;1;1;1;1;1;1;1;1;1;1;1;1;1;1;1;1;1;1;1;1;1;1;1;1;1;1;1;1;1;1;1;1;1;1;1;1;1;1;1;1;1;1;1;1;1;1;1;1;1;1;1;1;1;1;1;1;1;1;1;1;1;1;1;1;1;1;1;1;1;1;1;1;1;1;1;1;1;1;1;1;1	65225842;65225848;65225852;65225853;65225855;65225861;65225863;65225863;65225872;65225909;65229478;65229478;65229478;65229478;65229478;65229478;65229478;65229478;65229478;65229478;65230213;65231304;65231304;65231304;65231304;65231304;65231304;65231304;65231304;65231304;65231690;65231693;65234815;65234815;65234815;65234815;65234815;65234815;65234815;65234815;65235771;65235771;65235771;65235771;652…	65225937;65225992;65225992;65225937;65225937;65225992;65225992;65225992;65225992;65225992;65229658;65229658;65231642;65229658;65229658;65229658;65229658;65229658;65229658;65229658;65230310;65231453;65231453;65231453;65231453;65231453;65231346;65231453;65231453;65231453;65231725;65231725;65234933;65234933;65234933;65234933;65234933;65234933;65234933;65234933;65235942;65235942;65235942;65235942;652…	+;+;+;+;+;+;+;+;+;+;+;+;+;+;+;+;+;+;+;+;+;+;+;+;+;+;+;+;+;+;+;+;+;+;+;+;+;+;+;+;+;+;+;+;+;+;+;+;+;+;+;+;+;+;+;+;+;+;+;+;+;+;+;+;+;+;+;+;+;+;+;+;+;+;+;+;+;+;+;+;+;+;+;+;+;+;+;+;+;+;+;+;+;+;+;+;+;+;+;+;+;+;+;+;+;+;+;+;+;+;+;+;+;+;+;+;+;+;+;+;+;+;+;+;+;+;+;+;+;+;+;+;+;+;+;+;+;+;+;+;+;+;+;+;+;+;+;+;+;+;+;+;+;+;+;+;+;+;+;+;+;+	19211	5.945871682	6.389194276	7.296142247	7.886303338	8.414354398	7.345286418
Pth2r	1;1;1;1;1;1;1;1;1;1;1;1;1;1;1;1;1;1;1	65321215;65350416;65361128;65361128;65375907;65375907;65376133;65376133;65382639;65382639;65384466;65384466;65385972;65390695;65402411;65411437;65423022;65425460;65427577	65321382;65350829;65361230;65361230;65376017;65376017;65376248;65376248;65382736;65382736;65384655;65384500;65386125;65390755;65402474;65411531;65423160;65425501;65428403	+;+;+;+;+;+;+;+;+;+;+;+;+;+;+;+;+;+;+	2582	0	0.013944817	0	0.082295802	0.045007761	0.190092341
Crygf	1;1;1;1;1;1	65965679;65965697;65965807;65965807;65967130;65967144	65965725;65965725;65966049;65966049;65967466;65967465	+;+;+;+;+;+	627	0	0	0	0	0	0
Map2	1;1;1;1;1;1;1;1;1;1;1;1;1;1;1;1;1;1;1;1;1;1;1;1;1;1;1;1;1;1;1;1;1;1;1;1;1;1;1;1;1;1;1;1;1;1;1;1;1;1;1;1;1;1;1;1;1;1;1;1;1;1;1;1;1;1;1;1;1;1;1;1;1;1;1;1;1;1;1;1;1;1;1;1;1;1;1;1;1;1;1;1;1;1;1;1;1;1;1;1;1;1;1;1;1;1;1;1;1;1;1;1;1;1;1;1;1;1;1;1;1;1;1;1;1;1;1;1;1;1;1;1;1;1;1;1;1;1;1;1;1;1;1;1;1;1;1;1;1;1;1;1;1;1;1;1;1;1;1;1;1;1;1;1;1;1;1;1;1;1;1;1;1;1;1;1;1;1;1;1;1;1;1;1;1;1;1;1;1;1;1;1	66214432;66214472;66214475;66214630;66214709;66232278;66232278;66232278;66232278;66234331;66290806;66290821;66290821;66290821;66290821;66290821;66360878;66360995;66361157;66361261;66361563;66361563;66361563;66361563;66361563;66361563;66361563;66361563;66361563;66401355;66401362;66401362;66401362;66401362;66401362;66401362;66401362;66401362;66401362;66403814;66403817;66419648;66419648;66419648;664…	66214654;66214654;66214654;66214857;66214857;66232340;66232340;66232340;66232340;66234537;66290871;66290871;66290871;66290871;66290871;66290871;66361301;66361301;66361301;66361493;66361627;66361598;66361627;66361627;66361627;66361627;66361627;66361627;66361627;66401439;66401439;66401439;66401439;66401439;66401439;66401439;66401439;66401439;66401439;66403935;66403935;66420450;66419932;66419932;664…	+;+;+;+;+;+;+;+;+;+;+;+;+;+;+;+;+;+;+;+;+;+;+;+;+;+;+;+;+;+;+;+;+;+;+;+;+;+;+;+;+;+;+;+;+;+;+;+;+;+;+;+;+;+;+;+;+;+;+;+;+;+;+;+;+;+;+;+;+;+;+;+;+;+;+;+;+;+;+;+;+;+;+;+;+;+;+;+;+;+;+;+;+;+;+;+;+;+;+;+;+;+;+;+;+;+;+;+;+;+;+;+;+;+;+;+;+;+;+;+;+;+;+;+;+;+;+;+;+;+;+;+;+;+;+;+;+;+;+;+;+;+;+;+;+;+;+;+;+;+;+;+;+;+;+;+;+;+;+;+;+;+;+;+;+;+;+;+;+;+;+;+;+;+;+;+;+;+;+;+;+;+;+;+;+;+;+;+;+;+;+;+	16456	1.688085445	1.09618161	1.830834436	1.67862232	7.217225234	14.68637535
Unc80	1;1;1;1;1;1;1;1;1;1;1;1;1;1;1;1;1;1;1;1;1;1;1;1;1;1;1;1;1;1;1;1;1;1;1;1;1;1;1;1;1;1;1;1;1;1;1;1;1;1;1;1;1;1;1;1;1;1;1;1;1;1;1;1;1;1;1;1;1;1;1;1;1;1;1;1;1;1;1;1;1;1;1;1;1;1;1;1;1;1;1;1;1;1;1;1;1;1;1;1;1;1;1;1;1;1;1;1;1;1;1;1;1;1;1;1;1;1;1;1;1;1;1;1;1;1;1;1;1;1;1;1;1;1;1;1;1;1;1;1;1;1;1;1;1;1;1;1;1;1	66507526;66507573;66507589;66507606;66508623;66508623;66508623;66508623;66511135;66511135;66511135;66511135;66512390;66512390;66512390;66512390;66522400;66522400;66522400;66522400;66524924;66524924;66524924;66524924;66530151;66530151;66542689;66542689;66542689;66544082;66544082;66544082;66545789;66545789;66546485;66546485;66548426;66548426;66549709;66549709;66560614;66560614;66564802;66564802;665…	66507697;66507697;66507697;66507697;66508671;66508671;66508671;66508671;66511291;66511291;66511291;66511291;66512691;66512691;66512691;66512691;66522523;66522523;66522523;66522523;66525349;66525000;66525000;66525000;66530290;66530290;66542950;66542950;66542950;66544216;66544103;66544216;66546005;66546005;66546625;66546625;66548694;66548694;66550083;66550083;66560760;66560760;66564949;66564949;665…	+;+;+;+;+;+;+;+;+;+;+;+;+;+;+;+;+;+;+;+;+;+;+;+;+;+;+;+;+;+;+;+;+;+;+;+;+;+;+;+;+;+;+;+;+;+;+;+;+;+;+;+;+;+;+;+;+;+;+;+;+;+;+;+;+;+;+;+;+;+;+;+;+;+;+;+;+;+;+;+;+;+;+;+;+;+;+;+;+;+;+;+;+;+;+;+;+;+;+;+;+;+;+;+;+;+;+;+;+;+;+;+;+;+;+;+;+;+;+;+;+;+;+;+;+;+;+;+;+;+;+;+;+;+;+;+;+;+;+;+;+;+;+;+;+;+;+;+;+;+	14425	0.021557051	0.029952597	0.00718971	0.371945647	0.503509695	2.711835599
Rpe	1;1;1;1;1;1;1;1;1;1;1;1;1;1;1;1;1;1;1;1;1;1;1;1;1;1;1;1;1;1	66739990;66739990;66739990;66739990;66740066;66740776;66740776;66740776;66740776;66745605;66745605;66745605;66745605;66753736;66753736;66753736;66753736;66754272;66754272;66754272;66754272;66754272;66755118;66755118;66755118;66755118;66756913;66756913;66756913;66756913	66740187;66740176;66740187;66740576;66740176;66740795;66740807;66740807;66740807;66745684;66745684;66745684;66745684;66753875;66753875;66753875;66753875;66754406;66754406;66754406;66754353;66754406;66755204;66755204;66755204;66755204;66757178;66758964;66758964;66758964	+;+;+;+;+;+;+;+;+;+;+;+;+;+;+;+;+;+;+;+;+;+;+;+;+;+;+;+;+;+	3113	4.861358453	2.602390483	9.395009036	8.549338913	7.652765086	7.709932866
Kansl1l	1;1;1;1;1;1;1;1;1;1;1;1;1;1;1;1;1;1;1;1;1;1;1;1;1;1;1;1;1;1;1;1;1;1;1;1;1;1;1;1;1;1	66758407;66758522;66760964;66760964;66762422;66762422;66763717;66763717;66765033;66765033;66765846;66765846;66767603;66774701;66774796;66774796;66777210;66777210;66777210;66801207;66801207;66801207;66812065;66812065;66812065;66812581;66812581;66812581;66816157;66817126;66817126;66817126;66839901;66840208;66840208;66840208;66840208;66846684;66847463;66856533;66856533;66856533	66760165;66760165;66761132;66761132;66762534;66762534;66763771;66763771;66765157;66765157;66765967;66765967;66767734;66774903;66774903;66774903;66777372;66777372;66777372;66801411;66801411;66801411;66812186;66812186;66812186;66812778;66812778;66812673;66817267;66817267;66817267;66817267;66841327;66841327;66841327;66841327;66840369;66846763;66847953;66856705;66856721;66856705	-;-;-;-;-;-;-;-;-;-;-;-;-;-;-;-;-;-;-;-;-;-;-;-;-;-;-;-;-;-;-;-;-;-;-;-;-;-;-;-;-;-	6664	11.6034664	5.327347067	9.252180249	7.5489912	9.207517987	8.123840388
Acadl	1;1;1;1;1;1;1;1;1;1;1;1;1;1;1;1;1	66869998;66876121;66877438;66880781;66882240;66884327;66884458;66887559;66887559;66892286;66892286;66893783;66893783;66896558;66896558;66897402;66902332	66870686;66876207;66877565;66880894;66882341;66884491;66884491;66887625;66887625;66892450;66892450;66893920;66893920;66896713;66896713;66897490;66902436	-;-;-;-;-;-;-;-;-;-;-;-;-;-;-;-;-	2005	36.6793755	45.72072275	69.08070004	68.88630648	131.5984491	151.7253168
Myl1	1;1;1;1;1;1;1;1;1;1;1;1;1;1;1;1;1;1;1;1;1;1;1;1;1;1;1;1;1;1;1;1;1;1;1;1;1;1;1;1;1;1	66963454;66963454;66963457;66964182;66964182;66964182;66964182;66965225;66965367;66965367;66965367;66965367;66965693;66965693;66965693;66965693;66965693;66965781;66969345;66969345;66969345;66969345;66969345;66969345;66969351;66973405;66973405;66973405;66973677;66973677;66973677;66973677;66973677;66974435;66974435;66974435;66974650;66983622;66983951;66983951;66984450;66984450	66963716;66963716;66963716;66964224;66964224;66964224;66964224;66965444;66965444;66965444;66965444;66965444;66965866;66965866;66965866;66965866;66965866;66965866;66969488;66969488;66969488;66969488;66969488;66969488;66969488;66973432;66973432;66973432;66973701;66973857;66973701;66973701;66973701;66974509;66974492;66974513;66974796;66984169;66984169;66984302;66984563;66984543	-;-;-;-;-;-;-;-;-;-;-;-;-;-;-;-;-;-;-;-;-;-;-;-;-;-;-;-;-;-;-;-;-;-;-;-;-;-;-;-;-;-	2074	0	0.763858629	0	0.512265576	7.228107451	0.23665305
Lancl1	1;1;1;1;1;1;1;1;1;1;1;1;1;1;1;1;1;1;1;1;1;1;1;1;1;1;1;1;1;1;1;1;1;1;1;1;1;1	67039676;67039676;67042534;67043498;67043498;67043498;67043949;67043949;67043949;67046027;67046027;67046027;67046177;67048387;67048387;67048387;67048387;67049070;67049070;67049070;67049092;67058768;67060017;67060017;67060017;67060017;67060017;67073283;67073283;67073283;67073283;67077654;67077654;67077654;67077654;67077931;67077935;67077961	67042716;67042716;67042716;67043570;67043570;67043570;67044125;67044125;67044125;67046209;67046209;67046209;67046209;67048533;67048533;67048533;67048533;67049205;67049205;67049205;67049205;67061377;67060224;67060224;67060224;67060224;67060224;67073400;67073400;67073400;67073400;67077750;67077750;67078031;67077750;67077993;67078024;67077993	-;-;-;-;-;-;-;-;-;-;-;-;-;-;-;-;-;-;-;-;-;-;-;-;-;-;-;-;-;-;-;-;-;-;-;-;-;-	6863	3.111265917	1.012540433	1.77562431	1.5248466	3.962283084	4.784460538
Cps1	1;1;1;1;1;1;1;1;1;1;1;1;1;1;1;1;1;1;1;1;1;1;1;1;1;1;1;1;1;1;1;1;1;1;1;1;1;1	67162185;67178916;67182024;67183025;67184946;67187869;67191441;67195292;67195983;67196898;67198023;67200018;67201740;67204541;67205528;67207400;67210008;67211815;67213462;67216068;67219230;67234302;67235697;67236164;67237460;67243667;67244291;67245915;67248755;67251562;67253176;67254569;67257011;67259662;67266283;67267395;67268548;67269407	67162449;67179025;67182168;67183114;67185002;67187961;67191530;67195420;67196089;67197036;67198100;67200116;67201835;67204730;67205685;67207528;67210152;67212025;67213660;67216244;67219348;67234443;67235762;67236227;67237641;67243861;67244358;67245990;67248832;67251669;67253265;67254739;67257085;67259760;67266342;67267507;67268677;67270418	+;+;+;+;+;+;+;+;+;+;+;+;+;+;+;+;+;+;+;+;+;+;+;+;+;+;+;+;+;+;+;+;+;+;+;+;+;+	5555	0.018659493	0.025926566	0.01866995	0.009562906	0	0.035342461
Erbb4	1;1;1;1;1;1;1;1;1;1;1;1;1;1;1;1;1;1;1;1;1;1;1;1;1;1;1;1;1;1;1;1;1;1;1;1;1;1;1;1;1;1;1;1;1;1;1;1;1;1;1;1;1;1;1;1;1;1;1;1;1;1;1;1;1;1;1;1;1;1;1;1;1;1;1;1;1;1;1;1;1;1	68071345;68071345;68081600;68081600;68083067;68110677;68110677;68112257;68112257;68114577;68114577;68117695;68117695;68119799;68119799;68238001;68238001;68289739;68289739;68289814;68293688;68293688;68293688;68298340;68298340;68298340;68329314;68329402;68329402;68329598;68329598;68337309;68337446;68337446;68337446;68337446;68345004;68345004;68345004;68345004;68348754;68348754;68348754;68348754;683…	68079645;68079645;68081897;68081897;68083114;68110847;68110847;68112354;68112354;68114723;68114723;68117770;68117770;68119954;68119954;68238186;68238186;68289837;68289837;68289837;68293810;68293810;68293810;68298472;68298472;68298472;68329476;68329476;68329476;68329642;68329642;68337600;68337477;68337600;68337600;68337600;68345097;68345097;68345097;68345097;68348886;68348886;68348886;68348886;683…	-;-;-;-;-;-;-;-;-;-;-;-;-;-;-;-;-;-;-;-;-;-;-;-;-;-;-;-;-;-;-;-;-;-;-;-;-;-;-;-;-;-;-;-;-;-;-;-;-;-;-;-;-;-;-;-;-;-;-;-;-;-;-;-;-;-;-;-;-;-;-;-;-;-;-;-;-;-;-;-;-;-	12355	3.175462907	0.68193373	0.961147303	1.066308472	0.018811823	0.00794526
Ikzf2	1;1;1;1;1;1;1;1;1;1;1;1;1;1;1;1;1;1;1;1;1;1;1;1;1;1;1;1;1;1;1;1;1;1;1;1;1;1;1;1;1;1;1;1;1;1;1;1;1;1;1	69570373;69577196;69577741;69577927;69577927;69577927;69581386;69581386;69581386;69581386;69581386;69587758;69587758;69587758;69587758;69587758;69609652;69609652;69609652;69609652;69609652;69616940;69616940;69617018;69617018;69617018;69617049;69720717;69720718;69722369;69722369;69722369;69722369;69722369;69722369;69722369;69723283;69723283;69723283;69723283;69723283;69723283;69723283;69723283;697…	69578651;69578651;69578651;69578651;69578651;69578651;69581529;69581529;69581529;69581529;69581529;69587895;69587895;69587895;69587895;69587895;69609819;69609819;69609819;69609819;69609819;69617206;69617206;69617206;69617206;69617206;69617206;69722473;69722473;69722473;69722473;69722473;69722473;69722473;69722473;69722473;69723331;69723695;69723331;69723316;69723316;69723316;69723331;69723331;697…	-;-;-;-;-;-;-;-;-;-;-;-;-;-;-;-;-;-;-;-;-;-;-;-;-;-;-;-;-;-;-;-;-;-;-;-;-;-;-;-;-;-;-;-;-;-;-;-;-;-;-	11613	1.923475941	0.992143787	1.955811085	0.837106265	10.50223323	11.61852968
Spag16	1;1;1;1;1;1;1;1;1;1;1;1;1;1;1;1;1;1;1;1;1;1;1;1;1;1;1;1;1;1;1;1;1;1;1;1;1;1;1;1;1;1;1;1;1;1;1;1;1;1;1;1;1;1;1;1;1;1;1;1;1;1;1;1;1;1;1;1;1;1;1;1;1;1	69866129;69866130;69866147;69866151;69870899;69882128;69882128;69882128;69882128;69883438;69883438;69883438;69883438;69883438;69892482;69892482;69892482;69892482;69892482;69897632;69897632;69897632;69897632;69897632;69909423;69909423;69909423;69909423;69909423;69912293;69912293;69912293;69912293;69912293;69912627;69926651;69926651;69926651;69926651;69934386;69934386;69934386;69934386;69935631;699…	69866280;69866280;69866280;69866280;69871009;69882174;69882174;69882174;69882174;69883533;69883533;69883533;69883533;69883533;69892600;69892600;69892600;69892600;69892600;69897769;69897769;69897769;69897769;69897769;69909530;69909530;69909530;69909530;69909530;69912410;69912410;69912410;69912410;69912410;69912919;69926717;69926717;69926717;69926717;69934430;69934430;69934430;69934430;69935740;699…	+;+;+;+;+;+;+;+;+;+;+;+;+;+;+;+;+;+;+;+;+;+;+;+;+;+;+;+;+;+;+;+;+;+;+;+;+;+;+;+;+;+;+;+;+;+;+;+;+;+;+;+;+;+;+;+;+;+;+;+;+;+;+;+;+;+;+;+;+;+;+;+;+;+	6764	0	0	0	0	0	0
Vwc2l	1;1;1;1;1;1;1;1;1;1;1;1;1;1;1	70764874;70764911;70765061;70765082;70765412;70767858;70767858;70767858;70767858;70768179;70790096;70790096;70921226;70921226;70921226	70765597;70765597;70765597;70765208;70765597;70771361;70768037;70768327;70768327;70768327;70790225;70790225;70924541;70921648;70924556	+;+;+;+;+;+;+;+;+;+;+;+;+;+;+	7689	0	0.009365462	0	0.013817646	0	0.063833844
Bard1	1;1;1;1;1;1;1;1;1;1;1	71066657;71070518;71085837;71086799;71092772;71104638;71106267;71113702;71127268;71128630;71141827	71070011;71070615;71085929;71086931;71092880;71104810;71106347;71114639;71127410;71128686;71142305	-;-;-;-;-;-;-;-;-;-;-	5659	0.274748592	1.883306832	3.683694265	0.769747145	1.961134228	6.105958149
Abca12	1;1;1;1;1;1;1;1;1;1;1;1;1;1;1;1;1;1;1;1;1;1;1;1;1;1;1;1;1;1;1;1;1;1;1;1;1;1;1;1;1;1;1;1;1;1;1;1;1;1;1;1;1;1;1;1;1;1;1;1;1;1;1;1;1;1;1;1;1;1;1;1;1;1;1;1;1;1;1;1;1;1;1;1	71281435;71283891;71286291;71287504;71289014;71297250;71298517;71298948;71299940;71302571;71303883;71305021;71306588;71307341;71311523;71313572;71315230;71317971;71318534;71319500;71321961;71323104;71324737;71325618;71327697;71329172;71330491;71331573;71331573;71332540;71332540;71332760;71332760;71333886;71333886;71340079;71340079;71341790;71341790;71342625;71342625;71346195;71346195;71348927;713…	71282563;71284028;71286396;71287596;71289117;71297384;71298658;71299057;71300144;71302824;71304042;71305136;71306765;71307395;71311628;71313659;71315357;71318064;71318620;71319752;71322111;71323340;71324897;71325814;71327915;71330677;71330677;71331728;71331728;71332674;71332674;71332829;71332829;71334215;71334215;71340193;71340193;71342105;71342105;71342804;71342804;71346246;71346285;71349046;713…	-;-;-;-;-;-;-;-;-;-;-;-;-;-;-;-;-;-;-;-;-;-;-;-;-;-;-;-;-;-;-;-;-;-;-;-;-;-;-;-;-;-;-;-;-;-;-;-;-;-;-;-;-;-;-;-;-;-;-;-;-;-;-;-;-;-;-;-;-;-;-;-;-;-;-;-;-;-;-;-;-;-;-;-	14808	0	0	0	0	0.039238938	0.198872944
Atic	1;1;1;1;1;1;1;1;1;1;1;1;1;1;1;1;1;1;1;1;1;1;1;1;1;1;1;1;1;1;1;1;1;1;1;1;1;1;1;1	71596309;71596338;71596338;71596338;71596372;71596656;71596656;71596656;71596656;71598385;71598385;71598385;71600048;71600048;71600048;71600048;71602918;71602918;71603565;71603565;71603970;71603970;71606973;71606973;71608025;71608122;71608122;71608999;71608999;71608999;71609999;71609999;71609999;71612067;71612067;71612067;71615200;71615776;71616945;71617711	71596433;71596433;71599110;71596433;71596433;71596782;71596782;71596782;71596782;71598461;71598461;71598461;71602357;71602357;71600114;71600114;71603006;71603006;71603716;71603716;71604126;71604126;71607098;71607098;71608229;71608229;71608229;71609084;71609084;71609084;71610088;71610088;71610088;71612119;71612522;71612195;71615292;71615958;71617100;71618790	+;+;+;+;+;+;+;+;+;+;+;+;+;+;+;+;+;+;+;+;+;+;+;+;+;+;+;+;+;+;+;+;+;+;+;+;+;+;+;+	7985	3.667139589	6.939573246	10.71534707	6.852297858	7.247664213	10.36957651
Fn1	1;1;1;1;1;1;1;1;1;1;1;1;1;1;1;1;1;1;1;1;1;1;1;1;1;1;1;1;1;1;1;1;1;1;1;1;1;1;1;1;1;1;1;1;1;1;1;1;1;1;1;1;1;1;1;1;1;1;1;1;1;1;1;1;1;1;1;1;1;1;1;1;1;1;1;1;1;1;1;1;1;1;1;1;1;1;1;1;1;1;1;1;1;1;1;1;1;1;1;1;1;1;1;1;1;1;1;1;1;1;1;1;1;1;1;1;1;1;1;1;1;1;1;1;1;1;1;1;1;1;1;1;1;1;1;1;1;1;1;1;1;1;1;1;1;1;1;1;1;1;1;1;1;1;1;1;1;1;1;1;1;1;1;1;1;1;1;1;1;1;1;1;1;1;1;1;1;1;1;1;1;1;1;1;1;1;1;1;1;1;1;1;1;1;1;1;1;1;1;1…	71624679;71624682;71624682;71624682;71624683;71624683;71624683;71624685;71625989;71625989;71625989;71625989;71625989;71625989;71625989;71625989;71626020;71629256;71629257;71629257;71629257;71629257;71629257;71629257;71629257;71629257;71629257;71629926;71629926;71629926;71629926;71629926;71629926;71629926;71629926;71629926;71629926;71632230;71632230;71632230;71632230;71632230;71632230;71632230;716…	71625442;71625442;71625442;71625442;71625442;71625442;71625442;71625442;71626102;71626102;71626102;71626102;71626102;71626102;71626102;71626102;71626102;71629363;71629363;71629363;71629363;71629363;71629363;71629363;71629363;71629363;71629363;71630230;71630051;71630051;71630051;71630051;71630051;71630051;71630051;71630051;71630051;71632394;71632394;71632394;71632394;71632394;71632394;71632394;716…	-;-;-;-;-;-;-;-;-;-;-;-;-;-;-;-;-;-;-;-;-;-;-;-;-;-;-;-;-;-;-;-;-;-;-;-;-;-;-;-;-;-;-;-;-;-;-;-;-;-;-;-;-;-;-;-;-;-;-;-;-;-;-;-;-;-;-;-;-;-;-;-;-;-;-;-;-;-;-;-;-;-;-;-;-;-;-;-;-;-;-;-;-;-;-;-;-;-;-;-;-;-;-;-;-;-;-;-;-;-;-;-;-;-;-;-;-;-;-;-;-;-;-;-;-;-;-;-;-;-;-;-;-;-;-;-;-;-;-;-;-;-;-;-;-;-;-;-;-;-;-;-;-;-;-;-;-;-;-;-;-;-;-;-;-;-;-;-;-;-;-;-;-;-;-;-;-;-;-;-;-;-;-;-;-;-;-;-;-;-;-;-;-;-;-;-;-;-;-;-…	11685	314.9566816	610.4730203	1165.829895	977.0800063	457.5453227	87.44842793
Mreg	1;1;1;1;1	72198601;72201481;72203231;72231202;72251176	72200178;72201644;72203321;72231361;72251466	-;-;-;-;-	2284	0.317677057	0.283756272	0.249743276	4.814466558	2.391362421	6.446826957
Pecr	1;1;1;1;1;1;1;1;1;1;1;1;1;1;1;1;1;1;1;1;1;1;1;1;1;1;1	72298326;72298331;72298331;72301111;72301111;72301111;72306155;72306566;72306566;72306566;72306566;72309436;72309436;72309436;72314045;72314045;72314045;72314812;72315325;72315325;72316446;72316446;72316446;72323252;72323252;72323252;72323252	72298592;72298592;72298592;72301222;72301222;72301222;72306329;72306676;72306676;72306658;72306676;72309532;72309532;72309532;72314126;72314126;72314126;72314961;72315490;72315490;72316579;72316579;72316579;72323418;72323473;72323472;72323418	-;-;-;-;-;-;-;-;-;-;-;-;-;-;-;-;-;-;-;-;-;-;-;-;-;-;-	1516	11.11061436	6.151338516	8.551415846	5.991986657	14.29628761	10.36028339
Tmem169	1;1;1;1;1;1;1	72323528;72323554;72332079;72336929;72336929;72339843;72339843	72323625;72323625;72332204;72337337;72337337;72339932;72342263	+;+;+;+;+;+;+	3054	1.764892351	0.448005792	0.645225886	0.556614959	0.951293694	2.426770867
Xrcc5	1;1;1;1;1;1;1;1;1;1;1;1;1;1;1;1;1;1;1;1;1	72346586;72349594;72351567;72353313;72354618;72358158;72364233;72365375;72369085;72373795;72378119;72379148;72382168;72385387;72393402;72395976;72420778;72422517;72422861;72433055;72433867	72346726;72349707;72351750;72353361;72354740;72358349;72364347;72365513;72369197;72373857;72378256;72379238;72382301;72385583;72393495;72396045;72420887;72422613;72422928;72433126;72434111	+;+;+;+;+;+;+;+;+;+;+;+;+;+;+;+;+;+;+;+;+	2549	14.74083501	8.743591883	14.89150064	14.42149181	31.02429604	31.097362
Marchf4	1;1;1;1	72466271;72486315;72491601;72573784	72468168;72486507;72491756;72576089	-;-;-;-	4553	0	0.015816173	0	0.443363437	1.429334968	2.123681745
Smarcal1	1;1;1;1;1;1;1;1;1;1;1;1;1;1;1;1;1;1;1;1;1;1;1;1;1;1;1;1;1;1;1;1;1;1;1;1;1;1;1;1;1;1;1;1;1;1;1;1;1;1;1;1;1;1;1;1;1;1;1;1;1;1;1;1;1;1;1;1;1;1;1;1;1;1;1;1;1;1;1;1;1;1;1;1;1;1;1	72622410;72622410;72622410;72622410;72622410;72622410;72622774;72624365;72624797;72624797;72624797;72624797;72624797;72624797;72624797;72624797;72626210;72626210;72626210;72626210;72626210;72626210;72626210;72630222;72630222;72630222;72630222;72630222;72630222;72630222;72630984;72630984;72630984;72630984;72630984;72630984;72630984;72634947;72634947;72634947;72634947;72634947;72634947;72634947;726…	72622597;72622597;72622597;72622597;72622597;72622597;72622896;72624401;72625563;72625563;72625563;72625563;72625563;72625563;72625150;72625077;72626260;72626260;72626260;72626260;72626260;72626260;72626260;72630434;72630434;72630434;72630434;72630434;72630434;72630434;72631034;72631034;72631034;72631034;72631034;72631034;72631034;72635133;72635133;72635133;72635430;72635133;72634990;72635133;726…	+;+;+;+;+;+;+;+;+;+;+;+;+;+;+;+;+;+;+;+;+;+;+;+;+;+;+;+;+;+;+;+;+;+;+;+;+;+;+;+;+;+;+;+;+;+;+;+;+;+;+;+;+;+;+;+;+;+;+;+;+;+;+;+;+;+;+;+;+;+;+;+;+;+;+;+;+;+;+;+;+;+;+;+;+;+;+	5728	15.6258353	6.996183948	11.44303651	8.587799689	15.19576086	12.27046064
Ankar	1;1;1;1;1;1;1;1;1;1;1;1;1;1;1;1;1;1;1;1;1;1;1;1;1;1;1;1;1;1;1;1;1;1;1;1;1;1;1;1;1;1;1;1;1;1;1;1;1;1;1;1;1;1;1;1;1;1;1;1;1;1;1;1;1;1;1;1;1;1;1;1;1;1	72682139;72682141;72682141;72684083;72684083;72684083;72686153;72686153;72686153;72689281;72689281;72689281;72690091;72690091;72690091;72690855;72690855;72690855;72691498;72691498;72691498;72695266;72695266;72695266;72697570;72697570;72697570;72697809;72697809;72697809;72698137;72698137;72698137;72704247;72704247;72704247;72705504;72705504;72705504;72709251;72709251;72709251;72713130;72713130;727…	72682470;72682470;72682470;72684129;72684129;72684129;72686349;72686349;72686349;72689390;72689390;72689390;72690208;72690208;72690208;72691013;72691013;72691013;72691620;72691620;72691620;72695372;72695372;72695372;72697731;72697731;72697731;72697962;72697962;72697962;72698378;72698378;72698378;72704415;72704415;72704415;72705745;72705745;72705745;72709355;72709355;72709355;72713338;72713338;727…	-;-;-;-;-;-;-;-;-;-;-;-;-;-;-;-;-;-;-;-;-;-;-;-;-;-;-;-;-;-;-;-;-;-;-;-;-;-;-;-;-;-;-;-;-;-;-;-;-;-;-;-;-;-;-;-;-;-;-;-;-;-;-;-;-;-;-;-;-;-;-;-;-;-	4588	0	0	0	0	0	0
Rpl37a	1;1;1;1;1;1;1;1;1;1;1;1;1	72750449;72750473;72750831;72750917;72750940;72751301;72751301;72751301;72751301;72752341;72752661;72752661;72752661	72750482;72750959;72750959;72750959;72750959;72751383;72751729;72751383;72751383;72752498;72752755;72752776;72752972	+;+;+;+;+;+;+;+;+;+;+;+;+	1410	31.83117671	24.38671617	74.62084338	43.6278062	53.20112006	54.72103298
Igfbp2	1;1;1;1;1;1;1;1;1;1;1	72863662;72864481;72887858;72888245;72888245;72888723;72888723;72888723;72891157;72891157;72891157	72864123;72864633;72888471;72888471;72888471;72888863;72888863;72888863;72891307;72891633;72891626	+;+;+;+;+;+;+;+;+;+;+	1847	0.954038577	5.107442201	10.05109436	0.172567212	1.761711453	4.304958579
Igfbp5	1;1;1;1;1;1;1;1;1;1	72897091;72897224;72899208;72901493;72902302;72902302;72903010;72903010;72912965;72912965	72901667;72898368;72901348;72901667;72902421;72902421;72903239;72903239;72913434;72914043	-;-;-;-;-;-;-;-;-;-	6006	117.0890895	48.58886518	400.0217127	24.35861194	202.2259754	98.882833
Tnp1	1;1	73054233;73054884	73054484;73055068	-;-	437	0	0	0	0	0	0
Tns1	1;1;1;1;1;1;1;1;1;1;1;1;1;1;1;1;1;1;1;1;1;1;1;1;1;1;1;1;1;1;1;1;1;1;1;1;1;1;1;1;1;1;1;1;1;1;1;1;1;1;1;1;1;1;1;1;1;1;1;1;1;1;1;1;1;1;1;1;1;1;1;1;1;1;1;1;1;1;1;1;1;1;1;1;1;1;1;1;1;1;1;1;1;1;1;1;1;1;1;1;1;1;1;1;1;1;1;1;1;1;1;1;1;1;1;1;1;1;1;1;1;1;1;1;1;1;1;1;1;1;1;1;1;1;1;1;1;1;1;1;1;1;1;1;1;1;1;1;1;1;1;1;1;1;1;1;1;1;1;1;1;1;1;1;1;1;1;1;1;1;1;1;1;1;1;1;1;1;1;1;1;1;1;1;1;1;1;1;1;1;1;1;1;1;1;1;1;1;1;1…	73949390;73949391;73949391;73953070;73953252;73953276;73953689;73953689;73955598;73955598;73955598;73955598;73955598;73955598;73955598;73955598;73956025;73956025;73956025;73956025;73956025;73956025;73956025;73956025;73956792;73956792;73956792;73956792;73956792;73956792;73956792;73956792;73957157;73957157;73957157;73957157;73957157;73957157;73957157;73957157;73958813;73958813;73958813;73958813;739…	73953833;73953833;73953833;73953833;73953833;73953833;73953833;73953833;73955630;73955630;73955630;73955630;73955630;73955630;73955630;73955630;73956093;73956093;73956093;73956093;73956093;73956093;73956093;73956093;73956960;73956960;73956960;73956960;73956960;73956960;73956960;73956960;73957228;73957228;73957228;73957228;73957228;73957228;73957228;73957228;73958890;73958890;73958890;73958890;739…	-;-;-;-;-;-;-;-;-;-;-;-;-;-;-;-;-;-;-;-;-;-;-;-;-;-;-;-;-;-;-;-;-;-;-;-;-;-;-;-;-;-;-;-;-;-;-;-;-;-;-;-;-;-;-;-;-;-;-;-;-;-;-;-;-;-;-;-;-;-;-;-;-;-;-;-;-;-;-;-;-;-;-;-;-;-;-;-;-;-;-;-;-;-;-;-;-;-;-;-;-;-;-;-;-;-;-;-;-;-;-;-;-;-;-;-;-;-;-;-;-;-;-;-;-;-;-;-;-;-;-;-;-;-;-;-;-;-;-;-;-;-;-;-;-;-;-;-;-;-;-;-;-;-;-;-;-;-;-;-;-;-;-;-;-;-;-;-;-;-;-;-;-;-;-;-;-;-;-;-;-;-;-;-;-;-;-;-;-;-;-;-;-;-;-;-;-;-;-;-…	16465	314.810083	73.84356729	82.23858341	94.4096091	40.29767445	19.18260898
Rufy4	1;1;1;1;1;1;1;1;1;1;1;1;1;1;1;1;1;1;1;1;1;1;1;1	74164700;74164738;74166751;74166751;74167005;74167028;74168107;74168107;74168498;74168498;74168857;74168857;74170337;74170337;74171879;74171879;74173263;74173263;74180078;74180078;74185813;74185813;74186803;74186803	74164773;74164773;74166882;74166882;74167111;74167111;74168232;74168232;74168604;74168604;74169000;74169000;74170406;74170406;74172505;74172505;74173366;74173366;74180224;74180224;74185923;74185923;74186932;74187382	+;+;+;+;+;+;+;+;+;+;+;+;+;+;+;+;+;+;+;+;+;+;+;+	2329	0.68983642	3.756694247	3.62923704	9.055135361	1.621651448	1.475194925
Cxcr2	1;1;1;1;1	74193148;74193150;74197489;74197489;74199229	74193278;74193278;74199036;74200405;74199769	+;+;+;+;+	3048	0.816169176	13.63201047	24.15853533	43.51885979	2.421042451	2.415445008
Cxcr1	1;1;1	74230944;74230944;74233751	74232394;74232028;74233790	-;-;-	1491	0.208558321	0	0.139116796	0.570054355	0	0
Arpc2	1;1;1;1;1;1;1;1;1;1;1;1;1;1;1;1;1;1;1;1;1;1;1;1;1;1;1;1;1;1;1;1;1;1	74275243;74275656;74275676;74275709;74275977;74275977;74275977;74285239;74285239;74285239;74287291;74287291;74287291;74290413;74290413;74290413;74293987;74293987;74293987;74295117;74295117;74295117;74301618;74301618;74301618;74302902;74302902;74302902;74303512;74303512;74303512;74306930;74306930;74306930	74275481;74275769;74276058;74275769;74276206;74276047;74276058;74285273;74285273;74285273;74287403;74287403;74287403;74290458;74290458;74290458;74294173;74294173;74294173;74295210;74295210;74295210;74301744;74301744;74301744;74303002;74303002;74303002;74303612;74303612;74303612;74307147;74307146;74307368	+;+;+;+;+;+;+;+;+;+;+;+;+;+;+;+;+;+;+;+;+;+;+;+;+;+;+;+;+;+;+;+;+;+	2033	113.0348141	150.822918	372.0710014	358.0047725	226.3323384	210.3542028
Gpbar1	1	74317709	74318783	+	1075	0.964218469	1.071792167	4.003749034	3.409687324	0.918870065	1.187095727
Aamp	1;1;1;1;1;1;1;1;1;1;1;1;1;1;1;1;1;1;1;1;1;1;1;1;1;1;1;1;1;1;1;1;1;1;1;1;1;1;1;1;1;1	74318999;74319005;74319005;74319942;74319942;74319942;74320092;74320219;74320248;74320248;74320248;74320248;74320488;74320488;74320488;74320488;74320686;74320686;74320895;74320895;74320895;74320895;74321186;74321186;74321186;74321570;74321570;74321570;74321600;74322253;74322253;74322253;74322253;74322253;74322355;74323045;74323045;74323045;74323045;74323333;74323662;74323662	74319468;74319468;74319468;74320096;74320096;74320096;74320096;74320801;74320338;74320338;74320338;74320338;74320801;74320591;74320591;74320591;74320801;74320801;74321709;74320978;74320978;74320978;74321330;74321330;74321330;74321709;74321709;74321709;74321709;74322301;74323175;74322372;74322372;74322372;74322372;74323200;74323138;74323203;74323200;74323580;74323839;74323897	-;-;-;-;-;-;-;-;-;-;-;-;-;-;-;-;-;-;-;-;-;-;-;-;-;-;-;-;-;-;-;-;-;-;-;-;-;-;-;-;-;-	3458	39.26722552	28.64406603	69.0260791	70.66539181	118.0079662	132.3137468
Pnkd	1;1;1;1;1;1;1;1;1;1;1;1;1;1;1;1;1;1;1;1;1;1;1;1;1;1;1;1;1;1;1;1;1;1;1;1;1;1;1;1;1	74324089;74324204;74324209;74324213;74324214;74324936;74325001;74325001;74325001;74325001;74325001;74326251;74326251;74326251;74371769;74371822;74386544;74386544;74386544;74386544;74386811;74386811;74386811;74387922;74387922;74387922;74388467;74388467;74388467;74388873;74388873;74388873;74389776;74389776;74389776;74390696;74390696;74390696;74390917;74390917;74390917	74324296;74324296;74324296;74324296;74324296;74325169;74325793;74325169;74325169;74325169;74325169;74326432;74326367;74326613;74371950;74375420;74386725;74386659;74386659;74386659;74386923;74386923;74386923;74387980;74387980;74387980;74388559;74388559;74388559;74389036;74389036;74389036;74389862;74389862;74389862;74390811;74390811;74390811;74392845;74392853;74392843	+;+;+;+;+;+;+;+;+;+;+;+;+;+;+;+;+;+;+;+;+;+;+;+;+;+;+;+;+;+;+;+;+;+;+;+;+;+;+;+;+	7832	1.369782397	1.218266381	2.092240587	1.824540591	3.479475718	3.985706316
Tmbim1	1;1;1;1;1;1;1;1;1;1;1;1;1;1;1;1;1;1;1;1;1;1;1;1;1;1;1;1;1;1;1;1;1;1;1;1;1;1;1;1;1;1;1;1;1;1;1;1;1;1;1;1;1;1;1;1;1;1	74327406;74327410;74327410;74327412;74328459;74329030;74329030;74329030;74329030;74329030;74329911;74329911;74329911;74329911;74329911;74330359;74330359;74330359;74330359;74330359;74330590;74330590;74330590;74330590;74330854;74330854;74330854;74331616;74331616;74331616;74331994;74331994;74331994;74332164;74332164;74332164;74332164;74332721;74333067;74333067;74333067;74333067;74333067;74333069;743…	74328677;74328677;74328677;74328677;74328677;74329083;74329083;74329227;74329083;74329083;74330006;74330006;74330006;74330006;74330006;74330446;74330446;74330387;74330446;74330446;74330893;74330627;74330627;74330627;74332047;74330893;74330893;74331666;74331666;74331666;74332047;74332047;74332047;74332228;74332228;74332228;74332228;74332789;74333161;74333161;74333161;74333161;74333161;74333161;743…	-;-;-;-;-;-;-;-;-;-;-;-;-;-;-;-;-;-;-;-;-;-;-;-;-;-;-;-;-;-;-;-;-;-;-;-;-;-;-;-;-;-;-;-;-;-;-;-;-;-;-;-;-;-;-;-;-;-	12659	13.56772456	9.007779118	11.11341706	13.2521595	18.12138512	14.45043267
Catip	1;1;1;1;1;1;1;1;1;1;1;1;1;1;1;1;1;1;1;1;1;1;1;1;1;1;1;1;1;1;1;1;1;1;1;1;1;1;1;1	74401267;74401294;74401294;74401526;74401526;74401526;74401601;74401909;74401909;74401909;74402351;74402411;74402411;74402411;74403476;74403476;74403476;74403476;74403690;74403708;74403708;74403708;74403708;74405776;74405776;74405776;74405776;74405776;74406946;74406946;74406946;74406946;74407293;74407293;74407293;74407293;74407552;74407552;74407552;74407552	74401345;74401345;74401345;74401681;74401681;74401818;74402106;74402106;74402106;74402106;74402466;74402466;74402466;74402466;74403562;74403562;74403562;74403562;74403875;74403875;74403875;74403875;74403875;74405900;74405901;74405900;74405900;74405900;74407022;74407022;74407022;74407022;74407381;74407381;74407381;74407381;74408309;74408480;74408397;74408480	+;+;+;+;+;+;+;+;+;+;+;+;+;+;+;+;+;+;+;+;+;+;+;+;+;+;+;+;+;+;+;+;+;+;+;+;+;+;+;+	2270	1.004571224	1.459254478	1.279261673	1.076479845	1.484621626	0.454061099
Slc11a1	1;1;1;1;1;1;1;1;1;1;1;1;1;1;1;1;1;1;1;1;1;1;1;1;1;1;1;1;1;1;1;1;1;1;1;1;1;1;1;1;1;1;1;1;1;1;1;1;1;1;1;1;1;1;1;1;1;1;1;1;1;1;1;1;1;1;1;1;1;1;1;1;1;1;1;1;1;1;1;1;1;1	74414354;74414362;74414362;74414384;74414412;74414731;74414761;74414877;74414877;74414877;74414929;74415816;74415952;74415952;74415952;74415952;74415952;74416316;74416316;74416316;74416316;74416316;74416316;74418942;74418942;74418942;74418942;74418942;74418942;74419356;74419356;74419356;74419356;74419768;74419768;74419768;74419768;74419768;74420001;74420001;74420001;74420001;74420001;74420810;744…	74414480;74414480;74414480;74414480;74414480;74415010;74415010;74415010;74415010;74415010;74415010;74415952;74416049;74416074;74416074;74416074;74416074;74416435;74416435;74416435;74416435;74416435;74416435;74419015;74419048;74419426;74419048;74419048;74419048;74419426;74419426;74419426;74419426;74419835;74419835;74419835;74419835;74419835;74420156;74420156;74420156;74420156;74420156;74421053;744…	+;+;+;+;+;+;+;+;+;+;+;+;+;+;+;+;+;+;+;+;+;+;+;+;+;+;+;+;+;+;+;+;+;+;+;+;+;+;+;+;+;+;+;+;+;+;+;+;+;+;+;+;+;+;+;+;+;+;+;+;+;+;+;+;+;+;+;+;+;+;+;+;+;+;+;+;+;+;+;+;+;+	3705	1.860447173	11.75888716	19.69260201	38.82704832	2.368112778	1.775159758
Ctdsp1	1;1;1;1;1;1;1;1;1;1;1;1;1;1;1;1;1	74430668;74430954;74431321;74432437;74432437;74432437;74432956;74432956;74433178;74433178;74433178;74433799;74433799;74433996;74433996;74434615;74434615	74431123;74431123;74431408;74433060;74432585;74432585;74433060;74433060;74433234;74433228;74433234;74433891;74433891;74434181;74434181;74436441;74436444	+;+;+;+;+;+;+;+;+;+;+;+;+;+;+;+;+	3334	13.21317675	11.40426728	12.34957824	9.27323611	11.10164877	11.07064955
Vil1	1;1;1;1;1;1;1;1;1;1;1;1;1;1;1;1;1;1;1;1;1;1;1;1;1;1;1;1;1;1;1;1;1	74448535;74454228;74455125;74457519;74458212;74458728;74458728;74458954;74458954;74460412;74460412;74460575;74460720;74460720;74460938;74460938;74460938;74462086;74462086;74462086;74462834;74462845;74463022;74463022;74464696;74464696;74465711;74466399;74466638;74467226;74469776;74471450;74474037	74448595;74454313;74455199;74457715;74458262;74458836;74458836;74459064;74459064;74460614;74460614;74460798;74460798;74460798;74461036;74461036;74461036;74462170;74462177;74462239;74462934;74462934;74463159;74463159;74465125;74464854;74465890;74466544;74466782;74467414;74469844;74471590;74474718	+;+;+;+;+;+;+;+;+;+;+;+;+;+;+;+;+;+;+;+;+;+;+;+;+;+;+;+;+;+;+;+;+	3551	1.007053012	0.273767668	0.4380945	0.538549661	0.523616052	0.497591195
Usp37	1;1;1;1;1;1;1;1;1;1;1;1;1;1;1;1;1;1;1;1;1;1;1;1;1;1;1;1;1;1;1;1;1;1;1;1;1;1;1;1;1;1;1;1;1;1;1;1;1;1;1;1;1;1;1;1;1;1;1;1;1;1;1;1;1;1;1;1;1;1;1;1;1;1;1;1;1;1;1;1;1;1;1;1;1;1;1;1;1;1	74474670;74476889;74478286;74479119;74479119;74479119;74480691;74480691;74480691;74483572;74483572;74483572;74488661;74489654;74489654;74489654;74491846;74491846;74491846;74491846;74492987;74492987;74492987;74492987;74495238;74495238;74495238;74495238;74499074;74499074;74499074;74500725;74500725;74500725;74500725;74506074;74506074;74506074;74506074;74506512;74507426;74507426;74507426;74509696;745…	74478637;74478637;74478637;74479257;74479257;74479257;74480760;74480760;74480760;74483687;74483687;74483687;74489714;74489714;74489714;74489714;74492012;74492012;74492012;74492012;74493242;74493242;74493242;74493242;74495379;74495379;74495379;74495379;74499139;74499139;74499139;74500889;74500889;74500889;74500889;74506153;74506153;74506153;74506153;74506733;74509886;74507543;74507543;74509886;745…	-;-;-;-;-;-;-;-;-;-;-;-;-;-;-;-;-;-;-;-;-;-;-;-;-;-;-;-;-;-;-;-;-;-;-;-;-;-;-;-;-;-;-;-;-;-;-;-;-;-;-;-;-;-;-;-;-;-;-;-;-;-;-;-;-;-;-;-;-;-;-;-;-;-;-;-;-;-;-;-;-;-;-;-;-;-;-;-;-;-	11081	5.458154383	6.430369131	6.500107059	8.3702651	8.589118385	8.353790729
Cnot9	1;1;1;1;1;1;1;1;1;1;1;1;1;1;1;1;1;1	74545217;74545219;74556229;74556229;74558060;74558060;74561477;74561477;74562663;74562663;74562686;74564189;74566151;74566151;74566151;74566751;74566751;74567845	74545620;74545373;74556408;74556408;74558175;74558175;74561586;74561586;74562772;74562772;74562772;74564252;74566246;74566249;74566249;74567336;74566842;74570001	+;+;+;+;+;+;+;+;+;+;+;+;+;+;+;+;+;+	3826	5.540286921	4.714784258	7.413778037	7.844719343	7.714937156	9.454604801
Plcd4	1;1;1;1;1;1;1;1;1;1;1;1;1;1;1;1;1;1;1;1;1;1;1;1;1;1;1;1;1;1;1;1;1;1;1;1;1;1;1;1;1;1;1;1;1;1;1;1;1;1;1;1;1;1;1;1;1;1;1;1;1;1;1;1;1;1;1;1;1;1;1;1;1;1;1;1;1;1;1;1;1;1;1;1;1;1;1;1;1;1;1;1;1;1;1;1;1;1;1;1;1;1;1;1;1;1;1;1;1;1;1;1;1;1;1;1;1;1;1;1;1;1;1;1;1;1;1;1;1;1;1;1;1;1;1;1;1;1;1;1;1	74582047;74582047;74582047;74582062;74582062;74582062;74583519;74583523;74583523;74587072;74587072;74587072;74587072;74587072;74587072;74587072;74587072;74587264;74587264;74587264;74587264;74587264;74587264;74587264;74587264;74588334;74588334;74588334;74588334;74588334;74588334;74588334;74588334;74590179;74590179;74590179;74590179;74590179;74590179;74590180;74590180;74591147;74591147;74591147;745…	74582187;74582187;74582187;74582187;74582187;74582187;74585430;74583809;74583809;74587127;74587127;74587127;74587127;74587127;74587127;74587127;74587127;74587422;74587422;74587422;74587422;74587422;74587422;74587422;74587422;74588562;74588562;74588562;74588562;74588562;74588563;74588563;74588562;74590308;74590308;74590308;74590308;74590308;74590308;74590308;74590308;74591378;74591378;74591378;745…	+;+;+;+;+;+;+;+;+;+;+;+;+;+;+;+;+;+;+;+;+;+;+;+;+;+;+;+;+;+;+;+;+;+;+;+;+;+;+;+;+;+;+;+;+;+;+;+;+;+;+;+;+;+;+;+;+;+;+;+;+;+;+;+;+;+;+;+;+;+;+;+;+;+;+;+;+;+;+;+;+;+;+;+;+;+;+;+;+;+;+;+;+;+;+;+;+;+;+;+;+;+;+;+;+;+;+;+;+;+;+;+;+;+;+;+;+;+;+;+;+;+;+;+;+;+;+;+;+;+;+;+;+;+;+;+;+;+;+;+;+	7045	1.743497234	0.858612781	0.817032251	1.628720948	1.039209705	1.212241392
Zfp142	1;1;1;1;1;1;1;1;1;1;1;1;1;1;1;1;1;1;1;1;1;1;1;1;1;1;1;1;1;1;1;1;1;1;1;1;1;1;1;1;1;1;1;1;1;1;1;1;1;1;1;1;1	74604286;74605585;74605661;74605842;74606028;74607710;74607710;74607710;74607710;74607710;74608838;74608838;74608838;74608838;74608838;74612698;74612698;74612698;74612698;74612698;74614939;74614939;74614939;74614939;74614939;74617282;74617282;74617282;74617282;74617282;74618484;74618484;74618484;74618484;74621384;74621391;74624543;74624543;74624543;74624543;74624543;74624744;74626527;74626527;746…	74606506;74606506;74606506;74606506;74606506;74607815;74607815;74607815;74607815;74607815;74611742;74611742;74611742;74611742;74611742;74612875;74612875;74612875;74612875;74612875;74615763;74615763;74615763;74615763;74615763;74617446;74617446;74617446;74617446;74617446;74618565;74618608;74619086;74618777;74624856;74624856;74624822;74624856;74624856;74624856;74624856;74624856;74626879;74626778;746…	-;-;-;-;-;-;-;-;-;-;-;-;-;-;-;-;-;-;-;-;-;-;-;-;-;-;-;-;-;-;-;-;-;-;-;-;-;-;-;-;-;-;-;-;-;-;-;-;-;-;-;-;-	11355	10.47032565	8.152372264	8.302405846	10.91912007	9.533214448	7.719962203
Bcs1l	1;1;1;1;1;1;1;1;1;1;1;1;1;1;1;1;1;1;1;1;1;1;1;1;1;1	74627448;74627459;74627533;74628645;74628645;74628645;74629119;74629119;74629119;74629424;74629424;74629424;74629425;74629830;74629830;74629830;74629830;74630119;74630119;74630119;74630748;74630748;74630748;74630981;74630981;74630981	74627552;74627646;74627763;74629037;74629037;74629037;74629258;74629258;74629258;74629618;74629618;74629618;74629618;74630067;74629893;74629893;74629893;74630288;74630288;74630288;74630865;74630865;74630865;74631348;74631602;74631283	+;+;+;+;+;+;+;+;+;+;+;+;+;+;+;+;+;+;+;+;+;+;+;+;+;+	2192	3.475607288	2.266770757	4.116289557	4.604547735	3.446009328	4.097617331
Rnf25	1;1;1;1;1;1;1;1;1;1;1;1;1;1;1;1;1;1;1;1;1;1;1;1;1;1;1;1;1;1;1;1;1;1;1;1;1;1;1;1;1;1;1;1;1;1;1;1;1;1;1;1;1;1;1;1;1;1;1;1;1	74632907;74632907;74632912;74633381;74633719;74633719;74633719;74633719;74634368;74634368;74634368;74634368;74634790;74634790;74634790;74634790;74635025;74635025;74635025;74635025;74635044;74637344;74637521;74637521;74637521;74637521;74637521;74637522;74637689;74637689;74637689;74637689;74637689;74637689;74637689;74637709;74637852;74637852;74637852;74637852;74637852;74637852;74637892;74638225;746…	74633561;74633561;74633561;74633561;74633960;74633853;74633853;74633853;74634460;74634457;74634460;74634460;74634927;74634927;74634927;74634927;74635096;74635096;74635096;74635096;74635096;74637590;74637590;74637590;74637590;74637590;74637590;74637590;74637756;74637756;74637756;74637756;74637756;74637756;74637756;74637951;74637951;74637951;74638004;74637951;74637951;74638004;74637951;74638299;746…	-;-;-;-;-;-;-;-;-;-;-;-;-;-;-;-;-;-;-;-;-;-;-;-;-;-;-;-;-;-;-;-;-;-;-;-;-;-;-;-;-;-;-;-;-;-;-;-;-;-;-;-;-;-;-;-;-;-;-;-;-	2181	14.25770088	9.376952905	12.00695634	14.56530043	13.32072875	17.23828125
Stk36	1;1;1;1;1;1;1;1;1;1;1;1;1;1;1;1;1;1;1;1;1;1;1;1;1;1;1;1;1;1;1;1;1;1;1;1;1;1;1;1;1;1;1;1;1;1;1;1;1;1;1;1;1;1;1;1;1;1;1;1;1;1;1;1;1;1;1;1;1;1;1;1;1;1;1;1;1;1;1;1;1;1;1;1;1;1;1;1;1;1;1;1;1;1;1;1;1;1;1;1;1;1;1;1;1;1;1;1;1;1;1;1;1;1;1;1;1;1;1;1;1;1;1;1;1;1;1;1;1;1;1;1;1;1;1;1;1;1;1;1;1;1;1;1	74640604;74640639;74640662;74640673;74640798;74641188;74641188;74641188;74641188;74641188;74642297;74642297;74642297;74642297;74642297;74642369;74642556;74642556;74642556;74642556;74642556;74642556;74644548;74644548;74644548;74644548;74644548;74648171;74648171;74648171;74648171;74648171;74649931;74649931;74649931;74649931;74649931;74650248;74650248;74650248;74650248;74650308;74650560;74650560;746…	74640772;74640772;74640772;74640772;74641021;74641360;74641360;74641360;74641360;74641360;74642437;74642437;74642437;74642437;74642437;74642437;74642633;74642633;74642633;74642633;74642633;74642633;74644678;74644678;74644684;74644678;74644678;74648420;74648420;74648420;74648420;74648420;74650024;74650024;74650024;74650024;74650024;74650415;74650417;74650417;74650417;74650417;74650747;74650747;746…	+;+;+;+;+;+;+;+;+;+;+;+;+;+;+;+;+;+;+;+;+;+;+;+;+;+;+;+;+;+;+;+;+;+;+;+;+;+;+;+;+;+;+;+;+;+;+;+;+;+;+;+;+;+;+;+;+;+;+;+;+;+;+;+;+;+;+;+;+;+;+;+;+;+;+;+;+;+;+;+;+;+;+;+;+;+;+;+;+;+;+;+;+;+;+;+;+;+;+;+;+;+;+;+;+;+;+;+;+;+;+;+;+;+;+;+;+;+;+;+;+;+;+;+;+;+;+;+;+;+;+;+;+;+;+;+;+;+;+;+;+;+;+;+	6437	0.265695589	0.302050331	0.475297709	0.8087541	0.875592174	0.495622148
Ttll4	1;1;1;1;1;1;1;1;1;1;1;1;1;1;1;1;1;1;1;1;1;1;1;1;1;1;1;1;1;1;1;1;1;1;1;1;1;1;1;1;1;1;1;1;1;1;1;1;1;1;1;1;1;1;1;1;1;1;1;1;1;1;1;1;1;1;1;1;1;1;1;1;1;1;1;1;1;1;1;1;1	74700904;74700909;74700976;74700976;74712003;74712003;74712003;74712003;74718057;74718057;74718057;74719513;74719513;74720459;74720459;74720459;74720459;74720918;74720918;74720918;74720918;74724478;74724478;74724478;74724485;74725019;74725019;74725019;74725115;74725476;74725476;74725476;74725476;74726363;74726363;74726363;74726637;74726637;74726882;74726882;74726882;74727323;74727323;74727323;747…	74701048;74701048;74701048;74701048;74712414;74712169;74712169;74712169;74719622;74718090;74719622;74719622;74719622;74720568;74720568;74720568;74720568;74720950;74720981;74720981;74720981;74724602;74724516;74724602;74724602;74725129;74725129;74725129;74725129;74725552;74725552;74725552;74725552;74726554;74726554;74726554;74726719;74726719;74727010;74727010;74727010;74727445;74727445;74727445;747…	+;+;+;+;+;+;+;+;+;+;+;+;+;+;+;+;+;+;+;+;+;+;+;+;+;+;+;+;+;+;+;+;+;+;+;+;+;+;+;+;+;+;+;+;+;+;+;+;+;+;+;+;+;+;+;+;+;+;+;+;+;+;+;+;+;+;+;+;+;+;+;+;+;+;+;+;+;+;+;+;+	11527	10.01285295	13.35955591	10.44583451	12.07882409	13.39838119	14.81354474
Cyp27a1	1;1;1;1;1;1;1;1;1;1;1;1;1;1;1	74752733;74771078;74774436;74774510;74774713;74774713;74775023;74775840;74775840;74775968;74776176;74776338;74776338;74776702;74776702	74753050;74771268;74774635;74774635;74775195;74774910;74775195;74775875;74776006;74776257;74776257;74776550;74776550;74776982;74777051	+;+;+;+;+;+;+;+;+;+;+;+;+;+;+	2173	11.11424855	4.424055838	5.297737884	3.153580435	1.44393512	1.08418244
Prkag3	1;1;1;1;1;1;1;1;1;1;1;1;1;1;1;1;1;1;1;1;1;1;1;1;1;1;1;1;1;1;1;1;1;1;1;1;1;1;1;1;1;1;1;1;1;1;1;1;1;1;1;1;1;1;1;1;1;1;1;1;1;1;1;1;1;1;1	74778081;74778081;74779364;74779364;74779746;74779746;74780311;74780311;74780311;74780311;74780626;74780626;74780626;74780626;74780626;74783615;74783615;74783615;74783615;74783615;74783880;74783880;74783880;74783880;74783880;74784476;74784476;74784476;74784476;74784476;74784710;74784710;74784710;74784710;74784856;74784856;74784856;74784856;74784856;74785029;74785029;74785029;74785029;74785029;747…	74779219;74779219;74779980;74779980;74779980;74779980;74780457;74780457;74780457;74780457;74780663;74780663;74780663;74780663;74780663;74783780;74783780;74783780;74783780;74783780;74784006;74784006;74784006;74784006;74784006;74784530;74784530;74784530;74784530;74784530;74784755;74784755;74784755;74784755;74784914;74784914;74784914;74784914;74784914;74785110;74785110;74785110;74785110;74785110;747…	-;-;-;-;-;-;-;-;-;-;-;-;-;-;-;-;-;-;-;-;-;-;-;-;-;-;-;-;-;-;-;-;-;-;-;-;-;-;-;-;-;-;-;-;-;-;-;-;-;-;-;-;-;-;-;-;-;-;-;-;-;-;-;-;-;-;-	3682	0.928996474	0.303142602	0.563343679	0.432824065	0.189369969	0.1066417
Wnt6	1;1;1;1;1;1	74811051;74821261;74821598;74821719;74823298;74823298	74811381;74821481;74822053;74822053;74824481;74823761	+;+;+;+;+;+	2192	0	0.262814001	0.425823058	0.484689235	1.219357147	0.985219467
Wnt10a	1;1;1;1;1;1	74830675;74832522;74832522;74839692;74842282;74842282	74831442;74832784;74832784;74840071;74843338;74842654	+;+;+;+;+;+	2468	0	0.087533674	0	0	0.965277865	2.525686388
Cdk5r2	1	74894093	74896891	+	2799	0.185161639	0	0	0.037957799	0.373665716	2.59525284
Fev	1;1;1;1;1;1;1;1	74920668;74921165;74921566;74923566;74923566;74923566;74924318;74924318	74921821;74921821;74921821;74923672;74923767;74923640;74924578;74924481	-;-;-;-;-;-;-;-	1617	0	0	0.064138263	0	0	0
Cryba2	1;1;1;1;1;1;1;1	74929093;74929690;74929690;74930813;74931105;74931706;74931886;74932236	74929295;74929832;74929832;74931246;74931246;74932051;74932050;74932302	-;-;-;-;-;-;-;-	1193	0	0	0	0	0	0
Cfap65	1;1;1;1;1;1;1;1;1;1;1;1;1;1;1;1;1;1;1;1;1;1;1;1;1;1;1;1;1;1;1;1;1;1;1;1;1;1;1;1;1;1;1;1;1;1;1;1;1;1;1;1	74941230;74941498;74942256;74943180;74943792;74944205;74944766;74945059;74945469;74946487;74946764;74949603;74949862;74950173;74955922;74956309;74957525;74957993;74958343;74959545;74960590;74961462;74962087;74962087;74962551;74963952;74964532;74964532;74965590;74965590;74965590;74966173;74966173;74966173;74966756;74966756;74966756;74967164;74967164;74967164;74967493;74967493;74967493;74968414;749…	74941402;74941635;74942708;74943305;74943994;74944249;74944873;74945172;74945612;74946645;74946955;74949713;74949928;74950349;74956050;74956534;74957653;74958143;74958501;74959769;74960835;74961619;74964326;74962224;74964732;74964326;74964732;74964732;74965855;74965855;74965855;74966395;74966395;74966395;74966901;74966901;74966901;74967363;74967363;74967363;74967659;74967659;74967659;74968516;749…	-;-;-;-;-;-;-;-;-;-;-;-;-;-;-;-;-;-;-;-;-;-;-;-;-;-;-;-;-;-;-;-;-;-;-;-;-;-;-;-;-;-;-;-;-;-;-;-;-;-;-;-	7817	0	0.009212106	0	0.027182776	0.014866322	0.012557718
Ihh	1;1;1;1;1	74984474;74986883;74987463;74990059;74990059	74985906;74987724;74987724;74990831;74990601	-;-;-;-;-	3048	0.476098686	0	0	0.104570748	0	0.032205933
Nhej1	1;1;1;1;1;1;1;1	75006298;75007328;75007954;75084468;75085660;75094702;75097220;75101780	75006927;75007434;75008071;75084526;75085798;75094914;75097474;75101844	-;-;-;-;-;-;-;-	1586	3.39847493	2.656144779	3.596555123	4.555223118	4.176527204	2.785224357
Slc23a3	1;1;1;1;1;1;1;1;1;1;1;1;1;1;1;1;1	75102185;75102986;75105117;75105548;75106042;75108305;75108357;75108796;75108796;75109243;75109243;75109595;75109595;75109839;75109839;75110045;75110329	75102662;75103081;75105284;75105653;75106295;75108419;75108419;75108916;75108916;75109424;75109424;75109671;75109671;75110190;75109936;75110202;75110534	-;-;-;-;-;-;-;-;-;-;-;-;-;-;-;-;-	2167	0	0.132923002	0.382876129	0.857991651	0.32176291	0.31709543
Cnppd1	1;1;1;1;1;1;1;1;1;1;1;1;1;1;1;1;1;1;1;1;1;1;1;1;1;1;1;1;1;1;1;1;1;1;1;1;1;1;1;1;1;1;1;1;1	75111198;75112412;75112415;75112415;75113429;75113736;75113970;75113970;75113970;75113970;75113970;75114399;75114399;75114399;75114399;75114399;75115991;75115991;75115991;75115991;75116203;75116203;75116203;75116203;75116241;75116465;75116465;75116465;75116465;75116465;75117542;75117542;75117542;75117542;75117542;75118060;75118060;75118060;75118060;75118060;75118344;75118702;75118702;75119287;751…	75113576;75113576;75113576;75113576;75113576;75114087;75114087;75114505;75114087;75114087;75114087;75115520;75114450;75114460;75114460;75114460;75116119;75116119;75116119;75116119;75116323;75116323;75116323;75116323;75116323;75116546;75116546;75116546;75116546;75116546;75117650;75117650;75117650;75117650;75117650;75118147;75118147;75118147;75118335;75118147;75118447;75119204;75119282;75119355;751…	-;-;-;-;-;-;-;-;-;-;-;-;-;-;-;-;-;-;-;-;-;-;-;-;-;-;-;-;-;-;-;-;-;-;-;-;-;-;-;-;-;-;-;-;-	5635	4.111189704	5.750659503	6.957049508	12.86804762	6.125001096	7.194605494
Retreg2	1;1;1;1;1;1;1;1;1;1;1;1;1;1;1;1;1;1;1;1;1;1;1;1;1;1;1;1;1;1;1;1;1;1;1;1;1;1;1;1;1;1;1;1;1;1;1;1;1	75119422;75119430;75119438;75119624;75119809;75119826;75120013;75120013;75120013;75120013;75120013;75120022;75120567;75120567;75120567;75120567;75120567;75120567;75120567;75120948;75120948;75120948;75120948;75121036;75121036;75121196;75121266;75121266;75121266;75121266;75121604;75121604;75121604;75121604;75121903;75121903;75121903;75121903;75121948;75122324;75122324;75122324;75122324;75122324;751…	75119772;75119772;75119772;75119772;75119920;75120119;75120119;75120119;75120119;75120119;75120119;75120119;75120753;75120597;75120597;75120597;75120597;75120597;75120597;75121021;75121083;75121083;75121083;75121083;75121083;75121308;75121350;75121350;75121350;75121350;75121747;75121747;75121747;75121747;75121997;75121997;75121997;75121997;75121994;75122405;75122459;75122459;75122459;75122459;751…	+;+;+;+;+;+;+;+;+;+;+;+;+;+;+;+;+;+;+;+;+;+;+;+;+;+;+;+;+;+;+;+;+;+;+;+;+;+;+;+;+;+;+;+;+;+;+;+;+	2999	12.61537918	14.46703879	25.27947938	32.29119605	31.8909173	36.98731717
Zfand2b	1;1;1;1;1;1;1;1;1;1;1;1;1;1;1;1;1;1;1;1;1;1;1;1;1;1;1;1;1;1;1;1;1;1;1;1;1;1;1;1;1;1;1;1;1;1;1;1;1;1;1;1;1;1;1;1;1;1;1;1;1;1	75145290;75145290;75145290;75145299;75145302;75145310;75145345;75145422;75145475;75145475;75145478;75145478;75145478;75145572;75145829;75145829;75145829;75145829;75145829;75145829;75145829;75146144;75146144;75146144;75146144;75146144;75146144;75146144;75146144;75146144;75146409;75146409;75146409;75146409;75146409;75146409;75146409;75146409;75147011;75147011;75147011;75147011;75147011;75147011;751…	75145351;75145351;75145351;75145550;75145923;75145351;75145351;75145550;75145550;75145550;75145923;75145550;75145550;75145606;75145923;75145923;75145923;75145923;75145923;75145923;75145923;75146275;75146275;75146275;75146275;75146275;75146275;75146275;75146275;75146275;75146560;75146560;75146536;75146560;75146560;75146560;75146560;75146560;75147331;75147213;75147103;75147103;75147103;75147103;751…	+;+;+;+;+;+;+;+;+;+;+;+;+;+;+;+;+;+;+;+;+;+;+;+;+;+;+;+;+;+;+;+;+;+;+;+;+;+;+;+;+;+;+;+;+;+;+;+;+;+;+;+;+;+;+;+;+;+;+;+;+;+	1772	12.78120009	9.75318775	22.00651853	33.45603005	22.42879959	22.46352952
Abcb6	1;1;1;1;1;1;1;1;1;1;1;1;1;1;1;1;1;1;1;1;1;1;1;1;1;1;1;1;1;1;1;1;1;1;1;1;1;1;1;1;1;1;1;1;1;1;1;1;1;1;1;1;1;1;1;1	75148361;75148363;75148402;75148758;75148758;75148758;75148910;75148910;75148910;75149199;75149199;75149364;75149435;75149435;75150189;75150506;75150783;75150783;75150970;75150970;75150970;75151122;75151122;75151346;75151346;75151346;75151617;75151617;75152152;75152152;75152152;75152196;75152734;75152734;75152734;75152734;75153947;75153947;75153947;75153947;75154309;75154309;75154309;75154309;751…	75148632;75148632;75148632;75148826;75148826;75148826;75149004;75148946;75149004;75150563;75149311;75150868;75149513;75149609;75150293;75150563;75150868;75150868;75151198;75151033;75151033;75151198;75151198;75151682;75151471;75151471;75151682;75151682;75152261;75152261;75152261;75152261;75152855;75152855;75152855;75152855;75154130;75154130;75154130;75154130;75154746;75154410;75154410;75154410;751…	-;-;-;-;-;-;-;-;-;-;-;-;-;-;-;-;-;-;-;-;-;-;-;-;-;-;-;-;-;-;-;-;-;-;-;-;-;-;-;-;-;-;-;-;-;-;-;-;-;-;-;-;-;-;-;-	5315	3.198338965	2.235526054	3.317209244	4.007882976	6.63588832	8.745156144
Atg9a	1;1;1;1;1;1;1;1;1;1;1;1;1;1;1;1;1;1;1;1;1;1;1;1;1;1;1;1;1;1;1;1;1;1;1;1;1;1;1;1;1;1;1;1;1;1;1;1;1;1;1;1;1;1;1;1;1;1;1;1;1;1;1;1;1;1;1;1;1;1;1;1;1;1;1;1;1;1;1;1;1;1;1;1;1;1;1;1;1;1;1;1;1;1;1;1;1;1;1;1;1;1;1;1;1;1;1;1;1;1;1;1;1	75157504;75157509;75157509;75157509;75157509;75157510;75159236;75159236;75159236;75159236;75159236;75159538;75159538;75159538;75159538;75159538;75159538;75159634;75161100;75161100;75161100;75161100;75161100;75161100;75161333;75161333;75161333;75161333;75161333;75161333;75161333;75161697;75161697;75161697;75161697;75161697;75161697;75161697;75162310;75162310;75162310;75162310;75162310;75162310;751…	75158575;75158575;75158575;75158575;75159381;75158575;75159381;75159381;75159381;75159381;75159381;75159760;75159760;75159760;75159760;75159760;75159760;75159760;75161217;75161217;75161217;75161217;75161217;75161217;75161511;75161511;75161511;75161511;75161511;75161511;75161511;75161945;75161945;75161945;75161945;75161945;75161945;75161945;75162489;75162489;75162489;75162489;75162489;75162489;751…	-;-;-;-;-;-;-;-;-;-;-;-;-;-;-;-;-;-;-;-;-;-;-;-;-;-;-;-;-;-;-;-;-;-;-;-;-;-;-;-;-;-;-;-;-;-;-;-;-;-;-;-;-;-;-;-;-;-;-;-;-;-;-;-;-;-;-;-;-;-;-;-;-;-;-;-;-;-;-;-;-;-;-;-;-;-;-;-;-;-;-;-;-;-;-;-;-;-;-;-;-;-;-;-;-;-;-;-;-;-;-;-;-	5762	4.416336456	2.112090441	4.382812848	5.255034	3.983249294	3.518014748
Ankzf1	1;1;1;1;1;1;1;1;1;1;1;1;1;1;1;1;1;1;1;1;1;1;1;1;1;1;1;1;1;1;1;1;1;1;1;1;1;1;1;1;1;1;1;1;1;1;1;1;1;1;1;1;1;1;1;1;1;1;1;1	75168795;75168804;75168804;75168804;75168804;75168804;75168836;75170822;75170822;75170822;75170822;75170822;75171485;75171485;75171485;75171485;75171485;75171485;75171485;75171707;75171707;75171707;75171707;75171707;75171707;75171938;75172213;75172244;75172337;75172445;75172445;75172445;75172445;75172797;75172797;75172797;75173158;75173158;75173158;75173158;75173158;75174288;75174288;75174288;751…	75170928;75169321;75169321;75169321;75169321;75169321;75169321;75170928;75170928;75170928;75170928;75170928;75171587;75172356;75171587;75171587;75171587;75171587;75171587;75172356;75172178;75171728;75171936;75171900;75171900;75172178;75172356;75172356;75173025;75173025;75172592;75172592;75172592;75173025;75173025;75173025;75173300;75173313;75173313;75173313;75173313;75175020;75174768;75174768;751…	+;+;+;+;+;+;+;+;+;+;+;+;+;+;+;+;+;+;+;+;+;+;+;+;+;+;+;+;+;+;+;+;+;+;+;+;+;+;+;+;+;+;+;+;+;+;+;+;+;+;+;+;+;+;+;+;+;+;+;+	5142	8.869609794	8.703784327	9.731783973	17.63499648	15.98961525	11.43524842
Glb1l	1;1;1;1;1;1;1;1;1;1;1;1;1;1;1;1;1;1;1;1;1;1;1;1;1;1;1;1;1;1;1;1;1;1;1;1;1;1;1;1;1;1;1;1;1;1;1;1;1;1;1;1;1;1;1;1;1;1;1;1;1;1;1;1;1;1;1;1;1;1;1;1;1;1;1;1;1;1;1;1;1;1;1;1;1;1;1;1;1;1;1;1;1;1;1;1;1	75174880;75174887;75175677;75175677;75175735;75175991;75176135;75176135;75176473;75176555;75176555;75176555;75176555;75176737;75176974;75176974;75176974;75176974;75176974;75176974;75177588;75177588;75177588;75177588;75177588;75177588;75177596;75177842;75177842;75177842;75177842;75177842;75177842;75177850;75178043;75178043;75178043;75178043;75178043;75178043;75178043;75178387;75178387;75178387;751…	75174998;75175160;75175752;75176401;75177816;75176401;75176401;75176401;75176770;75176770;75176770;75176770;75176770;75176770;75177105;75177105;75177105;75177105;75177105;75177105;75177892;75177701;75177701;75177701;75177701;75177701;75177701;75177931;75177931;75177931;75177931;75177931;75177931;75177931;75178117;75178467;75178117;75178117;75178117;75178117;75178117;75178505;75178505;75178505;751…	-;-;-;-;-;-;-;-;-;-;-;-;-;-;-;-;-;-;-;-;-;-;-;-;-;-;-;-;-;-;-;-;-;-;-;-;-;-;-;-;-;-;-;-;-;-;-;-;-;-;-;-;-;-;-;-;-;-;-;-;-;-;-;-;-;-;-;-;-;-;-;-;-;-;-;-;-;-;-;-;-;-;-;-;-;-;-;-;-;-;-;-;-;-;-;-;-	5905	6.600120322	3.731647262	4.04835177	7.142899324	6.366460148	4.72947814
Stk16	1;1;1;1;1;1;1;1;1;1;1;1;1;1;1;1;1;1;1;1;1;1;1;1;1;1;1;1;1;1;1;1;1;1;1;1;1;1;1;1;1;1;1;1;1;1;1;1;1;1;1;1;1;1;1;1;1;1;1;1;1;1;1;1	75187482;75187490;75187492;75187514;75187518;75187520;75187524;75187698;75187884;75187884;75187884;75187884;75187884;75187884;75187884;75187884;75187884;75188569;75188569;75188569;75188569;75188569;75188569;75188569;75188606;75188647;75188649;75189043;75189244;75189244;75189244;75189244;75189244;75189244;75189244;75189268;75189276;75189530;75189530;75189530;75189530;75189530;75189530;75189698;751…	75187696;75187696;75187696;75187696;75187668;75187643;75187696;75187802;75188058;75188515;75188058;75188058;75188058;75188058;75188058;75188058;75188058;75188788;75188788;75188788;75188878;75188788;75188879;75188788;75188788;75188788;75189049;75189377;75189737;75189377;75189377;75189650;75189377;75189377;75189377;75189377;75189872;75189799;75189831;75189650;75189650;75189650;75189650;75189872;751…	+;+;+;+;+;+;+;+;+;+;+;+;+;+;+;+;+;+;+;+;+;+;+;+;+;+;+;+;+;+;+;+;+;+;+;+;+;+;+;+;+;+;+;+;+;+;+;+;+;+;+;+;+;+;+;+;+;+;+;+;+;+;+;+	4518	7.318605983	9.037241597	10.05437545	8.38334293	8.385230692	8.701760932
Tuba4a	1;1;1;1;1;1;1;1;1;1;1;1;1;1;1;1;1;1;1;1;1;1;1;1;1	75190872;75191616;75192256;75192600;75193079;75193471;75193471;75193471;75193501;75193533;75193557;75193856;75193856;75193856;75193856;75193856;75193856;75193856;75193856;75195180;75195434;75195473;75195837;75195837;75196070	75193237;75193237;75193237;75193092;75193619;75193619;75193619;75193619;75193619;75193619;75193619;75194078;75194078;75194078;75194078;75194078;75194058;75194078;75194078;75195268;75195532;75195532;75195887;75195938;75196509	-;-;-;-;-;-;-;-;-;-;-;-;-;-;-;-;-;-;-;-;-;-;-;-;-	3701	1.106272	7.84124496	6.108922605	13.23383649	8.320902451	16.68331747
A630095N17Rik	1;1;1;1;1;1;1;1;1	75196739;75196900;75199938;75199938;75200267;75207507;75207911;75208619;75208619	75197217;75197217;75200074;75200074;75200298;75207643;75208120;75208734;75208746	-;-;-;-;-;-;-;-;-	1123	0	0	0	0.756857563	0.310445337	0.349648033
Dnajb2	1;1;1;1;1;1;1;1;1;1;1;1;1;1;1;1;1;1;1;1;1;1;1;1;1;1;1;1;1;1;1;1;1;1;1;1;1;1;1;1;1;1;1;1;1;1;1;1;1;1;1;1;1;1;1;1;1;1;1;1;1;1;1;1;1;1;1;1;1;1;1;1;1;1;1;1;1;1	75213050;75213109;75213109;75213113;75213131;75213157;75213200;75213258;75213416;75213496;75213496;75213496;75213496;75213496;75213719;75214099;75214099;75214099;75214099;75214099;75214099;75214099;75214099;75214099;75214099;75215568;75215752;75215924;75215924;75215924;75215924;75215924;75216152;75216152;75216152;75216152;75216152;75216152;75216152;75217536;75217536;75217536;75217536;75217536;752…	75213233;75213592;75213592;75213181;75213233;75213233;75213233;75213592;75213592;75213592;75213592;75213592;75213592;75213592;75213988;75214168;75214325;75214208;75214208;75214208;75214208;75214208;75214208;75214208;75214208;75216274;75215977;75215977;75215977;75215977;75215977;75215977;75216274;75216274;75216274;75216274;75216274;75216274;75216274;75217565;75217628;75217628;75217628;75217628;752…	+;+;+;+;+;+;+;+;+;+;+;+;+;+;+;+;+;+;+;+;+;+;+;+;+;+;+;+;+;+;+;+;+;+;+;+;+;+;+;+;+;+;+;+;+;+;+;+;+;+;+;+;+;+;+;+;+;+;+;+;+;+;+;+;+;+;+;+;+;+;+;+;+;+;+;+;+;+	4249	12.17300287	7.575649138	7.468990549	8.839070773	14.20831126	11.9094798
Ptprn	1;1;1;1;1;1;1;1;1;1;1;1;1;1;1;1;1;1;1;1;1;1;1;1;1;1;1;1;1;1;1;1;1;1;1;1;1;1;1;1;1;1;1;1	75223671;75224481;75224746;75225370;75228395;75228900;75229112;75229415;75229656;75229904;75230567;75231229;75231423;75231769;75232271;75233487;75233502;75233937;75233937;75234589;75235023;75235135;75235135;75235203;75235227;75237215;75237215;75237215;75237215;75238671;75238671;75238671;75238671;75238671;75238967;75238967;75238967;75238967;75238967;75240502;75240592;75240648;75240648;75241078	75224264;75224554;75224810;75225423;75228561;75229019;75229189;75229488;75229803;75230104;75230785;75231293;75231502;75231855;75232545;75233524;75233524;75234641;75234068;75234940;75235281;75235281;75235281;75235281;75235281;75237311;75237311;75237311;75237311;75238784;75238784;75238784;75238784;75238784;75239017;75239017;75239017;75239017;75239017;75240551;75240694;75240852;75240857;75241146	-;-;-;-;-;-;-;-;-;-;-;-;-;-;-;-;-;-;-;-;-;-;-;-;-;-;-;-;-;-;-;-;-;-;-;-;-;-;-;-;-;-;-;-	4249	1.341713743	1.906623105	3.209713259	2.825502114	6.796468428	25.87510646
Resp18	1;1;1;1;1;1;1;1;1;1;1;1;1;1;1;1;1	75248843;75248845;75248955;75250601;75250601;75250601;75250714;75250812;75250812;75251041;75251041;75252257;75252257;75252257;75254846;75254846;75254846	75249005;75249005;75249005;75250690;75250690;75250690;75251173;75250907;75250854;75251173;75251173;75252361;75252361;75252361;75254928;75254960;75255059	-;-;-;-;-;-;-;-;-;-;-;-;-;-;-;-;-	1032	0	0	0	0.308848489	0.39412319	3.043835198
Dnpep	1;1;1;1;1;1;1;1;1;1;1;1;1;1;1;1;1;1;1;1;1;1;1;1;1;1;1;1;1;1;1;1;1;1;1;1;1;1;1;1;1;1;1;1;1;1;1;1;1;1;1;1;1;1;1;1;1;1;1;1;1;1;1;1;1;1;1;1;1;1;1;1;1;1;1;1;1;1;1;1;1;1;1;1;1;1;1;1;1;1;1;1;1;1;1;1;1;1;1;1;1;1;1;1;1;1;1;1;1;1;1;1;1;1;1;1;1;1;1;1;1;1;1;1;1	75284540;75284540;75284584;75285209;75285209;75285827;75285943;75285943;75285943;75285943;75288436;75288436;75288436;75288436;75288436;75288436;75288636;75288636;75288636;75288636;75288636;75288636;75289049;75289049;75289049;75289049;75289049;75289049;75289112;75290070;75290070;75290070;75290070;75290070;75290070;75290070;75291008;75291008;75291008;75291008;75291008;75291008;75291008;75291011;752…	75285353;75285353;75286110;75285353;75285353;75286110;75286110;75286110;75286110;75286110;75288537;75288537;75288537;75288537;75288537;75288537;75288675;75288675;75288675;75288675;75288675;75288675;75289209;75289209;75289209;75289209;75289209;75289209;75289209;75290403;75290153;75290153;75290153;75290153;75290153;75290153;75291085;75291085;75291085;75291085;75291085;75291085;75291085;75291085;752…	-;-;-;-;-;-;-;-;-;-;-;-;-;-;-;-;-;-;-;-;-;-;-;-;-;-;-;-;-;-;-;-;-;-;-;-;-;-;-;-;-;-;-;-;-;-;-;-;-;-;-;-;-;-;-;-;-;-;-;-;-;-;-;-;-;-;-;-;-;-;-;-;-;-;-;-;-;-;-;-;-;-;-;-;-;-;-;-;-;-;-;-;-;-;-;-;-;-;-;-;-;-;-;-;-;-;-;-;-;-;-;-;-;-;-;-;-;-;-;-;-;-;-;-;-	4289	5.99348668	7.051675265	12.23549898	11.7415713	10.39089518	10.84858633
Des	1;1;1;1;1;1;1;1;1;1;1;1;1;1;1	75336973;75338170;75338674;75338802;75338957;75338957;75339209;75339209;75339538;75339538;75340115;75340115;75341972;75343404;75343653	75337636;75338862;75339052;75338862;75339047;75339052;75339370;75339370;75339663;75339663;75340282;75340335;75342015;75343486;75345223	+;+;+;+;+;+;+;+;+;+;+;+;+;+;+	3754	18.25118642	26.86506559	19.91903116	10.6555197	36.26533273	13.89824151
Speg	1;1;1;1;1;1;1;1;1;1;1;1;1;1;1;1;1;1;1;1;1;1;1;1;1;1;1;1;1;1;1;1;1;1;1;1;1;1;1;1;1;1;1;1;1;1;1;1;1;1;1;1;1;1;1;1;1;1;1;1;1;1;1;1;1;1;1;1;1;1;1;1;1;1;1;1;1;1;1;1;1;1;1;1;1;1;1;1;1;1;1;1;1;1;1;1;1;1;1;1;1;1;1;1;1;1;1;1;1;1;1;1;1;1;1;1;1;1;1;1;1;1;1;1;1;1;1;1;1;1;1;1;1;1;1;1;1;1;1	75351941;75358758;75358758;75358770;75358782;75359781;75359781;75359781;75359781;75360200;75360678;75360683;75361300;75361300;75361300;75361300;75361300;75361344;75361472;75361472;75361472;75361472;75361472;75361472;75362156;75362254;75364442;75364442;75364442;75364442;75364442;75364442;75364445;75367623;75367623;75367623;75367623;75368406;75368406;75368406;75368406;75376729;75377165;75377279;753…	75352477;75358818;75358818;75358818;75358818;75360026;75359823;75359823;75359823;75360307;75360712;75360712;75361389;75361389;75361389;75361389;75361389;75361808;75361619;75361631;75361808;75361631;75361808;75361808;75362320;75362320;75365748;75364592;75364539;75364989;75365748;75365748;75365748;75367766;75367766;75367766;75367766;75368567;75368588;75368588;75368588;75376906;75377207;75377305;753…	+;+;+;+;+;+;+;+;+;+;+;+;+;+;+;+;+;+;+;+;+;+;+;+;+;+;+;+;+;+;+;+;+;+;+;+;+;+;+;+;+;+;+;+;+;+;+;+;+;+;+;+;+;+;+;+;+;+;+;+;+;+;+;+;+;+;+;+;+;+;+;+;+;+;+;+;+;+;+;+;+;+;+;+;+;+;+;+;+;+;+;+;+;+;+;+;+;+;+;+;+;+;+;+;+;+;+;+;+;+;+;+;+;+;+;+;+;+;+;+;+;+;+;+;+;+;+;+;+;+;+;+;+;+;+;+;+;+;+	12741	67.07253435	13.03896559	11.21690176	8.234505288	5.686912994	1.502387458
Gmppa	1;1;1;1;1;1;1;1;1;1;1;1;1;1;1;1;1;1;1;1;1;1;1;1;1;1;1;1;1;1;1;1;1;1;1;1;1;1;1;1;1;1;1;1;1;1;1;1;1;1;1;1;1;1;1;1;1;1;1;1;1;1;1;1;1;1;1;1;1;1;1;1;1;1;1;1;1;1;1;1;1;1;1;1;1;1;1;1;1;1;1	75412574;75412587;75412605;75412611;75412612;75412626;75412628;75412731;75412757;75412759;75412790;75413422;75413422;75413422;75413422;75413428;75413428;75413428;75413428;75413581;75413581;75413581;75413581;75413581;75413581;75413581;75413581;75413586;75413638;75414895;75414895;75414895;75414895;75414895;75414895;75414895;75414895;75414895;75414895;75415486;75415486;75415486;75415486;75415486;754…	75412655;75412655;75412956;75412655;75412655;75412655;75412956;75412837;75413089;75412956;75412956;75413482;75413482;75413482;75413482;75413482;75413482;75413482;75413482;75413678;75413678;75413678;75413678;75413678;75413678;75413678;75413678;75413678;75413678;75414972;75414998;75414998;75414998;75414998;75414998;75414998;75414998;75414998;75414998;75415672;75415672;75415672;75415672;75415672;754…	+;+;+;+;+;+;+;+;+;+;+;+;+;+;+;+;+;+;+;+;+;+;+;+;+;+;+;+;+;+;+;+;+;+;+;+;+;+;+;+;+;+;+;+;+;+;+;+;+;+;+;+;+;+;+;+;+;+;+;+;+;+;+;+;+;+;+;+;+;+;+;+;+;+;+;+;+;+;+;+;+;+;+;+;+;+;+;+;+;+;+	2395	23.50056057	7.291305337	15.84903345	14.43940838	11.83935248	8.730215003
Asic4	1;1;1;1;1;1;1;1;1;1;1;1;1;1;1;1;1;1;1	75427080;75427343;75445755;75445755;75446001;75446001;75446315;75446315;75446923;75448928;75448928;75449466;75449466;75449636;75449636;75449887;75449887;75450163;75450163	75428057;75428057;75445899;75445899;75446128;75446128;75446477;75446477;75446979;75449081;75449081;75449557;75449557;75449715;75449715;75449991;75449991;75450987;75450984	+;+;+;+;+;+;+;+;+;+;+;+;+;+;+;+;+;+;+	2727	0.038010079	0	0.114094138	0.097399964	0.106536521	0.161986279
Chpf	1;1;1;1;1;1;1;1;1;1;1;1;1;1;1;1;1;1;1	75451213;75451219;75451220;75451220;75453204;75453204;75453204;75453204;75453889;75453889;75453889;75453889;75454154;75454914;75454914;75455436;75455436;75455436;75455436	75452870;75452870;75452870;75452870;75453383;75453383;75453383;75453383;75455390;75454462;75454184;75454462;75454184;75455056;75455056;75455758;75455763;75455951;75455915	-;-;-;-;-;-;-;-;-;-;-;-;-;-;-;-;-;-;-	3856	13.23893712	3.090722638	10.13985021	4.86308218	3.827457152	5.21876438
Obsl1	1;1;1;1;1;1;1;1;1;1;1;1;1;1;1;1;1;1;1;1;1;1;1;1;1;1;1;1;1;1;1;1;1;1;1;1;1;1;1;1;1;1;1;1;1;1;1;1;1;1;1;1;1;1;1;1;1;1;1;1;1;1;1;1;1;1;1;1;1;1;1;1;1;1;1	75455954;75462469;75463284;75463284;75463495;75463867;75463867;75464273;75464273;75464273;75464550;75464550;75465233;75466127;75467178;75467440;75467493;75467613;75467832;75467832;75467832;75468002;75468711;75468872;75469039;75469150;75469150;75469150;75469150;75469514;75469514;75469514;75469514;75470429;75470429;75472980;75472981;75473652;75473652;75473652;75474719;75474719;75474719;75474719;754…	75456015;75462603;75463877;75463553;75463971;75463971;75463971;75464446;75464434;75464434;75464722;75464706;75465345;75466393;75468101;75467712;75467712;75467712;75468455;75468101;75468101;75468101;75468986;75468986;75469437;75469275;75469437;75469437;75469437;75469685;75469711;75469789;75469789;75470701;75470701;75473268;75473924;75473924;75473924;75473924;75474991;75474991;75474991;75474991;754…	-;-;-;-;-;-;-;-;-;-;-;-;-;-;-;-;-;-;-;-;-;-;-;-;-;-;-;-;-;-;-;-;-;-;-;-;-;-;-;-;-;-;-;-;-;-;-;-;-;-;-;-;-;-;-;-;-;-;-;-;-;-;-;-;-;-;-;-;-;-;-;-;-;-;-	8467	25.78789027	11.85158604	15.08454	8.030717308	6.231174806	5.020063264
Tmem198	1;1;1;1;1;1;1;1;1;1;1;1;1;1;1	75456176;75456220;75456224;75456348;75456837;75456837;75456909;75459213;75459213;75459213;75459213;75461019;75461019;75461491;75461491	75456529;75456529;75457041;75456529;75456973;75457041;75457041;75459319;75459788;75459256;75459788;75461221;75461221;75462349;75462337	+;+;+;+;+;+;+;+;+;+;+;+;+;+;+	2504	2.711383104	0.603926422	0.952622261	0.424296647	0.928195189	1.685718235
Inha	1;1	75483721;75485978	75484162;75487010	+;+	1475	3.794771668	1.025241872	0.773442227	1.548639612	4.057503009	3.726892452
Stk11ip	1;1;1;1;1;1;1;1;1;1;1;1;1;1;1;1;1;1;1;1;1;1;1;1;1;1;1;1;1;1;1;1;1;1;1;1;1;1;1;1;1;1;1;1;1;1;1;1;1;1;1;1;1;1;1;1;1;1;1;1;1;1;1;1;1;1;1;1;1;1;1;1;1;1;1;1;1;1;1;1;1;1;1;1;1;1;1;1;1;1;1;1;1;1;1;1;1;1;1;1;1;1;1;1	75498173;75498196;75498408;75498435;75498455;75501327;75501327;75501327;75501327;75501732;75501732;75501732;75501732;75502063;75502063;75502063;75502063;75502496;75502496;75502496;75502496;75502731;75502731;75502731;75502731;75503702;75503702;75503702;75503702;75504007;75504007;75504220;75504220;75504220;75504446;75504446;75504446;75504613;75504613;75504613;75504949;75504953;75504953;75504953;755…	75498286;75498493;75498493;75498493;75498493;75501587;75501532;75501532;75501532;75501806;75501806;75501806;75501806;75502158;75502158;75502158;75502158;75502603;75502603;75502603;75502603;75502802;75502802;75502802;75502802;75503756;75504110;75503828;75503828;75504110;75504110;75504315;75504315;75504315;75504487;75504487;75504487;75504762;75504762;75504762;75505037;75505037;75505037;75505037;755…	+;+;+;+;+;+;+;+;+;+;+;+;+;+;+;+;+;+;+;+;+;+;+;+;+;+;+;+;+;+;+;+;+;+;+;+;+;+;+;+;+;+;+;+;+;+;+;+;+;+;+;+;+;+;+;+;+;+;+;+;+;+;+;+;+;+;+;+;+;+;+;+;+;+;+;+;+;+;+;+;+;+;+;+;+;+;+;+;+;+;+;+;+;+;+;+;+;+;+;+;+;+;+;+	5743	8.185069757	4.188000365	8.704331778	13.0145516	14.08361243	14.85360306
Slc4a3	1;1;1;1;1;1;1;1;1;1;1;1;1;1;1;1;1;1;1;1;1;1;1;1;1;1;1;1;1;1;1;1;1;1;1;1;1;1;1;1;1;1;1;1;1;1;1;1;1;1;1;1;1;1;1;1;1;1;1;1;1;1;1;1;1;1;1;1;1;1;1;1;1;1;1;1;1;1;1;1;1;1;1;1;1;1;1;1;1;1;1;1;1;1;1;1;1;1;1;1;1;1;1;1;1	75522910;75522940;75523106;75523140;75523171;75523177;75523288;75523300;75523416;75523416;75523416;75523459;75523459;75523459;75523877;75523877;75523877;75523877;75523877;75523877;75523877;75523877;75524588;75524588;75524588;75524588;75524588;75524960;75524960;75524960;75525513;75525513;75525513;75526243;75526412;75527148;75527148;75527148;75527148;75527148;75527239;75527399;75527399;75527399;755…	75523026;75523026;75523257;75523257;75523257;75523257;75523565;75523565;75523565;75523565;75523565;75523565;75523565;75523565;75524178;75524388;75524151;75524042;75524042;75524042;75524042;75524042;75524865;75524655;75524865;75524682;75524865;75525075;75525075;75525075;75525709;75525709;75525709;75526697;75526697;75527296;75527296;75527296;75527296;75527296;75527296;75527773;75528026;75527579;755…	+;+;+;+;+;+;+;+;+;+;+;+;+;+;+;+;+;+;+;+;+;+;+;+;+;+;+;+;+;+;+;+;+;+;+;+;+;+;+;+;+;+;+;+;+;+;+;+;+;+;+;+;+;+;+;+;+;+;+;+;+;+;+;+;+;+;+;+;+;+;+;+;+;+;+;+;+;+;+;+;+;+;+;+;+;+;+;+;+;+;+;+;+;+;+;+;+;+;+;+;+;+;+;+;+	8599	24.95205428	6.984207955	7.996368394	5.578452377	8.311335404	5.667899717
Epha4	1;1;1;1;1;1;1;1;1;1;1;1;1;1;1;1;1;1;1;1;1;1;1;1;1;1;1;1;1;1;1;1;1;1;1;1;1;1;1;1;1;1;1;1;1;1;1;1;1;1;1;1;1;1;1;1;1;1;1;1;1;1;1;1;1;1;1;1;1;1;1;1;1;1;1;1;1;1;1;1;1;1;1	77343822;77343826;77349547;77349547;77349776;77350250;77350268;77351379;77351408;77351408;77351408;77351408;77354051;77354051;77354051;77354051;77354051;77357501;77357501;77357501;77357501;77359506;77359506;77359506;77359506;77360160;77360160;77360160;77360160;77364434;77364434;77364434;77364434;77365110;77365110;77365110;77365110;77366670;77366670;77366670;77366670;77373434;77375131;77375131;773…	77346308;77346308;77350484;77350484;77350484;77350484;77350484;77351563;77351563;77351563;77351563;77351563;77354244;77354244;77354244;77354244;77354244;77357650;77357650;77357650;77357650;77359715;77359715;77359715;77359715;77360221;77360221;77360221;77360221;77364619;77364619;77364619;77364619;77365223;77365223;77365223;77365223;77366728;77366728;77366728;77366728;77375242;77375242;77375242;773…	-;-;-;-;-;-;-;-;-;-;-;-;-;-;-;-;-;-;-;-;-;-;-;-;-;-;-;-;-;-;-;-;-;-;-;-;-;-;-;-;-;-;-;-;-;-;-;-;-;-;-;-;-;-;-;-;-;-;-;-;-;-;-;-;-;-;-;-;-;-;-;-;-;-;-;-;-;-;-;-;-;-;-	8054	3.62285276	1.090805366	1.590312772	1.147655524	3.066132729	6.325670795
Pax3	1;1;1;1;1;1;1;1;1;1;1;1;1;1;1;1;1;1;1;1;1;1	78077904;78077907;78079965;78098215;78098215;78099228;78099228;78108865;78108865;78160093;78169079;78169079;78169079;78170377;78170377;78170377;78171888;78171888;78171888;78173302;78173302;78173302	78079472;78080211;78080211;78098429;78098429;78099393;78099393;78109070;78109070;78162413;78169213;78169213;78169213;78170506;78170506;78170506;78172123;78172123;78172123;78173750;78173771;78173475	-;-;-;-;-;-;-;-;-;-;-;-;-;-;-;-;-;-;-;-;-;-	6187	0	0	0	0	1.446286229	0.126928961
Sgpp2	1;1;1;1;1	78286982;78336708;78367112;78369996;78393512	78287139;78336866;78367291;78370085;78396926	+;+;+;+;+	4002	1.010116424	1.007650682	0.699703255	0.876073976	1.379304545	6.500094092
Farsb	1;1;1;1;1;1;1;1;1;1;1;1;1;1;1;1;1;1;1;1;1;1;1;1;1;1;1;1;1;1;1;1;1;1;1;1;1;1;1;1;1;1;1;1;1;1;1;1;1;1;1;1;1;1;1;1;1;1;1;1;1;1;1;1;1;1;1;1;1;1;1;1;1;1;1;1;1;1;1;1	78394612;78401705;78401722;78401830;78420272;78420272;78420272;78431391;78431391;78431391;78435202;78435202;78435202;78438943;78438943;78438943;78439472;78439472;78439472;78439633;78439909;78439909;78439909;78439909;78443604;78443604;78443604;78443604;78444608;78444608;78444608;78444608;78445889;78445889;78445889;78445889;78447720;78447720;78447720;78447720;78447823;78449121;78449121;78449121;784…	78394859;78401982;78401982;78401982;78420427;78420427;78420427;78431508;78431508;78431508;78435294;78435294;78435294;78439023;78439023;78439023;78439679;78439679;78439679;78439679;78439970;78439970;78439970;78439970;78443655;78443655;78443655;78443655;78444669;78444669;78444669;78444669;78445959;78445959;78445959;78445959;78447828;78447828;78447828;78447828;78447828;78449271;78449271;78449271;784…	-;-;-;-;-;-;-;-;-;-;-;-;-;-;-;-;-;-;-;-;-;-;-;-;-;-;-;-;-;-;-;-;-;-;-;-;-;-;-;-;-;-;-;-;-;-;-;-;-;-;-;-;-;-;-;-;-;-;-;-;-;-;-;-;-;-;-;-;-;-;-;-;-;-;-;-;-;-;-;-	2620	8.169635393	7.627123111	12.07329361	9.468681706	12.24197343	14.38734927
BC035947	1;1;1;1;1	78473663;78473666;78476816;78477711;78488493	78476422;78476422;78476970;78477802;78488795	-;-;-;-;-	3310	0.062630505	0.0652668	0	0.032097849	0.070217545	0.11862681
Mogat1	1;1;1;1;1;1;1;1;1;1;1;1;1;1;1;1;1;1;1;1;1;1;1;1;1;1;1	78487628;78487797;78487806;78488449;78488504;78488505;78488505;78499322;78499322;78499322;78499322;78499327;78500211;78500211;78500211;78500211;78504207;78504207;78504207;78504207;78505690;78505690;78505690;78514265;78514581;78514581;78514581	78487725;78487858;78487858;78488692;78488692;78488692;78488692;78499474;78499500;78499500;78499500;78499500;78500415;78500415;78500415;78500415;78504381;78504381;78504332;78504381;78505889;78505889;78505872;78514429;78514810;78514810;78514808	+;+;+;+;+;+;+;+;+;+;+;+;+;+;+;+;+;+;+;+;+;+;+;+;+;+;+	1558	0.133059673	0	0	0	0	0
Acsl3	1;1;1;1;1;1;1;1;1;1;1;1;1;1;1;1;1;1;1;1;1;1;1;1;1;1;1;1;1;1;1;1;1;1;1;1;1;1;1;1;1;1;1;1;1;1;1;1;1;1;1;1;1;1;1;1;1;1;1;1;1;1	78635542;78635600;78635600;78640858;78648610;78659310;78659310;78659310;78659657;78665954;78665954;78665954;78665954;78665954;78667980;78667986;78667986;78667986;78667986;78669799;78669799;78669799;78669799;78669799;78671913;78671913;78671913;78671913;78673798;78673798;78673798;78673798;78674146;78674146;78674146;78674146;78674373;78674607;78674607;78674607;78674607;78676713;78676713;78676713;786…	78635820;78635820;78635820;78640997;78648647;78659727;78659727;78659727;78659727;78665999;78666131;78666131;78666131;78666131;78668095;78668095;78668095;78668095;78668095;78670066;78669937;78669937;78669937;78669937;78672063;78672063;78672063;78672063;78673921;78673921;78673921;78673921;78674217;78674217;78674217;78674217;78674746;78674746;78674746;78674746;78674746;78676885;78676885;78676885;786…	+;+;+;+;+;+;+;+;+;+;+;+;+;+;+;+;+;+;+;+;+;+;+;+;+;+;+;+;+;+;+;+;+;+;+;+;+;+;+;+;+;+;+;+;+;+;+;+;+;+;+;+;+;+;+;+;+;+;+;+;+;+	4357	2.509856026	2.123804947	3.308677627	3.864965582	19.20386208	21.93306116
Utp14b	1;1;1;1;1;1;1	78635755;78636157;78638043;78640858;78640858;78642043;78642043	78635820;78636377;78638107;78640997;78640997;78649229;78645301	+;+;+;+;+;+;+	7679	9.725528872	8.055408271	10.4062724	10.19686676	26.48360019	35.12876764
Kcne4	1;1;1;1;1	78794475;78794644;78795328;78795328;78796214	78794713;78794713;78795538;78797745;78797745	+;+;+;+;+	2657	12.83477482	9.269015576	20.49250093	17.67399139	39.40731799	10.6402489
Scg2	1;1;1;1;1	79412386;79412386;79413769;79417673;79417673	79413648;79414735;79414735;79417837;79417759	-;-;-;-;-	2515	0	0	0	0.549173139	20.00753332	211.5886032
Ap1s3	1;1;1;1;1;1;1;1;1;1;1;1;1;1	79584593;79586562;79586903;79591920;79591920;79591920;79601399;79601399;79602822;79602824;79602824;79649567;79649567;79649567	79586919;79586919;79586919;79592057;79592057;79592057;79601507;79601507;79603002;79603002;79603002;79649685;79649682;79649689	-;-;-;-;-;-;-;-;-;-;-;-;-;-	2878	0	0.050042416	0.99098965	1.347429338	9.973550832	13.38750744
Wdfy1	1;1;1;1;1;1;1;1;1;1;1;1;1;1;1;1;1;1;1;1;1;1;1;1;1;1;1;1;1;1;1;1;1;1;1;1;1;1;1;1;1;1;1;1;1;1;1;1;1;1;1;1;1;1;1;1;1;1;1;1;1;1;1;1;1;1;1;1;1;1;1;1;1;1;1;1;1;1;1;1;1;1;1;1;1;1;1;1;1;1;1;1;1;1	79679979;79679979;79679979;79679979;79683074;79683961;79683961;79683961;79683961;79683961;79685169;79685169;79685169;79685169;79685169;79686810;79686810;79686810;79686810;79686810;79691575;79691575;79691575;79691575;79691575;79692591;79692591;79692591;79692591;79692591;79694920;79694920;79694920;79694920;79696691;79696691;79696841;79696841;79696841;79696880;79696880;79699931;79699931;79699931;797…	79683287;79683287;79683287;79683287;79683287;79684069;79684069;79684069;79684069;79684069;79685288;79685299;79685299;79685299;79685299;79686911;79686911;79686911;79686911;79686911;79691680;79691680;79691680;79691680;79691680;79692717;79692717;79692717;79692717;79692717;79695032;79695032;79695032;79695032;79696991;79696991;79696991;79696991;79696991;79696991;79696991;79700373;79699985;79699985;797…	-;-;-;-;-;-;-;-;-;-;-;-;-;-;-;-;-;-;-;-;-;-;-;-;-;-;-;-;-;-;-;-;-;-;-;-;-;-;-;-;-;-;-;-;-;-;-;-;-;-;-;-;-;-;-;-;-;-;-;-;-;-;-;-;-;-;-;-;-;-;-;-;-;-;-;-;-;-;-;-;-;-;-;-;-;-;-;-;-;-;-;-;-;-	6488	16.55931529	10.56080471	12.47639973	15.20459971	12.42164937	11.42317852
Mrpl44	1;1;1;1;1;1	79753735;79753833;79755575;79755575;79757205;79758681	79754028;79754028;79756043;79756263;79757383;79759162	+;+;+;+;+;+	1644	2.774180874	3.898407678	5.236046487	5.105393279	5.690333351	8.031031417
Serpine2	1;1;1;1;1;1;1;1;1;1;1;1;1;1;1;1;1;1;1;1;1;1;1;1;1	79771914;79774543;79774562;79777185;79777185;79779173;79779173;79780564;79780564;79780752;79788271;79788271;79788271;79792825;79794445;79794445;79794629;79798994;79798994;79798994;79798994;79835224;79836228;79836228;79838794	79772759;79774626;79774626;79777271;79777271;79779273;79779273;79780762;79780762;79780762;79788468;79788468;79788468;79794672;79794672;79794672;79798021;79799274;79799039;79799274;79799274;79836352;79836413;79836413;79838897	-;-;-;-;-;-;-;-;-;-;-;-;-;-;-;-;-;-;-;-;-;-;-;-;-	8287	18.94956321	5.652609999	27.82703982	21.44236635	17.52195511	5.673996039
Fam124b	1;1;1;1;1;1	80176423;80178042;80190650;80193859;80195533;80196158	80178265;80178265;80191661;80194106;80195753;80196190	-;-;-;-;-;-	3357	0.03087682	0.085804035	0.463411847	0.12659384	0.069234458	0.131586709
Cul3	1;1;1;1;1;1;1;1;1;1;1;1;1;1;1;1;1;1;1;1;1;1;1;1;1;1;1;1;1;1;1;1;1;1;1;1;1;1;1;1;1;1;1;1;1;1;1;1;1;1	80242640;80244540;80244664;80244959;80246927;80246927;80246927;80249241;80249241;80249241;80254131;80254131;80254131;80254131;80255092;80255092;80255092;80255681;80255681;80258550;80258550;80259100;80259100;80260340;80260340;80261393;80261393;80264616;80264616;80264767;80266461;80266461;80266461;80266548;80267799;80267799;80267799;80267799;80281797;80281797;80281797;80281797;80299502;80300576;803…	80245004;80245004;80245004;80245004;80247072;80247072;80247072;80249427;80249427;80249427;80254283;80254265;80254265;80254265;80255158;80255188;80255188;80255805;80255805;80258657;80258657;80259270;80259270;80260516;80260516;80261538;80261538;80264844;80264844;80264844;80266575;80266575;80266575;80266575;80267959;80267959;80267959;80267959;80281910;80281910;80281910;80281910;80299647;80300773;803…	-;-;-;-;-;-;-;-;-;-;-;-;-;-;-;-;-;-;-;-;-;-;-;-;-;-;-;-;-;-;-;-;-;-;-;-;-;-;-;-;-;-;-;-;-;-;-;-;-;-	4873	38.76636099	44.80555342	83.91847444	107.355811	91.27722533	90.56924447
Gm45261	1;1;1	80427314;80432576;80438928	80427446;80432798;80439165	-;-;-	594	0	0	0	0.178861751	0	0
Dock10	1;1;1;1;1;1;1;1;1;1;1;1;1;1;1;1;1;1;1;1;1;1;1;1;1;1;1;1;1;1;1;1;1;1;1;1;1;1;1;1;1;1;1;1;1;1;1;1;1;1;1;1;1;1;1;1;1;1;1;1;1;1;1;1;1;1;1;1;1;1;1;1;1;1;1;1;1;1;1;1;1;1;1;1;1;1;1;1;1;1;1;1;1;1;1;1;1;1;1;1;1;1;1;1;1;1;1;1;1;1;1;1;1;1;1;1;1;1;1;1;1;1;1;1;1;1;1;1;1;1;1;1;1;1;1;1;1;1;1;1;1;1;1;1;1;1;1;1;1;1;1;1;1;1;1;1;1;1;1;1;1;1;1;1;1;1;1;1;1;1;1;1;1;1;1;1;1;1;1;1;1;1;1;1;1;1;1;1;1;1;1;1;1;1;1;1;1;1;1;1…	80478790;80478905;80479270;80479358;80479430;80480608;80481636;80482843;80483042;80483042;80483042;80483042;80483042;80483338;80483338;80483338;80483338;80483338;80487994;80487994;80487994;80487994;80487994;80490144;80490144;80490144;80490144;80490144;80493206;80493206;80493206;80493206;80493206;80498215;80499902;80499902;80501433;80501433;80501433;80501433;80501433;80501687;80501687;80501687;805…	80479543;80479543;80479543;80481711;80479543;80484027;80481711;80482915;80483180;80483180;80483180;80483180;80483180;80483438;80483438;80483438;80483438;80483438;80488184;80488184;80488184;80488184;80488184;80490354;80490354;80490354;80490354;80490354;80493352;80493352;80493352;80493352;80493352;80500113;80499907;80499907;80501546;80501546;80501546;80501546;80501546;80501809;80501809;80501809;805…	-;-;-;-;-;-;-;-;-;-;-;-;-;-;-;-;-;-;-;-;-;-;-;-;-;-;-;-;-;-;-;-;-;-;-;-;-;-;-;-;-;-;-;-;-;-;-;-;-;-;-;-;-;-;-;-;-;-;-;-;-;-;-;-;-;-;-;-;-;-;-;-;-;-;-;-;-;-;-;-;-;-;-;-;-;-;-;-;-;-;-;-;-;-;-;-;-;-;-;-;-;-;-;-;-;-;-;-;-;-;-;-;-;-;-;-;-;-;-;-;-;-;-;-;-;-;-;-;-;-;-;-;-;-;-;-;-;-;-;-;-;-;-;-;-;-;-;-;-;-;-;-;-;-;-;-;-;-;-;-;-;-;-;-;-;-;-;-;-;-;-;-;-;-;-;-;-;-;-;-;-;-;-;-;-;-;-;-;-;-;-;-;-;-;-;-;-;-;-;-…	18267	15.24983533	9.003843364	11.88876282	38.06388981	4.007900789	2.329553703
Nyap2	1;1;1;1;1;1;1;1;1;1;1;1;1;1;1;1;1;1;1;1;1;1;1;1;1;1;1;1;1;1;1;1	81054667;81054921;81055034;81055041;81055124;81055124;81055300;81064974;81064974;81064974;81064974;81064974;81169466;81169466;81169466;81169466;81169466;81218599;81218599;81218599;81218599;81218599;81246759;81246759;81246759;81246759;81246759;81275677;81275677;81275677;81275677;81314229	81054764;81055025;81055610;81055610;81055610;81055610;81055610;81065210;81065210;81065210;81065210;81065210;81169767;81169863;81169767;81169863;81169767;81219684;81219684;81219684;81219684;81219684;81246968;81246968;81249379;81246968;81246968;81275780;81277811;81276624;81276649;81319479	+;+;+;+;+;+;+;+;+;+;+;+;+;+;+;+;+;+;+;+;+;+;+;+;+;+;+;+;+;+;+;+	12508	0	0	0	0.055211482	0.195107994	1.369488572
Irs1	1;1	82210822;82264498	82215325;82269137	-;-	9144	14.95176588	3.039835956	3.345900433	3.845879747	8.622977967	13.01656477
Gm9747	1	82210833	82213654	+	2822	12.02924042	3.700070961	4.04261972	2.785984106	7.659485117	10.27901097
Rhbdd1	1;1;1;1;1;1;1;1;1;1;1;1;1;1;1	82294173;82294363;82316770;82318040;82318040;82320451;82320451;82346013;82346013;82348055;82348055;82355282;82355282;82420584;82420584	82294369;82297451;82317017;82318551;82318551;82320583;82320583;82346101;82346101;82348111;82348111;82355425;82355425;82423087;82423087	+;+;+;+;+;+;+;+;+;+;+;+;+;+;+	6966	3.154541903	1.116450174	3.186086172	5.28474082	3.945402512	3.621600212
Col4a4	1;1;1;1;1;1;1;1;1;1;1;1;1;1;1;1;1;1;1;1;1;1;1;1;1;1;1;1;1;1;1;1;1;1;1;1;1;1;1;1;1;1;1;1;1;1;1;1;1;1;1;1;1;1;1	82426144;82431498;82433444;82434500;82439772;82443178;82444209;82447200;82448704;82448910;82450199;82457579;82458203;82462112;82463302;82464204;82465233;82466732;82467421;82469246;82470169;82471214;82473492;82474875;82475549;82476656;82484667;82486889;82496650;82501572;82502708;82503586;82505250;82506173;82506473;82507286;82509079;82509321;82510638;82512316;82513462;82516248;82516752;82517675;825…	82431115;82431784;82433632;82434616;82439897;82443186;82444316;82447355;82448817;82449038;82450270;82457686;82458310;82462186;82463365;82464385;82465337;82466875;82467591;82469407;82470387;82471321;82473560;82475058;82475655;82476728;82484830;82486978;82496814;82501676;82502777;82503639;82505294;82506232;82506526;82507366;82509120;82509356;82510700;82512351;82513530;82516868;82516868;82517719;825…	-;-;-;-;-;-;-;-;-;-;-;-;-;-;-;-;-;-;-;-;-;-;-;-;-;-;-;-;-;-;-;-;-;-;-;-;-;-;-;-;-;-;-;-;-;-;-;-;-;-;-;-;-;-;-	10612	27.99874819	2.795754516	5.907806718	3.559149969	4.057276568	3.279214698
Col4a3	1;1;1;1;1;1;1;1;1;1;1;1;1;1;1;1;1;1;1;1;1;1;1;1;1;1;1;1;1;1;1;1;1;1;1;1;1;1;1;1;1;1;1;1;1;1;1;1;1;1;1;1;1;1;1;1;1;1;1;1;1;1	82564642;82564697;82619160;82619160;82620930;82626299;82627477;82628282;82628975;82629882;82631022;82632675;82632847;82634572;82634867;82637945;82638547;82639923;82640617;82642298;82644242;82644616;82646641;82647393;82647896;82649028;82650318;82651700;82653630;82654387;82656288;82656800;82657270;82658401;82660007;82660424;82666828;82667707;82668242;82671140;82673977;82674401;82675461;82677959;826…	82565152;82565152;82620574;82619216;82621019;82626343;82627521;82628344;82629028;82629908;82631099;82632737;82632882;82634613;82634944;82638007;82638606;82639967;82640670;82642339;82644326;82644651;82646805;82647482;82647991;82649098;82650500;82651868;82653722;82654488;82656385;82656950;82657383;82658568;82660096;82660558;82666926;82667796;82668381;82671266;82674057;82674499;82675508;82678144;826…	+;+;+;+;+;+;+;+;+;+;+;+;+;+;+;+;+;+;+;+;+;+;+;+;+;+;+;+;+;+;+;+;+;+;+;+;+;+;+;+;+;+;+;+;+;+;+;+;+;+;+;+;+;+;+;+;+;+;+;+;+;+	9967	9.042510839	0.715269648	2.242384231	1.337775357	1.171777745	1.014433588
Mff	1;1;1;1;1;1;1;1;1;1;1;1;1;1;1;1;1;1;1;1;1;1;1;1;1;1;1;1;1;1;1;1;1;1;1;1;1;1;1;1;1;1;1;1;1;1;1;1;1;1;1;1;1;1;1;1;1;1;1;1;1;1;1;1;1;1;1;1;1;1;1;1;1;1;1;1;1;1;1;1;1;1;1;1;1;1;1;1	82702611;82702639;82702640;82702646;82702655;82702661;82702669;82704949;82704949;82704949;82704949;82704949;82704949;82704949;82705788;82706937;82706937;82706937;82706937;82706937;82706937;82706937;82706950;82706993;82707047;82707047;82708834;82708834;82708834;82708834;82708834;82708834;82708834;82708834;82708834;82708834;82713137;82713137;82713137;82713140;82713140;82713140;82713140;82713140;827…	82702805;82702805;82702805;82702805;82702805;82702805;82702805;82705057;82705057;82705057;82705057;82705057;82705057;82705057;82705959;82707157;82707157;82707157;82707157;82707157;82707157;82707157;82707157;82707157;82707157;82707157;82709003;82709003;82709003;82709003;82709003;82709003;82709003;82709003;82709003;82709003;82713228;82713228;82713228;82714449;82713228;82713228;82713228;82713228;827…	+;+;+;+;+;+;+;+;+;+;+;+;+;+;+;+;+;+;+;+;+;+;+;+;+;+;+;+;+;+;+;+;+;+;+;+;+;+;+;+;+;+;+;+;+;+;+;+;+;+;+;+;+;+;+;+;+;+;+;+;+;+;+;+;+;+;+;+;+;+;+;+;+;+;+;+;+;+;+;+;+;+;+;+;+;+;+;+	9757	5.981030262	4.756699072	5.979067223	5.390050301	6.937823811	7.480239817
Tm4sf20	1;1;1;1;1;1;1	82734370;82735123;82737889;82741648;82741648;82745956;82745956	82735432;82735432;82738040;82741713;82741713;82746182;82746182	-;-;-;-;-;-;-	1508	0.549885864	0.238763383	0.618968264	1.79656429	0.423842975	0.943881588
Gm47791	1	82748545	82748964	-	420	0.370191019	0	0	0.37944243	0.276690566	0
Agfg1	1;1;1;1;1;1;1;1;1;1;1;1;1;1;1;1;1;1;1;1;1;1;1;1;1;1;1;1;1;1;1;1;1;1;1;1;1;1;1;1;1;1;1;1;1;1;1;1;1;1;1;1;1;1;1;1;1;1;1;1;1;1;1;1;1;1;1;1;1;1;1;1;1;1;1;1;1;1;1;1;1;1;1;1;1;1;1;1;1;1;1;1;1;1;1;1	82817204;82817218;82817390;82817392;82817395;82817395;82817455;82817794;82836077;82836077;82836077;82836077;82836077;82836077;82836077;82836077;82848406;82848406;82848406;82848406;82848406;82848406;82848406;82848406;82853009;82853009;82853009;82853009;82853009;82853009;82853009;82853009;82853892;82853892;82853892;82853892;82853892;82853892;82853892;82853892;82857729;82857729;82857729;82857729;828…	82817610;82817610;82817610;82817610;82817610;82817610;82817610;82818007;82836170;82836170;82836170;82836170;82836170;82836170;82836170;82836170;82848521;82848521;82848521;82848521;82848521;82848521;82848521;82848521;82853171;82853171;82853171;82853171;82853171;82853171;82853171;82853171;82854045;82854045;82854045;82854045;82854045;82854045;82854045;82854045;82857843;82857848;82857848;82857848;828…	+;+;+;+;+;+;+;+;+;+;+;+;+;+;+;+;+;+;+;+;+;+;+;+;+;+;+;+;+;+;+;+;+;+;+;+;+;+;+;+;+;+;+;+;+;+;+;+;+;+;+;+;+;+;+;+;+;+;+;+;+;+;+;+;+;+;+;+;+;+;+;+;+;+;+;+;+;+;+;+;+;+;+;+;+;+;+;+;+;+;+;+;+;+;+;+	8384	12.14071119	6.768212851	10.20539675	12.97001569	11.40754544	11.44501458
A030005L19Rik	1	82891046	82891851	+	806	0.835915205	0.625406022	0.128674406	0.131816229	0.36045297	0.182686759
A030014E15Rik	1	82902638	82903433	+	796	0	0	0	0	0	0
Gm6217	1	82908292	82909120	-	829	0	0	0	0.128159084	0	0
A030003K21Rik	1	82920280	82921109	-	830	1.123953456	0	0	0	0	0
Gm7544	1	82932907	82933734	-	828	0	0	0.250511042	0.513255461	0.140350287	0.059277588
Gm47955	1	82938007	82938645	+	639	0	0.112693327	0	0	0	0
Gm47959	1	82978269	82979201	+	933	0	0	0	0	0	0
Slc19a3	1;1;1;1;1;1;1;1;1;1;1;1;1;1;1;1;1	82990244;82990245;82991521;82992424;82992424;82992424;82997053;82997053;82997053;82997863;83000055;83000055;83003947;83003947;83005734;83016091;83016091	82991710;82991710;82991710;82992565;82992565;82992565;82997245;82997245;82997245;82997953;83000862;83000862;83004101;83004101;83005863;83016152;83016169	-;-;-;-;-;-;-;-;-;-;-;-;-;-;-;-;-	3065	0	0	0.236861664	0.017331791	0.473939795	0.704600676
Krtap28-10	1	83019245	83020201	-	957	0.54155426	0	0	0	0.121431596	0.410297534
Gm47969	1	83022653	83023667	+	1015	0	0	0	0	0	0
A030005K14Rik	1	83036007	83037099	-	1093	0	0	0	0	0	0
Krtap28-13	1	83038651	83039642	+	992	0.156734101	0	0	0	0	0.098955328
Ccl20	1;1;1;1;1;1;1;1;1;1;1	83094487;83094495;83094514;83095517;83095520;83095520;83095720;83095720;83095720;83096417;83096417	83094623;83094623;83094623;83095631;83095631;83095631;83095797;83096887;83095797;83096888;83096888	+;+;+;+;+;+;+;+;+;+;+	1421	0	0	0	0	0.081780463	0.207242122
Daw1	1;1;1;1;1;1;1;1;1;1;1;1;1;1;1;1;1;1;1;1;1;1;1;1;1;1;1;1;1;1;1;1;1;1;1;1;1;1;1;1;1;1;1;1;1;1;1;1	83137473;83137483;83137483;83137490;83137502;83157014;83157014;83157014;83157014;83157014;83158066;83158066;83158066;83158086;83159971;83159971;83159971;83159971;83160977;83160977;83160977;83160977;83165627;83165627;83169065;83169065;83170338;83170338;83174942;83174942;83174942;83174942;83175807;83175807;83175807;83175807;83183610;83183610;83183610;83183610;83186927;83186927;83186927;83186927;831…	83137560;83137559;83137559;83137559;83137559;83157545;83157086;83157086;83157086;83157086;83158210;83158210;83158210;83158210;83160029;83160029;83160029;83160029;83161099;83161099;83161099;83161099;83165726;83165726;83169172;83169172;83170444;83170444;83175044;83175044;83175044;83175044;83175921;83175921;83175921;83175921;83183686;83183686;83183686;83183686;83187089;83187089;83187089;83187089;831…	+;+;+;+;+;+;+;+;+;+;+;+;+;+;+;+;+;+;+;+;+;+;+;+;+;+;+;+;+;+;+;+;+;+;+;+;+;+;+;+;+;+;+;+;+;+;+;+	2140	0	0.134600068	0	0.049646673	0.054303756	0.045870881
Sphkap	1;1;1;1;1;1;1;1;1;1;1;1;1;1;1;1;1;1;1;1;1;1;1;1;1;1;1;1;1;1;1;1	83231860;83233163;83241230;83241230;83241503;83241503;83242848;83243690;83245023;83245023;83245023;83253339;83253339;83253339;83258051;83258051;83266483;83266483;83268691;83268691;83316867;83317256;83317256;83339950;83339950;83339950;83362564;83362615;83385701;83385701;83385701;83385701	83234991;83234991;83241414;83241414;83241555;83241555;83243776;83243776;83245208;83245208;83245208;83256886;83257056;83257056;83258306;83258306;83266617;83266617;83268750;83268750;83317363;83317363;83317363;83340049;83340049;83340049;83362693;83362693;83385860;83385886;83385886;83385921	-;-;-;-;-;-;-;-;-;-;-;-;-;-;-;-;-;-;-;-;-;-;-;-;-;-;-;-;-;-;-;-	9602	0.097154902	0	0.032403115	0.807727897	0.901650469	6.425315153
Pid1	1;1;1;1;1;1;1;1;1;1;1;1;1;1;1;1;1;1;1;1;1;1	84014017;84014952;84015647;84030795;84058300;84085515;84093053;84134850;84136953;84136953;84136953;84136953;84136953;84169061;84260914;84262062;84262062;84262062;84313755;84317455;84318777;84341751	84016228;84016228;84016228;84030974;84058519;84086108;84093751;84137099;84137099;84137099;84137099;84137099;84137099;84169144;84262344;84262332;84262144;84262366;84313894;84317588;84318831;84341901	-;-;-;-;-;-;-;-;-;-;-;-;-;-;-;-;-;-;-;-;-;-	8172	24.86060099	14.65863421	22.71070203	31.48833557	4.827864388	3.633690009
Dner	1;1;1;1;1;1;1;1;1;1;1;1;1;1;1;1;1;1;1;1;1;1;1;1;1	84347560;84361506;84373336;84383660;84396370;84423116;84454066;84472452;84511665;84512573;84558377;84558377;84558436;84560725;84560725;84560725;84560725;84563034;84563034;84563034;84563034;84601380;84618146;84673174;84673174	84348596;84361752;84373467;84383773;84396492;84423340;84454179;84472605;84512718;84512718;84558543;84558543;84558543;84560819;84560819;84560819;84560819;84563342;84563342;84563342;84563342;84601562;84618206;84673740;84673942	-;-;-;-;-;-;-;-;-;-;-;-;-;-;-;-;-;-;-;-;-;-;-;-;-	4784	1.25666851	0.225787112	0.130073041	0.177665352	0.352225239	1.405562799
Trip12	1;1;1;1;1;1;1;1;1;1;1;1;1;1;1;1;1;1;1;1;1;1;1;1;1;1;1;1;1;1;1;1;1;1;1;1;1;1;1;1;1;1;1;1;1;1;1;1;1;1;1;1;1;1;1;1;1;1;1;1;1;1;1;1;1;1;1;1;1;1;1;1;1;1;1;1;1;1;1;1;1;1;1;1;1;1;1;1;1;1;1;1;1;1;1;1;1;1;1;1;1;1;1;1;1;1;1;1;1;1;1;1;1;1;1;1;1;1;1;1;1;1;1;1;1;1;1;1;1;1;1;1;1;1;1;1;1;1;1;1;1;1;1;1;1;1;1;1;1;1;1;1;1;1;1;1;1;1;1;1;1;1;1;1;1;1;1;1;1;1;1;1;1;1;1;1;1;1;1;1;1;1;1;1;1;1;1;1;1;1;1;1;1;1;1;1;1;1;1;1…	84698910;84698910;84701985;84701985;84702298;84703117;84703117;84703117;84703117;84703117;84703457;84703457;84703457;84703457;84703457;84703924;84703924;84703924;84703924;84703924;84703931;84705846;84705846;84705846;84705846;84705846;84705846;84706328;84708253;84708253;84708253;84708253;84708253;84709344;84709344;84709344;84709344;84709344;84709344;84709734;84709734;84709734;84709734;84714703;847…	84702535;84702535;84702535;84702535;84702535;84703220;84703220;84703220;84703220;84703220;84703551;84703551;84703551;84703551;84703551;84704037;84704037;84704037;84704037;84704037;84704037;84706597;84706010;84706010;84706010;84706010;84706010;84708417;84708320;84708417;84708417;84708417;84708417;84709495;84709424;84709498;84709498;84709498;84709498;84709848;84709848;84709848;84709848;84714801;847…	-;-;-;-;-;-;-;-;-;-;-;-;-;-;-;-;-;-;-;-;-;-;-;-;-;-;-;-;-;-;-;-;-;-;-;-;-;-;-;-;-;-;-;-;-;-;-;-;-;-;-;-;-;-;-;-;-;-;-;-;-;-;-;-;-;-;-;-;-;-;-;-;-;-;-;-;-;-;-;-;-;-;-;-;-;-;-;-;-;-;-;-;-;-;-;-;-;-;-;-;-;-;-;-;-;-;-;-;-;-;-;-;-;-;-;-;-;-;-;-;-;-;-;-;-;-;-;-;-;-;-;-;-;-;-;-;-;-;-;-;-;-;-;-;-;-;-;-;-;-;-;-;-;-;-;-;-;-;-;-;-;-;-;-;-;-;-;-;-;-;-;-;-;-;-;-;-;-;-;-;-;-;-;-;-;-;-;-;-;-;-;-;-;-;-;-;-;-;-;-…	16601	34.08495733	32.78256769	67.71145511	64.09447997	72.79840289	65.47596442
Fbxo36	1;1;1;1;1;1;1;1;1;1;1;1;1;1;1;1;1	84817562;84817574;84825601;84844157;84846872;84858813;84858813;84858813;84858813;84874211;84874211;84874211;84874211;84877718;84877718;84877718;84877718	84817689;84817689;84825799;84844264;84847811;84858921;84858921;84858921;84858921;84874383;84874383;84874383;84874383;84878208;84878208;84878208;84878208	+;+;+;+;+;+;+;+;+;+;+;+;+;+;+;+;+	2148	2.91947666	0.385533946	0.531111399	0.939773616	3.002633654	1.27960111
Slc16a14	1;1;1;1;1;1;1	84883619;84889917;84900575;84907008;84907055;84912434;84912581	84885150;84890894;84900718;84907285;84907285;84912578;84912855	-;-;-;-;-;-;-	3352	0.185537265	1.074150302	0.556923713	3.375588682	0.79738391	0.95176604
Gm15433	1;1	84936703;84941367	84936895;84942293	+;+	1120	1.897228973	0.385773408	0.879696364	1.328048505	6.899970984	6.398168763
C130026I21Rik	1;1;1;1;1;1;1;1;1;1;1;1;1;1;1;1;1;1;1;1;1;1;1;1;1;1;1;1;1;1;1;1;1;1;1	84970411;85089988;85090139;85091214;85091214;85219007;85223361;85223361;85224018;85224065;85224391;85226020;85226020;85226020;85226020;85231824;85231824;85231824;85231824;85232235;85232235;85232235;85232235;85235107;85237416;85237416;85237416;85238458;85238458;85238458;85239556;85247754;85247754;85247754;85247754	84970797;85090330;85090330;85091376;85091376;85219618;85223428;85223428;85224118;85224857;85224857;85226100;85226100;85226100;85226100;85231904;85231904;85231904;85231904;85232297;85232297;85232297;85232269;85235190;85237587;85237587;85237587;85238620;85238620;85238620;85239791;85248287;85248264;85247864;85247899	-;-;-;-;-;-;-;-;-;-;-;-;-;-;-;-;-;-;-;-;-;-;-;-;-;-;-;-;-;-;-;-;-;-;-	3827	4.645041218	4.05497212	1.246598454	4.136487634	16.230537	12.35061782
Gm7582	1	85005675	85006565	-	891	1.570507354	0	0.69839442	0.119241168	0.847772441	0.495776188
A530032D15Rik	1;1;1;1;1;1;1;1;1;1;1;1;1;1;1;1;1;1;1	85060790;85062800;85066128;85067248;85067248;85068798;85068798;85072018;85072018;85077198;85077198;85077198;85078253;85078253;85078253;85087058;85087058;85087058;85087530	85060834;85062865;85066537;85067301;85067301;85068910;85068910;85072080;85072080;85077369;85077369;85077369;85078415;85078415;85078415;85087574;85087176;85087170;85087567	-;-;-;-;-;-;-;-;-;-;-;-;-;-;-;-;-;-;-	1603	8.179766625	10.9611309	6.599239102	13.52074335	3.153547497	1.806505746
Gm7609	1;1;1;1;1;1;1	85177334;85177429;85179861;85179861;85185725;85190348;85190348	85177443;85177443;85180029;85180029;85185918;85191261;85191507	+;+;+;+;+;+;+	1633	2.475496589	1.168580808	0.444568891	1.951816541	14.23270516	9.497772351
Gm52955	1	85411973	85412863	-	891	0.698003268	0	0	0	3.195449968	3.580605799
Gm7592	1;1;1;1	85454323;85466751;85477385;85477408	85454436;85466919;85479899;85478298	+;+;+;+	2798	2.648757757	1.840167652	0.333596906	1.803639856	7.538285143	7.68329058
G530012D18Rik	1;1	85503397;85504625	85503424;85505016	+;+	420	1.110573058	0	0.617330782	0	0.691726414	0.701169179
Sp110	1;1;1;1;1;1;1;1;1;1;1;1;1;1;1;1;1;1;1;1;1;1;1;1;1;1;1;1;1;1;1;1;1;1;1;1;1;1;1;1;1;1;1;1;1;1;1	85504620;85504620;85504624;85506778;85506778;85506778;85507078;85507365;85507365;85511233;85511233;85511233;85511233;85511899;85512624;85512624;85512624;85513936;85513936;85515183;85515183;85515183;85516835;85516835;85516835;85519244;85519244;85521165;85521986;85521986;85523174;85523552;85523683;85523683;85523683;85523683;85524934;85525439;85525966;85525998;85526350;85526350;85526350;85526350;855…	85505066;85505066;85505066;85507466;85506920;85506920;85507466;85507466;85507466;85511301;85511301;85511301;85511301;85511999;85512773;85514016;85512773;85514016;85514016;85515260;85515260;85515260;85516912;85516912;85516912;85519510;85519510;85523448;85522154;85522154;85523448;85523830;85523830;85523830;85523830;85523830;85525161;85526117;85526117;85526117;85526500;85526500;85526500;85526500;855…	-;-;-;-;-;-;-;-;-;-;-;-;-;-;-;-;-;-;-;-;-;-;-;-;-;-;-;-;-;-;-;-;-;-;-;-;-;-;-;-;-;-;-;-;-;-;-	6781	15.65273102	7.492078757	19.7298226	6.87819842	17.0176327	17.89992577
Sp140	1;1;1;1;1;1;1;1;1;1;1;1;1;1;1;1;1;1;1;1;1;1;1;1;1;1;1;1;1;1;1;1;1;1;1;1;1;1;1;1;1	85528099;85528424;85528857;85537415;85537415;85538460;85538460;85538554;85542525;85542525;85542909;85542909;85547777;85547777;85549375;85549375;85553821;85553821;85555899;85558181;85558181;85560199;85560199;85563105;85563280;85563280;85565545;85565545;85565548;85569454;85569454;85569454;85570263;85570263;85570263;85570656;85570710;85570924;85572305;85572305;85572305	85528320;85528912;85528912;85537577;85537577;85538503;85538631;85538631;85542575;85542575;85542992;85542992;85547878;85547878;85549428;85549428;85553886;85553886;85555979;85558260;85558285;85560341;85560341;85563327;85563327;85563327;85565586;85565586;85565586;85569569;85569569;85569569;85570611;85570368;85570368;85570733;85571067;85571067;85572753;85572663;85572758	+;+;+;+;+;+;+;+;+;+;+;+;+;+;+;+;+;+;+;+;+;+;+;+;+;+;+;+;+;+;+;+;+;+;+;+;+;+;+;+;+	3328	20.69643661	21.58383673	38.39322594	20.19208364	25.08921636	26.9153734
Sp100	1;1;1;1;1;1;1;1;1;1;1;1;1;1;1;1;1;1;1;1;1;1;1;1;1;1;1;1;1;1;1;1;1;1;1;1;1;1;1;1;1;1;1;1;1;1;1;1;1;1;1;1;1;1;1;1;1;1;1;1;1;1;1;1;1;1;1;1;1;1;1;1;1;1;1;1;1;1;1;1;1;1;1;1;1;1;1;1;1;1;1;1;1;1;1;1;1;1;1;1;1;1;1;1;1;1;1;1;1;1;1;1;1;1;1;1;1;1;1;1;1;1;1;1;1;1;1;1;1;1;1;1;1;1;1;1;1;1;1	85577709;85577709;85577729;85577735;85577735;85577735;85577736;85577771;85587424;85587424;85587424;85587424;85587424;85587424;85587424;85587424;85590194;85590194;85590194;85590194;85590194;85590194;85590194;85590194;85591247;85591247;85591247;85591247;85591247;85591247;85591247;85593000;85593000;85593000;85593000;85593000;85593000;85593000;85594635;85594635;85594635;85594635;85594635;85594635;855…	85577848;85577848;85577848;85577848;85577848;85577848;85577848;85577848;85587583;85587583;85587583;85587583;85587583;85587583;85587583;85587583;85590592;85590362;85590362;85590362;85590362;85590362;85590362;85590362;85591318;85591318;85591318;85591318;85591318;85591318;85591318;85593065;85593065;85593065;85593065;85593065;85593065;85593065;85594724;85594724;85594724;85594724;85594724;85594724;855…	+;+;+;+;+;+;+;+;+;+;+;+;+;+;+;+;+;+;+;+;+;+;+;+;+;+;+;+;+;+;+;+;+;+;+;+;+;+;+;+;+;+;+;+;+;+;+;+;+;+;+;+;+;+;+;+;+;+;+;+;+;+;+;+;+;+;+;+;+;+;+;+;+;+;+;+;+;+;+;+;+;+;+;+;+;+;+;+;+;+;+;+;+;+;+;+;+;+;+;+;+;+;+;+;+;+;+;+;+;+;+;+;+;+;+;+;+;+;+;+;+;+;+;+;+;+;+;+;+;+;+;+;+;+;+;+;+;+;+	7556	8.765825457	10.38327474	20.07387151	12.76726355	23.45424926	36.79189469
A630001G21Rik	1;1;1;1;1;1;1;1;1;1;1;1;1;1;1;1;1;1;1;1;1;1;1;1;1;1;1;1;1;1;1;1;1	85644804;85644804;85645410;85645413;85645811;85646746;85646746;85646746;85646746;85646746;85650819;85650819;85650819;85650819;85650819;85652842;85652842;85652842;85652842;85654180;85654180;85654180;85654180;85655235;85663644;85664193;85664193;85664193;85664193;85664193;85701781;85705383;85706241	85646089;85646089;85646089;85646089;85646089;85646850;85646850;85646850;85646850;85646850;85650902;85650902;85651108;85650902;85650902;85653010;85653010;85653010;85653010;85654223;85654336;85654336;85654336;85655419;85663750;85664282;85664275;85664302;85664302;85664350;85701862;85705428;85706364	-;-;-;-;-;-;-;-;-;-;-;-;-;-;-;-;-;-;-;-;-;-;-;-;-;-;-;-;-;-;-;-;-	2709	0.97569726	5.755034825	12.21262136	14.07956923	2.337928036	4.529516663
Cab39	1;1;1;1;1;1;1;1;1;1;1;1;1;1;1;1;1;1;1;1;1;1;1;1;1;1;1;1	85721162;85721262;85722189;85722232;85723078;85741433;85743742;85746078;85746078;85746078;85746078;85763044;85763044;85763044;85765007;85765007;85765007;85769919;85769919;85770801;85772314;85772314;85775131;85775131;85775998;85775998;85776754;85776754	85721542;85721542;85722270;85722270;85723194;85741485;85743830;85746234;85746234;85746234;85746234;85763208;85763208;85763208;85765125;85765039;85765125;85770087;85770087;85773791;85772373;85772373;85775196;85775196;85776141;85776141;85778086;85779297	+;+;+;+;+;+;+;+;+;+;+;+;+;+;+;+;+;+;+;+;+;+;+;+;+;+;+;+	7077	22.54100805	13.60954655	26.47378178	30.0251181	38.33436949	48.45765635
Itm2c	1;1;1;1;1;1;1;1;1;1;1;1;1;1	85822002;85822340;85830731;85830731;85832935;85832935;85833882;85834143;85834729;85834729;85834729;85835268;85835268;85835268	85822510;85822510;85830871;85830871;85833123;85833123;85834253;85834253;85834879;85834879;85834879;85835512;85836396;85836080	+;+;+;+;+;+;+;+;+;+;+;+;+;+	2491	36.61785111	22.44743863	48.04622777	28.46960665	32.49309161	27.2107686
4933407L21Rik	1;1;1;1;1;1;1	85856204;85856448;85856607;85858192;85858192;85859006;85868276	85856813;85856813;85859475;85858257;85858257;85859475;85868346	+;+;+;+;+;+;+	3343	0	0	0.341258536	0.031780999	0.504051913	0.1174558
Gpr55	1;1	85866039;85888557	85869587;85888729	-;-	3722	0.139244338	0.541727301	0.362238159	0.22835869	0.343447183	0.052747816
Spata3	1;1;1;1;1;1;1;1;1;1;1;1;1;1;1;1;1;1;1;1;1;1;1;1;1;1;1;1;1;1;1;1;1;1;1	85944538;85945790;85949664;85949665;85949668;85949668;85949668;85949675;85949682;85949683;85949827;85952049;85952049;85952049;85952049;85952049;85952052;85952052;85952052;85952052;85952052;85954136;85954136;85954136;85954136;85954136;85954136;85954136;85954574;85956934;85956934;85956934;85957301;85957301;85957301	85944791;85946546;85950071;85950028;85950071;85950071;85950071;85950071;85950071;85950071;85950071;85952391;85952391;85952223;85952388;85952223;85952223;85952223;85952390;85952223;85952223;85954279;85954279;85954279;85954279;85954279;85954279;85954279;85954900;85956986;85956984;85956970;85957643;85957680;85957680	+;+;+;+;+;+;+;+;+;+;+;+;+;+;+;+;+;+;+;+;+;+;+;+;+;+;+;+;+;+;+;+;+;+;+	2666	0.136079219	0.21608713	0.038901565	0.119554254	0	0.036820587
2810459M11Rik	1;1;1;1;1;1	85973585;85973585;85976310;85976313;85980672;85980672	85974294;85974294;85976423;85976423;85981075;85983178	+;+;+;+;+;+	3331	0	0	0.326920294	0	0.017443716	0.20628814
Psmd1	1;1;1;1;1;1;1;1;1;1;1;1;1;1;1;1;1;1;1;1;1;1;1;1;1;1;1;1;1;1;1;1;1;1;1;1;1;1;1;1;1;1;1;1;1;1;1;1;1;1;1;1;1;1;1;1;1;1;1;1;1;1;1;1;1;1;1;1;1;1;1;1	85992109;85992109;85992341;85992341;85992363;85992414;85992593;85998305;85998305;85998305;85998305;85998305;85998305;85999143;85999336;85999336;85999336;85999336;85999336;85999549;85999549;85999549;86003521;86003521;86003521;86005078;86005078;86006290;86006290;86009759;86009759;86010869;86010869;86012904;86012904;86013752;86013752;86014297;86014297;86016531;86016531;86017716;86017716;86019725;860…	85992527;85992527;85992527;85992527;85995384;85992527;85992728;85998348;85998348;85998348;85998498;85998348;85998348;85999245;85999409;85999409;85999382;85999409;85999409;86000006;85999718;85999718;86003541;86003726;86003726;86005221;86005221;86006516;86006516;86009819;86009819;86010997;86010997;86012992;86012992;86013830;86013830;86014470;86014470;86016642;86016642;86017912;86017912;86019820;860…	+;+;+;+;+;+;+;+;+;+;+;+;+;+;+;+;+;+;+;+;+;+;+;+;+;+;+;+;+;+;+;+;+;+;+;+;+;+;+;+;+;+;+;+;+;+;+;+;+;+;+;+;+;+;+;+;+;+;+;+;+;+;+;+;+;+;+;+;+;+;+;+	7265	26.97986797	38.80567196	70.17840122	58.75220777	71.08567202	90.72540451
Htr2b	1;1;1;1;1;1;1	86026748;86027823;86030096;86030144;86038256;86038256;86039601	86027954;86027954;86030344;86030344;86038394;86038838;86039692	-;-;-;-;-;-;-	2131	4.37766949	5.626390207	3.69877026	6.232043664	7.634634101	5.781108627
Gm21972	1;1;1;1;1;1	86061359;86064685;86082433;86084640;86087717;86090387	86061506;86064838;86082565;86084727;86087845;86090510	+;+;+;+;+;+	776	63.31411349	74.00618735	198.3350154	134.3108849	199.5488082	260.7789135
Armc9	1;1;1;1;1;1;1;1;1;1;1;1;1;1;1;1;1;1;1;1;1;1;1;1;1;1;1;1;1;1;1;1;1;1;1;1;1;1;1;1;1;1;1;1;1;1;1;1;1;1;1;1;1;1;1;1;1;1;1;1;1;1;1;1;1;1;1;1;1;1;1;1;1;1;1;1;1;1;1;1;1;1;1;1;1;1;1;1;1;1;1;1;1;1;1;1;1;1;1;1;1;1;1;1;1;1;1;1;1;1;1;1;1;1;1;1;1;1;1;1;1;1;1;1;1;1;1;1;1;1;1;1;1;1;1;1;1;1;1;1;1;1;1;1;1;1;1;1;1;1;1;1;1;1;1;1;1;1;1;1;1;1;1;1;1;1;1;1;1;1;1;1;1;1;1;1;1;1;1	86082502;86082506;86082506;86082508;86082520;86082520;86082521;86082532;86082537;86082541;86084640;86084640;86084640;86084640;86084640;86084640;86084640;86084640;86084640;86084640;86087717;86087717;86087717;86087717;86087717;86087717;86087717;86087717;86087717;86087717;86090387;86090387;86090387;86090387;86090387;86090387;86090387;86090387;86090387;86092418;86092418;86092418;86092418;86092418;860…	86082565;86082565;86082565;86082565;86082565;86082565;86082565;86082565;86082565;86082565;86084727;86084727;86084727;86084727;86084727;86084727;86084727;86084727;86084727;86084727;86087845;86087845;86087845;86087845;86087845;86087845;86087845;86087845;86087845;86087845;86090557;86090557;86090557;86090557;86090557;86090557;86090557;86090557;86090557;86092573;86092573;86092573;86092573;86092573;860…	+;+;+;+;+;+;+;+;+;+;+;+;+;+;+;+;+;+;+;+;+;+;+;+;+;+;+;+;+;+;+;+;+;+;+;+;+;+;+;+;+;+;+;+;+;+;+;+;+;+;+;+;+;+;+;+;+;+;+;+;+;+;+;+;+;+;+;+;+;+;+;+;+;+;+;+;+;+;+;+;+;+;+;+;+;+;+;+;+;+;+;+;+;+;+;+;+;+;+;+;+;+;+;+;+;+;+;+;+;+;+;+;+;+;+;+;+;+;+;+;+;+;+;+;+;+;+;+;+;+;+;+;+;+;+;+;+;+;+;+;+;+;+;+;+;+;+;+;+;+;+;+;+;+;+;+;+;+;+;+;+;+;+;+;+;+;+;+;+;+;+;+;+;+;+;+;+;+;+	13006	2.482551184	1.168255316	1.714438555	1.907423195	2.211439667	2.43409107
B3gnt7	1;1;1;1;1	86230554;86230956;86231253;86232767;86232767	86232429;86231276;86231970;86233571;86235027	+;+;+;+;+	4137	0	0	0.877424462	0.102725531	0.6601247	0.071184688
Ncl	1;1;1;1;1;1;1;1;1;1;1;1;1;1;1;1;1;1;1;1;1;1;1;1;1;1;1;1;1;1;1;1;1;1;1;1	86272441;86278217;86278218;86278286;86278534;86278534;86278534;86278534;86278823;86279089;86279089;86279089;86279920;86279920;86279920;86280232;86280848;86281454;86281454;86282742;86282742;86283774;86283774;86284093;86284093;86284278;86284278;86284679;86284679;86285034;86285829;86285829;86285829;86286289;86286928;86286928	86278418;86278418;86278418;86278418;86278933;86278757;86278757;86278757;86279215;86279785;86279215;86279215;86280028;86281002;86280041;86280355;86281002;86281577;86281577;86282866;86282866;86283915;86283915;86284179;86284179;86284463;86284463;86285174;86285174;86285174;86285945;86285945;86285945;86286691;86287086;86287122	-;-;-;-;-;-;-;-;-;-;-;-;-;-;-;-;-;-;-;-;-;-;-;-;-;-;-;-;-;-;-;-;-;-;-;-	10188	62.07203713	140.2370401	172.6337537	202.7372672	320.3646562	364.4909741
Nmur1	1;1;1;1;1;1;1;1;1;1;1	86314025;86314047;86314047;86315035;86315035;86315035;86315569;86317064;86325755;86348682;86353836	86314435;86314435;86314435;86315929;86315929;86315863;86315929;86317066;86325912;86348794;86353950	-;-;-;-;-;-;-;-;-;-;-	1695	0.305762494	0	0	0.062680755	0.137120988	0
Tex44	1	86354051	86355774	+	1724	0	0	0	0	0	0.056939493
Ptma	1;1;1;1;1;1;1;1;1;1;1;1;1;1;1;1;1;1;1;1;1;1;1;1	86454448;86454458;86454459;86454463;86454529;86455571;86456497;86456497;86456895;86456895;86456895;86456895;86456895;86457178;86457178;86457178;86457178;86457453;86457453;86457453;86457453;86457687;86457687;86457726	86454672;86454672;86454672;86454672;86454672;86455734;86456578;86456578;86456966;86456966;86456966;86456966;86456966;86457274;86457274;86457249;86457274;86457467;86457526;86457526;86457526;86458093;86458434;86457931	+;+;+;+;+;+;+;+;+;+;+;+;+;+;+;+;+;+;+;+;+;+;+;+	1462	476.7209546	384.067069	1775.333544	1302.286907	2363.348115	2822.038089
Pde6d	1;1;1;1;1;1;1;1;1;1;1;1;1;1;1;1;1;1;1;1;1;1;1	86470716;86470716;86470744;86471242;86473114;86473424;86473424;86473424;86473912;86474379;86474379;86474379;86474379;86475158;86475251;86475251;86475251;86492267;86510022;86510022;86510022;86510022;86510134	86470954;86471305;86471305;86471305;86473529;86473529;86473529;86473529;86474504;86474504;86474504;86474504;86474504;86475339;86475339;86475339;86475339;86492333;86510269;86510269;86510351;86510269;86510239	-;-;-;-;-;-;-;-;-;-;-;-;-;-;-;-;-;-;-;-;-;-;-	2178	7.114874225	4.232053552	9.76164928	6.048779232	9.043894113	8.743689125
Cops7b	1;1;1;1;1;1;1;1;1;1;1;1;1;1;1;1;1;1;1;1;1;1;1;1;1;1;1;1;1;1;1;1;1;1	86510626;86510660;86514738;86514738;86514822;86514853;86514864;86515069;86516886;86516886;86516886;86516886;86516886;86520013;86520013;86520013;86524462;86524473;86524473;86524473;86526725;86526725;86526725;86526725;86526824;86528805;86528805;86528805;86528805;86528805;86532780;86532780;86532780;86532780	86510818;86510818;86514957;86514957;86514957;86514957;86514957;86515189;86517063;86517063;86517015;86517063;86517063;86520088;86520088;86520088;86524561;86524561;86524561;86524561;86526927;86526927;86526927;86526927;86526927;86528910;86528886;86528910;86528910;86528910;86534700;86534048;86534222;86537097	+;+;+;+;+;+;+;+;+;+;+;+;+;+;+;+;+;+;+;+;+;+;+;+;+;+;+;+;+;+;+;+;+;+	5515	2.49971234	1.730092892	2.980649875	3.140118314	3.381996562	3.613277984
Nppc	1;1;1	86594013;86597366;86598071	86594520;86597676;86598293	-;-;-	1042	0.198951028	0	0.099531259	0.101961497	0.780681635	0.235517479
Dis3l2	1;1;1;1;1;1;1;1;1;1;1;1;1;1;1;1;1;1;1;1;1;1;1;1;1;1;1;1;1;1;1;1;1;1;1;1;1;1;1;1;1;1;1;1;1;1;1;1;1;1;1;1;1;1;1;1;1;1;1;1;1;1;1;1;1;1;1;1;1;1;1;1;1;1;1;1;1;1;1;1	86631530;86631541;86631550;86631550;86631565;86672403;86672403;86672403;86672403;86672403;86673063;86673063;86673063;86673063;86673063;86675251;86681949;86681949;86681949;86681949;86688010;86688010;86688010;86688010;86719138;86719138;86740234;86740234;86748944;86748944;86748944;86748944;86782082;86782082;86782082;86782082;86784849;86784849;86784849;86784849;86785093;86806125;86806125;86806125;868…	86631593;86631593;86631593;86631593;86631593;86672550;86672550;86672550;86672550;86672550;86673220;86673220;86673220;86673220;86673220;86676053;86682002;86682002;86682002;86682002;86688111;86688111;86688111;86688111;86719179;86719179;86740311;86740311;86749172;86749172;86749172;86749172;86782182;86782182;86782182;86782182;86785096;86785096;86785096;86785096;86785827;86810161;86806298;86806298;868…	+;+;+;+;+;+;+;+;+;+;+;+;+;+;+;+;+;+;+;+;+;+;+;+;+;+;+;+;+;+;+;+;+;+;+;+;+;+;+;+;+;+;+;+;+;+;+;+;+;+;+;+;+;+;+;+;+;+;+;+;+;+;+;+;+;+;+;+;+;+;+;+;+;+;+;+;+;+;+;+	8901	8.192363438	4.477936024	6.146259285	7.865938341	14.18517087	12.47310728
Alppl2	1;1;1;1;1;1;1;1;1;1;1;1;1;1;1;1;1;1;1;1;1;1;1;1;1;1	87014416;87014417;87015151;87015151;87015380;87015380;87015655;87015655;87015896;87015896;87016078;87016078;87016428;87016428;87016502;87016672;87016672;87016995;87016995;87017141;87017217;87017217;87017422;87017422;87017422;87017622	87015062;87015062;87015267;87015267;87015571;87015571;87015789;87015789;87015968;87015968;87016212;87016212;87016600;87016600;87016846;87016846;87016846;87017110;87017110;87017333;87017333;87017333;87017529;87017527;87017633;87017650	-;-;-;-;-;-;-;-;-;-;-;-;-;-;-;-;-;-;-;-;-;-;-;-;-;-	2256	0	0	0	0	0	0
Alpi	1;1;1;1;1;1;1;1;1;1;1	87025724;87026774;87027092;87027371;87027627;87027793;87028171;87028411;87028753;87028986;87029188	87026686;87026890;87027283;87027505;87027699;87027927;87028343;87028585;87028868;87029102;87029328	-;-;-;-;-;-;-;-;-;-;-	2337	0	0	0	0	0.099452321	0
Akp3	1;1;1;1;1;1;1;1;1;1;1;1;1;1;1;1	87052695;87052730;87052880;87053114;87053114;87053349;87053349;87053602;87054032;87054032;87054248;87054248;87054450;87054658;87055052;87055252	87052996;87052796;87052996;87053229;87053229;87053774;87053523;87053774;87054166;87054166;87054870;87054320;87054584;87054849;87055165;87055634	+;+;+;+;+;+;+;+;+;+;+;+;+;+;+;+	2099	0	0	0	0	0	0
Ecel1	1;1;1;1;1;1;1;1;1;1;1;1;1;1;1;1;1;1;1;1;1;1;1;1;1;1;1;1;1;1;1;1;1;1;1;1;1;1;1;1;1;1;1;1;1;1;1;1;1;1;1;1;1;1;1;1;1;1	87075377;87075380;87075384;87075604;87075948;87075948;87075948;87075948;87076347;87076347;87076347;87076347;87076856;87076856;87076856;87077218;87077218;87077218;87077506;87077506;87077506;87078199;87078199;87078199;87078328;87078328;87078328;87078622;87078622;87078622;87078857;87078857;87078857;87079171;87079171;87079171;87079705;87079705;87079705;87080541;87080541;87080541;87080842;87080842;870…	87075808;87075808;87075808;87075808;87076024;87076024;87076024;87076024;87076638;87076442;87076442;87076442;87076921;87076921;87076921;87077342;87077342;87077342;87077573;87077573;87077573;87078250;87078250;87078250;87078386;87078386;87078386;87078725;87078725;87078725;87078931;87078931;87078931;87079269;87079269;87079269;87079927;87079927;87079927;87080665;87080665;87080665;87080934;87080934;870…	-;-;-;-;-;-;-;-;-;-;-;-;-;-;-;-;-;-;-;-;-;-;-;-;-;-;-;-;-;-;-;-;-;-;-;-;-;-;-;-;-;-;-;-;-;-;-;-;-;-;-;-;-;-;-;-;-;-	3500	0	0	0	0.27319855	5.478473203	0.19632737
Prss56	1;1;1;1;1;1;1;1;1;1;1;1;1	87111035;87111877;87112325;87112475;87113046;87113232;87113616;87113993;87114297;87114606;87114868;87115218;87115667	87111320;87111984;87112378;87112664;87113145;87113391;87113758;87114155;87114476;87114770;87114930;87115324;87116127	+;+;+;+;+;+;+;+;+;+;+;+;+	2180	0	0	0	0.073103587	0.133268392	0
Chrnd	1;1;1;1;1;1;1;1;1;1;1;1;1;1;1;1;1;1;1;1;1;1;1;1;1;1	87118329;87118359;87118566;87118697;87118697;87119242;87119242;87119242;87119936;87119936;87120208;87120208;87120568;87120568;87122522;87122522;87123207;87123207;87123405;87123405;87125005;87125005;87125297;87125297;87126302;87126302	87118464;87118464;87118851;87118851;87118851;87119488;87119286;87119286;87120045;87120045;87120363;87120363;87120677;87120677;87122722;87122722;87123318;87123318;87123519;87123519;87125209;87125209;87125415;87125415;87127791;87127792	+;+;+;+;+;+;+;+;+;+;+;+;+;+;+;+;+;+;+;+;+;+;+;+;+;+	3288	0	0.03285175	0	0	0.176718427	0
Chrng	1;1;1;1;1;1;1;1;1;1;1;1;1;1;1;1;1;1;1;1;1;1;1;1;1;1;1;1;1;1;1;1	87132379;87133532;87133533;87133607;87133796;87133797;87133797;87133797;87134190;87134190;87134190;87134190;87134190;87134372;87134372;87134372;87134372;87134372;87135109;87135109;87135109;87135109;87135930;87135930;87135930;87135930;87136737;87137149;87137486;87138246;87138625;87139037	87132426;87133601;87133601;87133936;87133936;87133936;87133936;87134125;87134234;87134234;87134234;87134234;87134234;87134481;87134481;87134481;87134481;87134481;87135264;87136317;87135264;87135264;87136017;87136027;87136017;87136018;87136937;87137263;87137600;87138462;87138758;87140416	+;+;+;+;+;+;+;+;+;+;+;+;+;+;+;+;+;+;+;+;+;+;+;+;+;+;+;+;+;+;+;+	4163	0.024898747	0.017297871	0.0249127	0.076562969	0.167489845	0.023580035
Eif4e2	1;1;1;1;1;1;1;1;1;1;1;1;1;1;1;1;1;1;1;1;1;1;1;1;1;1;1;1;1;1;1;1;1;1;1;1;1;1;1;1;1;1;1;1;1;1;1;1;1;1;1;1;1;1	87141636;87141636;87141636;87141636;87141636;87141661;87141701;87142008;87142068;87147303;87147303;87147303;87147303;87147303;87147303;87147303;87147303;87148642;87148642;87148642;87148642;87148642;87148642;87148642;87148642;87152075;87152075;87152075;87152075;87152075;87152075;87152075;87152075;87153572;87153572;87153572;87153572;87153572;87153572;87153572;87153572;87153819;87153819;87153819;871…	87141741;87141741;87141741;87141741;87141741;87142217;87141741;87142217;87142217;87147417;87147417;87147417;87147417;87147417;87147417;87147417;87147417;87148776;87148776;87148776;87148776;87148776;87148776;87148776;87148776;87152179;87152179;87152179;87152179;87152179;87152179;87152179;87152179;87153724;87153595;87153724;87153724;87153724;87153724;87153724;87153724;87153955;87154322;87153955;871…	+;+;+;+;+;+;+;+;+;+;+;+;+;+;+;+;+;+;+;+;+;+;+;+;+;+;+;+;+;+;+;+;+;+;+;+;+;+;+;+;+;+;+;+;+;+;+;+;+;+;+;+;+;+	7497	13.36973728	13.29855671	28.29000446	24.77181578	22.07324177	25.88630192
Efhd1	1;1;1;1;1;1;1;1;1;1;1	87192085;87192085;87217190;87217190;87225351;87225351;87236948;87237383;87237383;87237383;87237694	87192476;87192476;87217337;87217337;87225485;87225485;87237218;87238561;87237464;87237568;87238558	+;+;+;+;+;+;+;+;+;+;+	2125	40.36388666	7.387485127	20.69350883	15.69909574	8.148374403	1.039380195
Gigyf2	1;1;1;1;1;1;1;1;1;1;1;1;1;1;1;1;1;1;1;1;1;1;1;1;1;1;1;1;1;1;1;1;1;1;1;1;1;1;1;1;1;1;1;1;1;1;1;1;1;1;1;1;1;1;1;1;1;1;1;1;1;1;1;1;1;1;1;1;1;1;1;1;1;1;1;1;1;1;1;1;1;1;1;1;1;1;1;1;1;1;1;1;1;1;1;1;1;1;1;1;1;1;1;1;1;1;1;1;1;1;1;1;1;1;1;1;1;1;1;1;1;1;1;1;1;1;1;1;1;1;1;1;1;1;1;1;1;1;1;1;1;1;1;1;1;1;1;1;1;1;1;1;1;1;1;1;1;1;1;1;1;1;1;1;1;1;1;1;1;1;1;1;1;1;1;1;1;1;1;1;1;1;1;1;1;1;1;1;1;1;1;1;1;1;1;1;1;1;1;1…	87254720;87254725;87254751;87254752;87254755;87254768;87254770;87254788;87261992;87261992;87261992;87261992;87261992;87261992;87261992;87282126;87282126;87282126;87282126;87282126;87282126;87282126;87282168;87282168;87282693;87282703;87291524;87291826;87291826;87291826;87291826;87291826;87291826;87291826;87291883;87292906;87292906;87292906;87292906;87292906;87292906;87292906;87292906;87292906;873…	87254814;87254814;87254814;87254814;87254814;87256729;87254814;87254814;87262056;87262056;87262056;87262056;87262056;87262056;87262056;87282208;87282208;87282208;87282208;87282208;87282208;87282208;87282208;87282208;87283444;87285506;87291955;87291955;87291955;87291955;87291955;87291955;87291955;87291955;87291955;87293001;87293377;87293001;87293001;87293001;87293001;87293001;87293001;87293001;873…	+;+;+;+;+;+;+;+;+;+;+;+;+;+;+;+;+;+;+;+;+;+;+;+;+;+;+;+;+;+;+;+;+;+;+;+;+;+;+;+;+;+;+;+;+;+;+;+;+;+;+;+;+;+;+;+;+;+;+;+;+;+;+;+;+;+;+;+;+;+;+;+;+;+;+;+;+;+;+;+;+;+;+;+;+;+;+;+;+;+;+;+;+;+;+;+;+;+;+;+;+;+;+;+;+;+;+;+;+;+;+;+;+;+;+;+;+;+;+;+;+;+;+;+;+;+;+;+;+;+;+;+;+;+;+;+;+;+;+;+;+;+;+;+;+;+;+;+;+;+;+;+;+;+;+;+;+;+;+;+;+;+;+;+;+;+;+;+;+;+;+;+;+;+;+;+;+;+;+;+;+;+;+;+;+;+;+;+;+;+;+;+;+;+;+;+;+;+;+;+…	14216	27.38621912	22.43759742	29.90389217	34.74823592	48.72875874	40.8612554
Kcnj13	1;1;1;1;1	87314085;87314724;87316652;87316888;87322334	87314760;87314760;87317127;87317111;87322451	-;-;-;-;-	1270	4.529738928	4.054164637	4.450614677	5.521335516	5.764749898	5.062772737
Snorc	1;1;1;1;1;1	87397993;87400261;87402745;87402745;87403051;87403051	87398133;87400504;87402927;87402927;87403180;87403204	+;+;+;+;+;+	722	1.72277261	0.299214832	1.149158686	1.177217511	0.160955731	0.203941174
Ngef	1;1;1;1;1;1;1;1;1;1;1;1;1;1;1;1;1;1;1;1;1;1;1;1;1;1;1;1;1;1;1;1;1;1;1;1;1;1;1;1;1	87404556;87404556;87406407;87406825;87406825;87407451;87407559;87407559;87407559;87408309;87408309;87408309;87408309;87408838;87408838;87408838;87408838;87410345;87410345;87410345;87410345;87412321;87412321;87412321;87412321;87413878;87413878;87413878;87413878;87415521;87415521;87417306;87417306;87430988;87430988;87436967;87436967;87437815;87468381;87473519;87501410	87405466;87405466;87406929;87406929;87406929;87407638;87407638;87407638;87407638;87408464;87408464;87408464;87408464;87409001;87409001;87409001;87409001;87410434;87410434;87410434;87410434;87412395;87412395;87412395;87412395;87413939;87413899;87414007;87414007;87415673;87415673;87417466;87417466;87431295;87431295;87437109;87437109;87438084;87468495;87473853;87501592	-;-;-;-;-;-;-;-;-;-;-;-;-;-;-;-;-;-;-;-;-;-;-;-;-;-;-;-;-;-;-;-;-;-;-;-;-;-;-;-;-	3905	12.42249197	9.174261336	12.01779412	9.032770368	1.65164074	2.953708835
Neu2	1;1;1;1;1;1;1;1;1;1;1;1;1;1;1;1;1;1;1;1;1;1	87437611;87501749;87501749;87501768;87507156;87507156;87511759;87522272;87522272;87522600;87522600;87522600;87522600;87522600;87522600;87524260;87524260;87524260;87524260;87524260;87524260;87524260	87437937;87501848;87501848;87501848;87507257;87507257;87511971;87522339;87522811;87522811;87522811;87522811;87522811;87522811;87522811;87525543;87525549;87525567;87524287;87525543;87525560;87524392	+;+;+;+;+;+;+;+;+;+;+;+;+;+;+;+;+;+;+;+;+;+	2590	0.920474967	0.180722678	0.420452316	0.594801647	0.314081183	0.189505184
Inpp5d	1;1;1;1;1;1;1;1;1;1;1;1;1;1;1;1;1;1;1;1;1;1;1;1;1;1;1;1;1;1;1;1;1;1;1;1;1;1;1;1;1;1;1;1;1;1;1;1;1;1;1;1;1;1;1;1;1;1;1;1;1;1;1;1;1;1;1;1;1;1;1;1;1;1;1;1;1;1;1;1;1;1;1;1;1;1;1;1;1;1;1;1;1;1;1;1;1;1;1;1;1;1;1;1;1;1;1;1;1;1;1;1;1;1;1;1;1;1;1;1;1;1;1;1;1;1;1;1;1;1;1;1;1;1;1;1;1;1;1;1;1;1;1;1;1;1;1;1;1;1;1;1;1;1;1;1;1;1;1;1;1;1;1;1;1;1;1;1;1;1;1	87548034;87548078;87548084;87548111;87548120;87548121;87548349;87549396;87563014;87563014;87563014;87563014;87563014;87563014;87563014;87563014;87570704;87593109;87593109;87593109;87593109;87593109;87593109;87595611;87595611;87595611;87595611;87595614;87595614;87597364;87597364;87597364;87597364;87603961;87603961;87604005;87604005;87604005;87604005;87609211;87609211;87609211;87609211;87609211;876…	87548353;87548353;87548353;87548353;87548353;87548353;87548399;87549496;87563077;87563101;87563077;87563077;87563077;87563077;87563077;87563077;87572876;87593259;87593259;87593259;87593259;87593259;87593259;87595714;87595638;87595785;87595785;87595785;87595785;87597504;87597504;87597504;87597504;87604092;87604092;87604092;87604092;87604092;87604092;87609291;87609291;87609291;87609291;87609291;876…	+;+;+;+;+;+;+;+;+;+;+;+;+;+;+;+;+;+;+;+;+;+;+;+;+;+;+;+;+;+;+;+;+;+;+;+;+;+;+;+;+;+;+;+;+;+;+;+;+;+;+;+;+;+;+;+;+;+;+;+;+;+;+;+;+;+;+;+;+;+;+;+;+;+;+;+;+;+;+;+;+;+;+;+;+;+;+;+;+;+;+;+;+;+;+;+;+;+;+;+;+;+;+;+;+;+;+;+;+;+;+;+;+;+;+;+;+;+;+;+;+;+;+;+;+;+;+;+;+;+;+;+;+;+;+;+;+;+;+;+;+;+;+;+;+;+;+;+;+;+;+;+;+;+;+;+;+;+;+;+;+;+;+;+;+;+;+;+;+;+;+	7602	2.345224873	24.78043551	31.91702463	49.50221314	6.7796832	3.441281516
Atg16l1	1;1;1;1;1;1;1;1;1;1;1;1;1;1;1;1;1;1;1;1;1;1;1;1;1;1;1;1;1;1;1;1;1;1;1;1;1;1;1;1;1;1;1;1;1;1;1;1;1;1;1;1;1;1;1;1;1;1;1;1;1;1;1;1;1;1;1;1;1;1;1;1;1;1;1;1;1;1;1;1;1;1;1;1;1;1;1;1;1;1;1;1;1;1;1;1;1;1;1;1;1;1;1;1;1;1;1;1;1	87683592;87683735;87683778;87683798;87683798;87683808;87683810;87683815;87687773;87687773;87687773;87687773;87687773;87687773;87687773;87687773;87693060;87693060;87693060;87693060;87693060;87693060;87693060;87693060;87693831;87693831;87693831;87693831;87693831;87693831;87693831;87693831;87694528;87694528;87694528;87694528;87694528;87694528;87694528;87694623;87699114;87699114;87699114;87699114;876…	87683807;87684036;87684036;87684036;87684036;87684036;87684036;87684036;87687866;87687866;87687866;87687866;87687866;87687866;87687866;87687866;87693165;87693165;87693165;87693165;87693165;87693165;87693165;87693165;87693904;87693904;87697122;87693904;87693904;87693904;87693904;87693904;87695705;87694779;87694779;87694779;87694779;87694779;87694779;87694779;87699179;87699179;87699179;87699179;876…	+;+;+;+;+;+;+;+;+;+;+;+;+;+;+;+;+;+;+;+;+;+;+;+;+;+;+;+;+;+;+;+;+;+;+;+;+;+;+;+;+;+;+;+;+;+;+;+;+;+;+;+;+;+;+;+;+;+;+;+;+;+;+;+;+;+;+;+;+;+;+;+;+;+;+;+;+;+;+;+;+;+;+;+;+;+;+;+;+;+;+;+;+;+;+;+;+;+;+;+;+;+;+;+;+;+;+;+;+	9628	11.02960072	9.12852822	12.37149353	18.5606779	15.39529528	13.40727523
Sag	1;1;1;1;1;1;1;1;1;1;1;1;1;1;1;1;1;1;1;1;1;1;1;1;1;1;1;1;1;1;1;1;1;1;1;1;1;1;1;1;1;1;1;1;1;1;1;1;1;1;1;1;1;1;1;1;1;1;1;1;1;1;1;1;1;1;1;1;1;1;1;1;1;1;1;1;1;1;1;1;1;1;1	87731402;87731402;87731402;87731402;87731402;87731402;87732995;87732995;87732995;87732995;87732995;87732995;87738029;87738029;87738029;87738029;87738029;87738029;87739886;87740707;87740707;87740707;87740707;87740707;87740707;87740707;87742402;87742402;87742402;87742402;87742402;87742402;87742402;87745238;87745238;87745238;87745238;87745238;87745238;87745238;87748429;87749029;87749029;87749029;877…	87731734;87731734;87731734;87731734;87731734;87731734;87733099;87733099;87733099;87733099;87733099;87733099;87738089;87738089;87738089;87738089;87738089;87738089;87740113;87740751;87740751;87740751;87740751;87740751;87740751;87740751;87742595;87742595;87742595;87742595;87742595;87742595;87742595;87745297;87745297;87745297;87745297;87745585;87745297;87745297;87749105;87749105;87749105;87749105;877…	+;+;+;+;+;+;+;+;+;+;+;+;+;+;+;+;+;+;+;+;+;+;+;+;+;+;+;+;+;+;+;+;+;+;+;+;+;+;+;+;+;+;+;+;+;+;+;+;+;+;+;+;+;+;+;+;+;+;+;+;+;+;+;+;+;+;+;+;+;+;+;+;+;+;+;+;+;+;+;+;+;+;+	8904	0.33177497	0.1132249	0.29701764	0.721895189	0.326286045	0.187419435
Dgkd	1;1;1;1;1;1;1;1;1;1;1;1;1;1;1;1;1;1;1;1;1;1;1;1;1;1;1;1;1;1;1;1;1;1;1;1;1;1;1;1;1;1;1;1;1;1;1;1;1;1;1;1;1;1;1;1;1;1;1;1;1;1;1;1	87781009;87808090;87808157;87809581;87809581;87842822;87842822;87843214;87843214;87844091;87844529;87845614;87845620;87846281;87846281;87849295;87849295;87851794;87852202;87853416;87853595;87853773;87854588;87855407;87857463;87859654;87859704;87861828;87861828;87862116;87862116;87862119;87863005;87863060;87863060;87864006;87864006;87864006;87864006;87864471;87864471;87864471;87864471;87865876;878…	87781178;87808200;87808200;87809661;87809661;87842926;87842926;87843466;87843346;87844197;87844654;87845716;87845716;87846443;87846443;87849693;87849403;87851933;87852286;87853510;87853694;87854046;87854746;87855532;87857559;87859764;87859764;87861924;87861924;87862223;87862223;87862223;87863173;87863173;87863173;87864140;87864140;87864140;87864140;87864622;87864622;87864622;87864622;87865987;878…	+;+;+;+;+;+;+;+;+;+;+;+;+;+;+;+;+;+;+;+;+;+;+;+;+;+;+;+;+;+;+;+;+;+;+;+;+;+;+;+;+;+;+;+;+;+;+;+;+;+;+;+;+;+;+;+;+;+;+;+;+;+;+;+	6850	19.30829888	27.71110824	27.88857146	31.18296664	24.60768753	20.38508644
Usp40	1;1;1;1;1;1;1;1;1;1;1;1;1;1;1;1;1;1;1;1;1;1;1;1;1;1;1;1;1;1;1;1;1;1;1;1;1;1;1;1;1;1;1;1;1;1;1;1;1;1;1;1;1;1;1;1;1;1;1;1;1;1;1;1;1;1;1;1;1;1;1;1;1;1;1;1;1;1;1;1;1;1;1;1;1;1;1;1;1;1;1;1;1;1;1;1;1;1;1;1;1;1;1;1;1;1;1;1;1;1;1;1;1;1;1;1;1;1;1;1;1;1;1;1	87872841;87872843;87874165;87874165;87876224;87876224;87876224;87877421;87877654;87877654;87877654;87877654;87877881;87877881;87877881;87877881;87877881;87879365;87879365;87879365;87879365;87879365;87880062;87880062;87880062;87880062;87881873;87881873;87881873;87881873;87884933;87884933;87884933;87884933;87887511;87887511;87887511;87887511;87890146;87890146;87890146;87890146;87892739;87893028;878…	87876318;87874429;87874429;87874429;87876318;87876318;87876318;87877749;87877749;87877749;87877749;87877749;87878091;87878091;87878091;87878091;87878091;87879395;87879430;87879430;87879430;87879430;87880180;87880180;87880180;87880180;87881967;87881967;87881967;87881967;87885056;87885056;87885056;87885056;87887585;87887585;87887585;87887585;87890210;87890210;87890210;87890210;87894917;87893064;878…	-;-;-;-;-;-;-;-;-;-;-;-;-;-;-;-;-;-;-;-;-;-;-;-;-;-;-;-;-;-;-;-;-;-;-;-;-;-;-;-;-;-;-;-;-;-;-;-;-;-;-;-;-;-;-;-;-;-;-;-;-;-;-;-;-;-;-;-;-;-;-;-;-;-;-;-;-;-;-;-;-;-;-;-;-;-;-;-;-;-;-;-;-;-;-;-;-;-;-;-;-;-;-;-;-;-;-;-;-;-;-;-;-;-;-;-;-;-;-;-;-;-;-;-	11871	6.400303662	5.656666774	6.246632426	6.327556518	8.30631092	6.549207196
Ugt1a10	1;1;1;1;1;1;1;1;1;1;1;1;1;1	87983110;87983133;87983203;87983984;88142766;88142766;88142766;88143517;88143517;88143517;88143860;88143860;88143860;88145849	87983386;87984058;87983386;87984058;88142897;88142897;88142897;88143604;88143604;88143604;88144011;88144079;88144079;88146726	+;+;+;+;+;+;+;+;+;+;+;+;+;+	2267	0.731564078	2.985900928	7.777224144	14.78603629	5.356836759	7.101387014
Ugt1a9	1;1;1;1;1	87998522;88142766;88143517;88143860;88145849	87999400;88142897;88143604;88144079;88146719	+;+;+;+;+	2190	0.780950917	3.748519694	8.808380035	16.9311024	5.571714133	7.485541286
Ugt1a8	1;1;1;1;1	88015535;88142766;88143517;88143860;88145849	88016443;88142897;88143604;88144079;88146726	+;+;+;+;+	2227	0.954151976	3.346718567	8.452469782	16.10117181	5.583508768	7.295056079
Ugt1a7c	1;1;1;1;1;1;1;1;1;1;1;1;1;1;1;1;1;1;1	88022784;88022786;88022836;88030974;88066195;88142766;88142766;88142766;88142766;88143517;88143517;88143517;88143860;88143860;88143860;88143860;88145849;88145849;88145849	88023025;88023700;88023025;88031100;88067053;88142897;88142897;88142897;88142897;88143604;88143604;88143604;88144079;88144079;88144079;88144079;88147724;88146149;88147724	+;+;+;+;+;+;+;+;+;+;+;+;+;+;+;+;+;+;+	4219	0.933593848	5.129015497	10.45965243	21.55599943	5.040634484	7.259319687
Ugt1a6b	1;1;1;1;1;1;1;1;1;1;1	88030974;88034584;88034663;88142766;88142766;88143517;88143517;88143860;88143860;88145849;88145849	88031100;88035521;88035521;88142897;88142897;88143604;88143604;88144079;88144079;88146719;88146725	+;+;+;+;+;+;+;+;+;+;+	2382	1.131398245	6.681124687	9.578734552	22.36830647	5.830016581	7.726990328
Ugt1a6a	1;1;1;1;1;1;1;1;1;1;1;1;1;1;1;1;1;1;1	88062531;88062535;88062604;88066100;88066195;88066195;88066940;88142766;88142766;88142766;88142766;88143517;88143517;88143517;88143860;88143860;88143860;88145849;88145849	88062657;88062657;88062657;88067053;88067053;88067053;88067053;88142897;88145125;88142897;88142897;88143604;88143604;88143604;88144079;88144079;88144079;88146719;88146719	+;+;+;+;+;+;+;+;+;+;+;+;+;+;+;+;+;+;+	4312	1.12980376	2.179369255	5.267354854	10.85353184	4.271635196	6.351500035
Ugt1a5	1;1;1;1;1	88093734;88142766;88143517;88143860;88145849	88094625;88142897;88143604;88144079;88146719	+;+;+;+;+	2203	1.364480743	8.907402346	11.41627601	27.51345155	7.807120095	10.5159463
Ugt1a2	1;1;1;1;1	88128323;88142766;88143517;88143860;88145849	88129222;88142897;88143604;88144079;88146719	+;+;+;+;+	2211	0.750093065	3.484930292	8.372915192	15.9534004	5.65019405	7.902820422
Dnajb3	1	88132454	88133504	-	1051	0	0.959233594	0.789431561	0.7581628	1.326851048	1.914705561
Ugt1a1	1;1;1;1;1	88139681;88142766;88143517;88143860;88145849	88140593;88142897;88143604;88144079;88146719	+;+;+;+;+	2224	1.351596707	3.108390053	7.974226036	15.28688926	5.591040479	7.680072487
Mroh2a	1;1;1;1;1;1;1;1;1;1;1;1;1;1;1;1;1;1;1;1;1;1;1;1;1;1;1;1;1;1;1;1;1;1;1;1;1;1;1;1;1;1;1;1;1;1;1;1;1;1;1;1;1;1;1;1;1;1;1;1;1;1;1;1;1;1;1;1;1;1;1;1;1;1;1;1;1;1;1;1;1;1;1;1;1;1;1;1;1;1;1;1;1;1;1;1;1	88154708;88154742;88154753;88155776;88155776;88155785;88155949;88155949;88155949;88158064;88158064;88158348;88158348;88159966;88159966;88161039;88161039;88161039;88161724;88161724;88162311;88162676;88162692;88162912;88162912;88163095;88163095;88164377;88164377;88165195;88165195;88165567;88165567;88165830;88166616;88166616;88167841;88167841;88167841;88168401;88168401;88168401;88168793;88168793;881…	88154950;88154950;88154950;88155868;88155868;88155868;88156130;88156130;88156130;88158195;88158195;88158510;88158510;88160064;88160064;88161183;88161190;88161190;88161867;88161838;88162332;88162784;88162784;88162990;88162990;88163208;88163208;88164453;88164453;88165314;88165314;88165677;88165677;88166763;88166763;88166763;88167881;88167881;88167881;88168659;88168542;88168542;88168845;88168845;881…	+;+;+;+;+;+;+;+;+;+;+;+;+;+;+;+;+;+;+;+;+;+;+;+;+;+;+;+;+;+;+;+;+;+;+;+;+;+;+;+;+;+;+;+;+;+;+;+;+;+;+;+;+;+;+;+;+;+;+;+;+;+;+;+;+;+;+;+;+;+;+;+;+;+;+;+;+;+;+;+;+;+;+;+;+;+;+;+;+;+;+;+;+;+;+;+;+	8492	1.006996296	1.098142863	1.85635408	1.438771343	1.594261585	2.421725393
Hjurp	1;1;1;1;1;1;1;1;1;1;1;1;1;1;1;1;1;1;1;1;1;1;1;1;1;1;1	88190193;88192550;88192700;88194071;88195670;88195670;88195670;88197043;88197043;88197059;88197100;88197924;88197924;88197924;88200451;88200451;88202434;88202750;88202764;88202764;88204941;88204941;88204941;88205096;88205096;88205096;88205096	88194380;88194380;88194380;88194380;88195748;88195748;88195748;88197114;88197135;88197135;88197135;88198669;88198021;88198021;88200841;88200487;88205007;88202819;88202819;88202819;88205007;88205007;88205007;88205301;88205228;88205279;88205355	-;-;-;-;-;-;-;-;-;-;-;-;-;-;-;-;-;-;-;-;-;-;-;-;-;-;-	8331	7.154093637	12.24818609	18.77290237	8.544400415	13.06334176	27.67812944
Trpm8	1;1;1;1;1;1;1;1;1;1;1;1;1;1;1;1;1;1;1;1;1;1;1;1;1;1;1;1;1;1;1;1;1;1;1;1;1;1;1;1;1;1;1;1;1;1;1;1;1;1;1;1;1;1;1;1;1;1;1;1;1;1;1;1;1;1;1;1;1;1;1;1;1;1;1;1;1;1;1;1;1;1;1;1;1;1	88205383;88231005;88231005;88232611;88232611;88234384;88234384;88234481;88235532;88235532;88235732;88246635;88246687;88246687;88248586;88248586;88248586;88253104;88253104;88253104;88254127;88254127;88254127;88255873;88255873;88255873;88258418;88258418;88258418;88260397;88260397;88260397;88264835;88264835;88264835;88269027;88269027;88269027;88270955;88270955;88270955;88275766;88275766;88275766;882…	88205444;88231124;88231124;88232708;88232708;88234513;88234513;88234513;88235624;88235624;88235795;88246808;88246808;88246808;88248659;88248659;88248659;88253260;88253260;88253260;88254304;88254304;88254304;88256045;88256045;88256045;88258592;88258592;88258592;88260464;88260464;88260464;88265032;88265032;88265032;88269129;88269129;88269129;88271073;88271073;88271073;88276056;88276056;88276056;882…	+;+;+;+;+;+;+;+;+;+;+;+;+;+;+;+;+;+;+;+;+;+;+;+;+;+;+;+;+;+;+;+;+;+;+;+;+;+;+;+;+;+;+;+;+;+;+;+;+;+;+;+;+;+;+;+;+;+;+;+;+;+;+;+;+;+;+;+;+;+;+;+;+;+;+;+;+;+;+;+;+;+;+;+;+;+	4732	0	0	0.065751208	0.033678322	0	0
Spp2	1;1;1;1;1;1;1;1;1;1;1;1;1;1;1;1;1;1;1;1	88334683;88335001;88335039;88335128;88338831;88338831;88338831;88339973;88339973;88344960;88344960;88344960;88346109;88346109;88348279;88348305;88348305;88354044;88354044;88354044	88334938;88335163;88335163;88335163;88338950;88338950;88338950;88340080;88340080;88345014;88345014;88345014;88346159;88346159;88348400;88348400;88348400;88354154;88354160;88354160	+;+;+;+;+;+;+;+;+;+;+;+;+;+;+;+;+;+;+;+	992	0	0.798509474	0.104547955	0.856805487	0.468588861	0.346343647
Glrp1	1;1;1	88427593;88430864;88437513	88428864;88431272;88437788	-;-;-	1957	0	0.331169814	0.026497591	0	0.475053807	0.978125631
Arl4c	1;1;1;1;1;1;1	88600847;88600849;88602288;88602288;88625947;88628352;88628352	88602190;88602190;88602438;88602438;88629943;88629598;88629598	-;-;-;-;-;-;-	5492	1.745802512	13.3807834	29.69527421	20.40919406	20.17594153	35.62276483
Sh3bp4	1;1;1;1;1;1;1;1;1	88998137;88998175;89034980;89034980;89040466;89065281;89071272;89079922;89080849	88998319;88998319;89035058;89035058;89040582;89065525;89073628;89080110;89082790	+;+;+;+;+;+;+;+;+	5112	8.29308989	3.063849839	5.14297405	2.826519509	8.877155652	13.42261657
Agap1	1;1;1;1;1;1;1;1;1;1;1;1;1;1;1;1;1;1;1;1;1;1;1;1;1;1;1;1;1;1;1;1;1;1;1;1;1;1;1;1;1;1;1;1;1;1;1;1;1;1;1;1;1;1;1;1;1	89382528;89382596;89382978;89507958;89532320;89532320;89532320;89537218;89537218;89537218;89538006;89555483;89555483;89555483;89558110;89558110;89558110;89561882;89561882;89561882;89591383;89591383;89591383;89592756;89592756;89592756;89598901;89598901;89598901;89653683;89653683;89653683;89671450;89671450;89671450;89694028;89716885;89716885;89716885;89716885;89751579;89762156;89762156;89762156;897…	89383314;89383314;89387428;89509375;89532378;89532378;89532378;89537305;89537305;89537305;89538017;89555568;89555568;89555568;89558251;89558251;89558251;89562016;89562016;89562016;89591510;89591510;89591510;89592911;89592911;89592911;89598993;89598993;89598993;89653787;89653787;89653787;89671618;89671618;89671618;89694186;89717046;89717046;89717046;89717046;89751656;89762310;89762310;89762310;897…	+;+;+;+;+;+;+;+;+;+;+;+;+;+;+;+;+;+;+;+;+;+;+;+;+;+;+;+;+;+;+;+;+;+;+;+;+;+;+;+;+;+;+;+;+;+;+;+;+;+;+;+;+;+;+;+;+	17543	6.437352352	9.476000519	8.22633823	12.23049173	14.46083977	13.06014029
Gbx2	1;1;1	89855678;89855688;89857955	89856865;89856907;89858901	-;-;-	2177	0.095225986	0.529249692	0.357297559	0.048802885	0	0
Asb18	1;1;1;1;1;1;1;1;1;1;1;1;1;1;1;1;1;1;1;1;1;1;1;1;1	89877942;89877942;89880313;89880400;89880401;89882111;89882111;89882111;89882111;89882111;89895935;89895935;89895935;89895935;89920680;89920680;89920680;89920905;89920905;89923934;89923934;89942095;89942095;89942095;89942095	89880585;89880585;89880585;89880585;89880585;89882224;89882224;89882224;89882224;89882224;89895997;89895997;89896442;89896442;89920947;89920947;89920947;89920947;89920947;89924056;89924174;89942299;89942299;89942388;89942299	-;-;-;-;-;-;-;-;-;-;-;-;-;-;-;-;-;-;-;-;-;-;-;-;-	4069	0	0	0.050976442	0	0.128519334	0
Iqca	1;1;1;1;1;1;1;1;1;1;1;1;1;1;1;1;1;1;1;1;1;1;1;1;1;1;1;1;1;1;1;1;1;1;1;1;1;1;1;1;1;1;1;1;1;1;1;1;1;1;1;1;1;1;1;1;1;1;1;1;1;1;1;1;1;1;1;1;1;1;1;1;1	89969854;89969857;89969862;89970348;89973314;89973314;89973314;89973314;89975496;89975511;89975511;89975511;89980110;89980110;89980110;89980110;89982584;89987179;89994447;89994447;89994447;89994447;89998234;89998234;89998234;90001469;90001469;90001469;90005529;90005529;90006736;90008582;90008582;90008582;90009038;90009038;90009038;90009988;90017197;90017197;90017197;90017197;90017654;90017654;900…	89970464;89970464;89970464;89970464;89973552;89973552;89973552;89973552;89975688;89975688;89975688;89975688;89980196;89980196;89980196;89980196;89982682;89987352;89994646;89994646;89994646;89994646;89998341;89998341;89998341;90001551;90001551;90001551;90005596;90005596;90006845;90008674;90008674;90008674;90009144;90009144;90009144;90010085;90017272;90017272;90017272;90017272;90017865;90017866;900…	-;-;-;-;-;-;-;-;-;-;-;-;-;-;-;-;-;-;-;-;-;-;-;-;-;-;-;-;-;-;-;-;-;-;-;-;-;-;-;-;-;-;-;-;-;-;-;-;-;-;-;-;-;-;-;-;-;-;-;-;-;-;-;-;-;-;-;-;-;-;-;-;-	4278	0.048458852	0	0	0	0.054329143	0
Ackr3	1;1;1;1;1	90131702;90131728;90137310;90141517;90141517	90131809;90131809;90137592;90141555;90144473	+;+;+;+;+	3348	18.42109432	2.97895117	14.57475936	10.64660151	4.269365182	1.905806312
Cops8	1;1;1;1;1;1;1;1;1;1;1;1;1;1;1;1;1;1;1;1;1;1;1;1;1;1;1;1;1;1;1;1;1;1;1;1;1;1;1;1;1;1;1	90530703;90531198;90531200;90531221;90531221;90531250;90532097;90532097;90532097;90532097;90532097;90533186;90533186;90533186;90533186;90533186;90534259;90534259;90534259;90534259;90537376;90537815;90537815;90537815;90537815;90537815;90538697;90538697;90538697;90538697;90538697;90538697;90539068;90539262;90539262;90539262;90539302;90539734;90539896;90539896;90539896;90539896;90539896	90531349;90531349;90531349;90531349;90531349;90531349;90532167;90532167;90532167;90533234;90532167;90533380;90533234;90533234;90533234;90533234;90534391;90534391;90534391;90534391;90537922;90537922;90537922;90537922;90537922;90537922;90538759;90539050;90539188;90538759;90538759;90538759;90539309;90539309;90539309;90539309;90539309;90539789;90540115;90540846;90539902;90540344;90541063	+;+;+;+;+;+;+;+;+;+;+;+;+;+;+;+;+;+;+;+;+;+;+;+;+;+;+;+;+;+;+;+;+;+;+;+;+;+;+;+;+;+;+	4448	6.175398746	5.917273772	7.647795731	7.332929694	7.890159929	7.966971747
Col6a3	1;1;1;1;1;1;1;1;1;1;1;1;1;1;1;1;1;1;1;1;1;1;1;1;1;1;1;1;1;1;1;1;1;1;1;1;1;1;1;1;1;1;1;1;1;1;1;1;1;1;1;1;1;1;1;1;1;1;1;1;1;1;1;1;1;1;1;1;1;1;1;1;1;1;1;1;1;1;1;1;1;1;1;1;1;1;1;1;1;1;1;1;1;1;1;1;1;1;1;1;1;1;1;1;1;1;1;1;1;1;1;1;1;1;1;1;1;1;1;1;1;1;1;1;1;1;1;1;1;1;1;1;1;1;1;1;1;1;1;1;1;1;1;1;1;1;1;1;1;1;1;1;1;1;1;1;1;1;1;1;1	90693645;90693645;90694582;90695111;90696046;90696046;90696046;90696046;90700674;90700674;90700674;90700674;90701159;90701159;90701159;90703253;90703253;90703253;90705163;90705163;90705163;90706478;90706478;90706478;90707710;90707710;90707710;90709357;90709357;90709357;90709939;90709939;90709939;90710063;90710063;90710063;90710181;90710181;90710181;90711948;90711948;90711948;90712929;90712929;907…	90693655;90693655;90695327;90695327;90696210;90696210;90696210;90696210;90700937;90700772;90700772;90700772;90701422;90701422;90701422;90704007;90704007;90704007;90705265;90705265;90705265;90707176;90707176;90707176;90707806;90707806;90707806;90709850;90709850;90709850;90709950;90709950;90709950;90710099;90710099;90710099;90710213;90710213;90710213;90712010;90712010;90712010;90712991;90712991;907…	-;-;-;-;-;-;-;-;-;-;-;-;-;-;-;-;-;-;-;-;-;-;-;-;-;-;-;-;-;-;-;-;-;-;-;-;-;-;-;-;-;-;-;-;-;-;-;-;-;-;-;-;-;-;-;-;-;-;-;-;-;-;-;-;-;-;-;-;-;-;-;-;-;-;-;-;-;-;-;-;-;-;-;-;-;-;-;-;-;-;-;-;-;-;-;-;-;-;-;-;-;-;-;-;-;-;-;-;-;-;-;-;-;-;-;-;-;-;-;-;-;-;-;-;-;-;-;-;-;-;-;-;-;-;-;-;-;-;-;-;-;-;-;-;-;-;-;-;-;-;-;-;-;-;-;-;-;-;-;-;-	11963	205.1581733	79.92966183	237.5448392	60.30226095	141.86989	44.39644056
Mlph	1;1;1;1;1;1;1;1;1;1;1;1;1;1;1;1;1;1;1;1	90842807;90849567;90855401;90855705;90856045;90856045;90857812;90859216;90861039;90863035;90865376;90866891;90867081;90867442;90867442;90869410;90870594;90871417;90873336;90876305	90842975;90849700;90855926;90855926;90856154;90856157;90857915;90859338;90861243;90863174;90865459;90867233;90867233;90867961;90867597;90869502;90870680;90871471;90873436;90878864	+;+;+;+;+;+;+;+;+;+;+;+;+;+;+;+;+;+;+;+	5357	6.530343721	0.833429951	1.703680844	1.894024748	35.58756146	60.20473912
Prlh	1;1	90880830;90881571	90880926;90881749	+;+	276	2.628892745	0	0	0	0	0
Rab17	1;1;1;1;1;1;1;1;1;1;1;1;1;1;1;1;1;1;1;1;1;1;1;1;1;1;1	90885855;90885857;90886453;90886576;90886890;90886890;90886890;90886890;90887723;90887724;90887724;90887724;90887724;90888833;90888833;90888833;90888833;90888833;90891866;90891866;90891866;90895230;90895230;90896952;90896952;90896952;90897302	90886721;90886721;90886721;90886721;90886983;90886983;90886983;90886983;90887849;90887849;90887849;90887849;90887849;90888984;90888984;90888984;90888984;90888984;90892025;90892025;90892025;90895339;90895389;90897058;90897270;90897383;90897366	-;-;-;-;-;-;-;-;-;-;-;-;-;-;-;-;-;-;-;-;-;-;-;-;-;-;-	1992	6.452325395	0.325351067	0.078096063	0.106670563	38.35747979	29.64129348
Lrrfip1	1;1;1;1;1;1;1;1;1;1;1;1;1;1;1;1;1;1;1;1;1;1;1;1;1;1;1;1;1;1;1;1;1;1;1;1;1;1;1;1;1;1;1;1;1;1;1;1;1;1;1;1;1;1;1;1;1;1;1;1;1;1;1;1;1;1;1;1;1;1;1;1;1;1;1;1;1;1;1;1;1;1;1;1;1;1;1;1;1;1;1;1;1;1;1;1;1;1;1;1;1;1;1;1;1;1;1;1;1;1;1;1;1;1;1;1;1;1;1;1;1;1;1;1;1;1;1;1;1;1;1;1;1;1;1;1;1;1;1;1;1;1;1;1;1	90926459;90926499;90926501;90981166;90981176;90981229;90981229;90981308;90996285;90996285;90996285;90996285;90996285;90996285;90996285;90996285;90996416;91001046;91001046;91001046;91001046;91004666;91004666;91004666;91004666;91004666;91006113;91006113;91006113;91006113;91006113;91006753;91006753;91006753;91006753;91006753;91009863;91009863;91012668;91012668;91012668;91012668;91012668;91012668;910…	90926615;90926615;90926615;90981445;90981445;90981445;90981445;90981445;90996371;90996371;90996371;90996371;90996385;90996371;90996371;90996371;90996419;91001063;91001063;91001063;91001063;91004713;91004713;91004713;91004713;91004713;91006157;91006157;91006157;91006157;91006157;91006803;91006803;91006803;91006803;91006803;91009901;91009901;91012727;91012727;91012727;91012727;91012727;91012727;910…	+;+;+;+;+;+;+;+;+;+;+;+;+;+;+;+;+;+;+;+;+;+;+;+;+;+;+;+;+;+;+;+;+;+;+;+;+;+;+;+;+;+;+;+;+;+;+;+;+;+;+;+;+;+;+;+;+;+;+;+;+;+;+;+;+;+;+;+;+;+;+;+;+;+;+;+;+;+;+;+;+;+;+;+;+;+;+;+;+;+;+;+;+;+;+;+;+;+;+;+;+;+;+;+;+;+;+;+;+;+;+;+;+;+;+;+;+;+;+;+;+;+;+;+;+;+;+;+;+;+;+;+;+;+;+;+;+;+;+;+;+;+;+;+;+	6469	192.0770066	128.8829459	196.064409	218.2113645	164.8299892	119.8631858
Rbm44	1;1;1;1;1;1;1;1;1;1;1;1;1;1;1;1;1;1;1;1;1;1	91072811;91072823;91072825;91077805;91079887;91079887;91081616;91083107;91084377;91084640;91084786;91090080;91090774;91092636;91092817;91094521;91096351;91096415;91096679;91096679;91097810;91097810	91075480;91072891;91072891;91077895;91080447;91081382;91081674;91083277;91084560;91084662;91084870;91090194;91090902;91092715;91092887;91094806;91096560;91096560;91096818;91096818;91098015;91098517	+;+;+;+;+;+;+;+;+;+;+;+;+;+;+;+;+;+;+;+;+;+	6518	0	0.176768423	0.071602036	0.146700663	0.017829094	0
Ramp1	1;1;1;1;1;1;1;1;1;1	91107544;91107764;91107768;91124493;91124493;91124493;91132969;91134119;91134119;91150828	91107862;91107862;91107862;91124631;91124631;91124631;91133047;91134512;91134512;91152918	+;+;+;+;+;+;+;+;+;+	3022	23.71819495	3.717313584	6.537741346	3.603573044	1.499732451	0.925766058
Ube2f	1;1;1;1;1;1;1;1;1;1;1;1;1;1;1;1;1;1;1;1;1;1;1;1;1;1;1;1;1;1;1;1;1;1;1;1;1;1;1;1;1;1;1;1;1;1;1;1;1;1;1;1;1;1;1;1;1;1;1;1;1;1;1;1;1;1;1;1;1;1;1;1	91178026;91178033;91178041;91178059;91178087;91178288;91178378;91181482;91181482;91181937;91181937;91181937;91181982;91181982;91181982;91181985;91189989;91189989;91189989;91189989;91189989;91189989;91189989;91192309;91192940;91192940;91192940;91192940;91192940;91192940;91192940;91202686;91202972;91202972;91202972;91202972;91202972;91202972;91202972;91203833;91204108;91204108;91204108;91204108;912…	91178159;91178159;91178159;91178159;91178159;91178575;91178575;91181549;91181549;91182115;91182115;91182115;91182115;91182115;91182115;91182115;91190018;91190018;91190018;91190018;91190018;91190018;91190018;91193005;91192959;91193005;91193005;91193005;91193005;91193005;91193005;91203039;91203039;91203201;91203039;91203039;91203039;91203039;91203039;91204178;91204273;91204165;91204178;91204178;912…	+;+;+;+;+;+;+;+;+;+;+;+;+;+;+;+;+;+;+;+;+;+;+;+;+;+;+;+;+;+;+;+;+;+;+;+;+;+;+;+;+;+;+;+;+;+;+;+;+;+;+;+;+;+;+;+;+;+;+;+;+;+;+;+;+;+;+;+;+;+;+;+	8842	3.440657991	2.626505223	5.313429296	5.172810507	4.928609377	4.895972081
Scly	1;1;1;1;1;1;1;1;1;1;1;1;1;1;1;1;1;1;1;1;1;1;1;1;1;1;1;1;1;1;1;1;1;1;1;1;1;1;1;1;1;1;1;1;1;1;1;1;1;1;1;1;1;1;1;1;1;1;1;1;1	91226060;91226082;91226090;91226091;91226092;91226126;91226129;91226149;91227126;91227654;91228233;91228250;91228250;91228250;91228250;91228250;91228250;91228250;91228250;91230491;91230491;91230491;91230491;91230491;91230491;91230491;91230491;91230495;91230519;91232159;91232996;91232996;91232996;91232996;91232996;91232996;91232996;91232996;91236015;91236036;91236036;91236036;91236036;91236036;912…	91226170;91226170;91226170;91226170;91226170;91226170;91226170;91226222;91227191;91227743;91228362;91228362;91228362;91228362;91228362;91228362;91228362;91228362;91228362;91230591;91230591;91231233;91230591;91230591;91230591;91230591;91230591;91230591;91230591;91232190;91233158;91233176;91233176;91233176;91233176;91233176;91233176;91233176;91236163;91236163;91236163;91236163;91236163;91236163;912…	+;+;+;+;+;+;+;+;+;+;+;+;+;+;+;+;+;+;+;+;+;+;+;+;+;+;+;+;+;+;+;+;+;+;+;+;+;+;+;+;+;+;+;+;+;+;+;+;+;+;+;+;+;+;+;+;+;+;+;+;+	4549	6.630724169	5.121031043	6.645839318	5.430138973	7.842708629	6.117697237
Espnl	1;1;1;1;1;1;1;1;1;1;1;1;1;1;1;1;1	91249797;91249855;91251201;91251201;91252758;91252758;91255198;91255198;91262412;91268231;91268231;91269568;91269568;91270263;91270263;91272037;91272037	91250148;91250148;91251391;91251391;91252944;91252944;91255380;91255380;91262543;91268345;91268345;91269665;91269665;91270457;91270457;91273659;91276028	+;+;+;+;+;+;+;+;+;+;+;+;+;+;+;+;+	5445	0	0	0.076188482	0.292682866	0.106712615	0.027042338
Klhl30	1;1;1;1;1;1;1;1	91278738;91281328;91283174;91285056;91285477;91286510;91287058;91288731	91278857;91282174;91283309;91285142;91285632;91286698;91287203;91290138	+;+;+;+;+;+;+;+	3089	3.27167848	1.305476862	3.223150163	1.32417915	3.178940816	0.333673905
Erfe	1;1;1;1;1;1;1;1;1;1;1;1	91294152;91296087;91297093;91297808;91298137;91298347;91298416;91299104;91299104;91300100;91300100;91301255	91294370;91296203;91297195;91298064;91298245;91298437;91298437;91299182;91299182;91301939;91300153;91301814	+;+;+;+;+;+;+;+;+;+;+;+	2815	2.743227233	2.583699701	1.768438872	5.265016452	5.263509697	2.388707791
Ilkap	1;1;1;1;1;1;1;1;1;1;1;1;1;1;1;1;1;1;1;1;1;1;1;1;1;1;1;1;1;1;1;1;1;1;1;1;1;1;1;1;1;1;1;1;1;1;1;1;1;1;1;1;1;1;1;1;1;1;1;1;1;1;1;1;1;1;1;1;1;1;1;1;1;1;1;1;1;1;1;1;1;1;1;1;1;1;1;1;1	91301583;91301587;91303553;91303554;91303681;91303733;91303776;91303777;91304040;91304040;91304040;91304040;91304040;91304040;91304040;91306188;91306188;91306188;91306188;91306188;91306188;91306188;91308761;91309573;91309573;91309573;91309573;91309573;91309573;91309573;91311026;91311026;91311026;91311026;91311026;91311026;91312287;91312287;91312287;91312287;91312287;91312287;91312347;91312962;913…	91303260;91301738;91303804;91303804;91304121;91303804;91303804;91303804;91304121;91304121;91304121;91304121;91304121;91304121;91304121;91306639;91306307;91306307;91306307;91306307;91306307;91306307;91308955;91309694;91309694;91309616;91309694;91309694;91309694;91309694;91311113;91311113;91311113;91311113;91311113;91311113;91312380;91312380;91312295;91312380;91312348;91312380;91312380;91313068;913…	-;-;-;-;-;-;-;-;-;-;-;-;-;-;-;-;-;-;-;-;-;-;-;-;-;-;-;-;-;-;-;-;-;-;-;-;-;-;-;-;-;-;-;-;-;-;-;-;-;-;-;-;-;-;-;-;-;-;-;-;-;-;-;-;-;-;-;-;-;-;-;-;-;-;-;-;-;-;-;-;-;-;-;-;-;-;-;-;-	5556	22.9470459	20.81528513	26.28255804	33.46414519	33.09978124	30.65406654
Hes6	1;1;1;1;1;1;1;1;1;1;1;1;1;1;1;1;1	91339205;91339205;91339205;91340009;91340070;91340443;91340443;91340443;91340443;91340615;91340615;91340615;91340615;91340779;91340779;91340779;91341693	91340524;91340204;91340204;91340204;91340204;91340701;91340524;91340524;91340524;91340701;91340701;91340930;91340701;91340930;91340944;91340944;91341760	-;-;-;-;-;-;-;-;-;-;-;-;-;-;-;-;-	1808	5.274403017	1.473677179	6.137797642	5.935084026	7.648780132	9.664345106
Per2	1;1;1;1;1;1;1;1;1;1;1;1;1;1;1;1;1;1;1;1;1;1;1;1;1;1	91343704;91347097;91348128;91349090;91351412;91355461;91357106;91358496;91358700;91360530;91361118;91362344;91362739;91363372;91366056;91367609;91368554;91372307;91373223;91375444;91376430;91376430;91377535;91377535;91378327;91386895	91345742;91347247;91348320;91349276;91352208;91355700;91357270;91358602;91358862;91360614;91361243;91362452;91362892;91363478;91366134;91367751;91368605;91372508;91373344;91375466;91376584;91376584;91377587;91377600;91378565;91387046	-;-;-;-;-;-;-;-;-;-;-;-;-;-;-;-;-;-;-;-;-;-;-;-;-;-	5856	21.94848392	10.34789737	10.85641961	25.89876012	25.99643943	20.26637557
Traf3ip1	1;1;1;1;1;1;1;1;1;1;1;1;1;1;1;1;1;1;1;1;1;1;1;1;1;1;1;1;1;1;1;1;1;1;1;1;1;1;1	91422369;91422416;91425675;91425675;91427224;91427224;91428495;91428495;91428727;91428727;91433145;91435215;91435215;91439074;91443836;91445984;91446016;91446016;91447300;91447300;91447300;91447778;91447778;91447778;91448606;91448606;91448606;91448909;91448909;91448909;91450553;91450553;91450553;91453601;91453601;91453601;91455340;91455340;91455340	91422610;91422610;91425743;91425743;91427385;91427385;91428632;91428632;91429146;91429146;91433216;91435290;91435290;91439169;91443898;91446036;91446036;91446036;91447384;91447384;91447384;91447861;91447861;91447861;91448729;91448729;91448729;91448945;91448945;91448945;91450629;91450629;91450629;91453824;91453824;91453824;91457029;91457029;91455678	+;+;+;+;+;+;+;+;+;+;+;+;+;+;+;+;+;+;+;+;+;+;+;+;+;+;+;+;+;+;+;+;+;+;+;+;+;+;+	3712	9.885057603	8.846183328	11.98606253	14.29655664	22.91641906	30.82159887
Asb1	1;1;1;1;1;1;1;1;1;1;1;1;1;1;1;1;1;1;1;1;1;1;1;1;1;1;1;1;1;1	91468266;91468289;91468436;91468454;91468454;91468476;91468802;91468802;91471873;91471873;91471873;91471873;91471878;91471878;91471878;91474650;91474650;91474650;91474650;91474650;91479776;91479776;91479776;91479776;91479776;91482473;91482473;91482473;91482473;91482473	91468586;91468374;91468586;91468586;91468586;91468586;91468897;91468897;91472019;91472019;91472019;91472019;91472019;91472019;91472019;91474673;91474952;91474952;91474952;91474952;91480161;91480501;91480161;91480161;91480161;91482839;91482546;91482546;91483810;91487311	+;+;+;+;+;+;+;+;+;+;+;+;+;+;+;+;+;+;+;+;+;+;+;+;+;+;+;+;+;+	6432	3.464785347	3.29154923	2.096160491	1.792204761	2.701088406	2.831057772
Twist2	1;1;1	91729183;91729192;91775111	91729871;91731716;91775750	+;+;+	3174	4.653630014	0.952887058	2.009534228	1.087878422	0.695649249	0.618548741
Hdac4	1;1;1;1;1;1;1;1;1;1;1;1;1;1;1;1;1;1;1;1;1;1;1;1;1;1;1;1;1;1;1;1;1;1;1;1;1;1;1;1;1;1;1;1;1;1;1;1;1;1;1;1;1;1;1;1;1;1;1;1;1;1;1;1;1;1;1;1;1;1;1;1;1;1;1;1;1;1;1;1;1;1;1;1;1;1;1;1;1;1;1;1;1;1;1;1;1;1;1;1;1;1;1;1;1;1;1;1;1;1;1	91856501;91860479;91860680;91860925;91861378;91861378;91861378;91861378;91862324;91862324;91862324;91862324;91873622;91873622;91873622;91875140;91875140;91875140;91883012;91883012;91883012;91883096;91883764;91883764;91883764;91883764;91886077;91886077;91886077;91886077;91887133;91887133;91887133;91887133;91889175;91889175;91889175;91889175;91892502;91892502;91892502;91892502;91896060;91896060;918…	91861108;91861108;91861108;91861108;91861519;91861519;91861519;91861519;91862586;91862408;91862408;91862408;91873755;91873755;91873755;91875258;91875258;91875258;91883109;91883109;91883109;91883109;91883883;91883883;91883883;91883883;91886164;91886164;91886164;91886164;91887188;91887188;91887188;91887188;91889282;91889282;91889282;91889282;91892548;91892548;91892548;91892548;91896180;91896180;918…	-;-;-;-;-;-;-;-;-;-;-;-;-;-;-;-;-;-;-;-;-;-;-;-;-;-;-;-;-;-;-;-;-;-;-;-;-;-;-;-;-;-;-;-;-;-;-;-;-;-;-;-;-;-;-;-;-;-;-;-;-;-;-;-;-;-;-;-;-;-;-;-;-;-;-;-;-;-;-;-;-;-;-;-;-;-;-;-;-;-;-;-;-;-;-;-;-;-;-;-;-;-;-;-;-;-;-;-;-;-;-	15813	8.108477923	6.298062549	6.886558524	12.43979919	8.734309095	9.457558609
Ndufa10	1;1;1;1;1;1;1;1;1;1;1;1;1;1;1;1;1;1;1;1;1;1;1;1;1;1;1;1;1;1;1;1;1;1;1;1;1;1;1;1;1;1	92366732;92367001;92367564;92379733;92379733;92379733;92379775;92388102;92388102;92388102;92388102;92389944;92390013;92390013;92390013;92390672;92390800;92390800;92390800;92390825;92392083;92392083;92392083;92392083;92395103;92395103;92395103;92395103;92395137;92397585;92397585;92397585;92397585;92397585;92398539;92398539;92398539;92398673;92400501;92401385;92401385;92401385	92367629;92367629;92367629;92379841;92379841;92379841;92379841;92388439;92388187;92388187;92388187;92390067;92390067;92390067;92390067;92390711;92390879;92390879;92390879;92390879;92392204;92392204;92392204;92392204;92395189;92395189;92395189;92395189;92395189;92397800;92397800;92397800;92397800;92397800;92398584;92398773;92398707;92398707;92401489;92401469;92401479;92401582	-;-;-;-;-;-;-;-;-;-;-;-;-;-;-;-;-;-;-;-;-;-;-;-;-;-;-;-;-;-;-;-;-;-;-;-;-;-;-;-;-;-	3331	26.43459496	14.79782476	56.60391377	48.38545978	79.07236574	101.8326671
Olfr1416	1;1;1	92403647;92407403;92412703	92408351;92408341;92412835	-;-;-	4838	0	0	0	0	0	0
Olfr1415	1;1;1;1;1;1	92416823;92418540;92419096;92419261;92423672;92423672	92419485;92419475;92419144;92419485;92423800;92423823	-;-;-;-;-;-	2815	0	0	0	0.075484107	0	0
Olfr1414	1;1;1;1	92434088;92438770;92446038;92446038	92439758;92439824;92446383;92446141	-;-;-;-	6083	0	0	0	0	0	0
Olfr1413	1;1;1	92499044;92500734;92500847	92499381;92502119;92501928	+;+;+	1724	0	0	0	0	0	0
Olfr1412	1;1;1	92513501;92515824;92516054	92513889;92519097;92517019	+;+;+	3663	0	0	0	0	0	0
Olfr1411	1;1;1;1;1	92522133;92522133;92524019;92524099;92524243	92522576;92522576;92525475;92525475;92525214	+;+;+;+;+	1901	0	0	0	0	0	0
Olfr1410	1;1;1;1;1;1;1	92533504;92533545;92534229;92535397;92535397;92535561;92536562	92534298;92533803;92534298;92540500;92542528;92536521;92536569	+;+;+;+;+;+;+	7927	0	0.009084274	0	0	0	0
Olfr12	1;1;1	92545510;92547468;92547603	92546000;92551134;92548723	+;+;+	4158	0	0	0	0	0	0
Cops9	1;1;1;1;1;1;1;1;1;1;1;1;1	92564867;92564867;92564867;92564867;92567092;92567409;92567409;92567409;92567409;92567966;92569329;92569602;92569602	92565125;92565125;92565125;92565125;92567481;92567481;92567631;92567481;92567481;92568286;92569645;92569707;92569707	-;-;-;-;-;-;-;-;-;-;-;-;-	1499	12.72330975	6.869631874	11.7618193	9.922710643	13.87698248	11.78750055
Otos	1;1;1;1;1;1;1;1;1	92571940;92571941;92572904;92572904;92573056;92573056;92573406;92573406;92576473	92572239;92572239;92572930;92572930;92573148;92573148;92575976;92573598;92576563	-;-;-;-;-;-;-;-;-	3082	0	0	0.168253685	0.396432389	0.056559071	0.063701288
Gpc1	1;1;1;1;1;1;1;1;1;1;1;1;1;1;1;1;1;1;1	92759367;92759691;92763095;92780920;92781069;92782580;92782580;92783629;92783629;92784284;92784490;92784709;92784970;92784970;92784970;92785194;92785194;92785577;92786054	92759819;92759819;92763399;92781227;92781227;92782968;92782968;92783690;92783794;92784839;92784839;92784839;92785317;92785089;92785089;92785244;92785327;92785752;92788501	+;+;+;+;+;+;+;+;+;+;+;+;+;+;+;+;+;+;+	5159	3.887759143	5.904374553	8.05126659	15.00264913	68.90608744	20.70209138
Ankmy1	1;1;1;1;1;1;1;1;1;1;1;1;1;1;1;1;1;1;1;1;1;1;1;1;1;1;1;1;1;1;1;1;1;1;1;1;1;1;1	92787525;92797851;92797851;92798531;92798531;92798531;92799395;92799395;92799395;92804257;92804257;92804733;92804733;92806053;92806053;92807037;92807037;92808702;92808702;92809473;92809473;92811464;92811464;92812557;92812557;92813858;92813858;92814345;92814345;92816169;92816169;92823791;92823791;92827221;92827221;92830166;92830166;92830552;92830552	92789124;92798040;92798040;92798691;92798691;92798691;92799467;92799442;92799470;92804422;92804422;92804846;92804846;92806184;92806184;92807144;92807144;92808842;92808842;92809613;92809613;92811635;92811635;92812987;92812987;92814016;92814016;92814561;92814561;92816638;92816638;92823934;92823934;92827410;92827410;92830322;92830322;92830628;92830628	-;-;-;-;-;-;-;-;-;-;-;-;-;-;-;-;-;-;-;-;-;-;-;-;-;-;-;-;-;-;-;-;-;-;-;-;-;-;-	4846	0.267368668	0.38635719	0.438730337	0.580986965	2.434031948	0.921677192
Dusp28	1;1	92834703;92835287	92835145;92836157	+;+	1314	3.983638517	1.753693424	0.868209502	2.263948745	3.360716461	4.818537055
Rnpepl1	1;1;1;1;1;1;1;1;1;1;1;1;1;1;1;1;1;1;1;1;1;1;1;1;1;1;1;1;1;1;1;1;1;1;1;1;1;1;1;1;1;1;1;1;1;1;1;1;1;1;1;1;1;1;1;1;1;1;1;1	92838505;92838547;92838575;92838843;92838931;92842781;92842781;92842781;92842781;92843536;92843536;92843546;92843554;92843566;92844077;92844077;92844077;92844077;92844433;92844433;92844433;92844433;92844513;92844527;92844734;92844869;92844869;92844869;92844869;92844869;92845138;92845356;92845356;92845356;92845356;92845740;92845740;92845740;92845740;92845740;92845740;92845740;92845740;92846595;928…	92839205;92839205;92841130;92839205;92839205;92842921;92842921;92842921;92842921;92843687;92843687;92843687;92843655;92843687;92844193;92844193;92844193;92844193;92844668;92845468;92844459;92844668;92844668;92844668;92844982;92844982;92845468;92844966;92844982;92844982;92845468;92845468;92845468;92845468;92845468;92845795;92845848;92845848;92845848;92846825;92845848;92845848;92845848;92846825;928…	+;+;+;+;+;+;+;+;+;+;+;+;+;+;+;+;+;+;+;+;+;+;+;+;+;+;+;+;+;+;+;+;+;+;+;+;+;+;+;+;+;+;+;+;+;+;+;+;+;+;+;+;+;+;+;+;+;+;+;+	9467	4.883221134	3.373496838	3.604215378	5.392435251	4.179731469	4.500162601
Capn10	1;1;1;1;1;1;1;1;1;1;1;1;1;1;1;1;1;1;1;1;1;1;1;1;1;1;1;1;1;1;1;1;1;1;1;1;1;1;1	92862098;92862488;92862555;92865667;92865667;92865667;92867045;92867045;92867045;92868005;92868005;92868005;92868181;92870204;92870204;92870204;92870426;92871022;92871022;92871022;92871401;92871401;92871401;92871553;92872417;92872417;92872417;92872739;92872739;92874275;92874407;92874496;92874496;92874607;92874937;92874937;92875231;92875231;92875231	92862736;92862736;92862736;92865798;92865798;92865798;92867241;92867241;92867241;92868694;92868222;92868222;92868222;92870345;92870345;92870345;92871188;92871188;92871188;92871188;92871466;92871663;92871663;92871663;92872619;92872619;92872619;92872825;92873000;92874320;92874677;92874695;92874695;92874982;92874982;92874982;92875312;92875651;92875663	+;+;+;+;+;+;+;+;+;+;+;+;+;+;+;+;+;+;+;+;+;+;+;+;+;+;+;+;+;+;+;+;+;+;+;+;+;+;+	4346	3.827976162	3.247621514	4.140349202	6.441615849	4.746268219	5.612902843
Gpr35	1;1;1;1;1;1;1;1;1;1;1;1;1	92878587;92883886;92884771;92900844;92900844;92903069;92906644;92910280;92910280;92910280;92910280;92910280;92910866	92878703;92884042;92884859;92901003;92901003;92903170;92907023;92913586;92914113;92910408;92912766;92910731;92913975	+;+;+;+;+;+;+;+;+;+;+;+;+	4839	0.385567832	5.305214799	16.47082922	14.82013211	2.281453518	0.608578333
Aqp12	1;1;1	92934056;92936283;92939697	92934731;92936399;92939991	+;+;+	1088	0	0	0.047661568	0	0	0
Kif1a	1;1;1;1;1;1;1;1;1;1;1;1;1;1;1;1;1;1;1;1;1;1;1;1;1;1;1;1;1;1;1;1;1;1;1;1;1;1;1;1;1;1;1;1;1;1;1;1;1;1;1;1;1;1;1;1;1;1;1;1;1;1;1;1;1;1;1;1;1;1;1;1;1;1;1;1;1;1;1;1;1;1;1;1;1;1;1;1;1;1;1;1;1;1;1;1;1;1;1;1;1;1;1;1;1;1;1;1;1;1;1;1;1;1;1;1;1;1;1;1;1;1;1;1;1;1;1;1;1;1;1;1;1;1;1;1;1;1;1;1;1;1;1;1;1;1;1;1;1;1;1;1;1;1;1;1;1;1;1;1;1;1;1;1;1;1;1;1;1;1;1;1;1;1;1;1;1;1;1;1;1;1;1;1;1;1;1;1;1;1;1;1;1;1;1;1;1;1;1;1…	92943186;92945473;92945662;92946002;92946179;92946674;92946674;92946674;92946674;92946674;92947529;92947529;92947529;92947529;92947529;92948180;92948180;92948180;92948180;92948180;92948935;92948935;92948935;92948935;92948935;92949448;92949448;92949448;92949448;92949448;92950043;92950043;92950043;92950043;92950043;92950043;92950648;92950648;92950648;92950648;92950648;92950648;92951181;92951181;929…	92946221;92946221;92946221;92946221;92946221;92946792;92946792;92946792;92946792;92946792;92947721;92947721;92947721;92947721;92947721;92948332;92948332;92948332;92948332;92948332;92949059;92949059;92949059;92949059;92949059;92949525;92949525;92949525;92949525;92949525;92950243;92950243;92950243;92950243;92950243;92950243;92950793;92950793;92950793;92950793;92950793;92950793;92951284;92951242;929…	-;-;-;-;-;-;-;-;-;-;-;-;-;-;-;-;-;-;-;-;-;-;-;-;-;-;-;-;-;-;-;-;-;-;-;-;-;-;-;-;-;-;-;-;-;-;-;-;-;-;-;-;-;-;-;-;-;-;-;-;-;-;-;-;-;-;-;-;-;-;-;-;-;-;-;-;-;-;-;-;-;-;-;-;-;-;-;-;-;-;-;-;-;-;-;-;-;-;-;-;-;-;-;-;-;-;-;-;-;-;-;-;-;-;-;-;-;-;-;-;-;-;-;-;-;-;-;-;-;-;-;-;-;-;-;-;-;-;-;-;-;-;-;-;-;-;-;-;-;-;-;-;-;-;-;-;-;-;-;-;-;-;-;-;-;-;-;-;-;-;-;-;-;-;-;-;-;-;-;-;-;-;-;-;-;-;-;-;-;-;-;-;-;-;-;-;-;-;-;-…	9330	3.938388056	2.809433782	7.008590113	16.51733639	19.75446084	66.7944432
Agxt	1;1;1;1;1;1;1;1;1;1;1;1;1;1;1;1;1;1;1;1;1	93062962;93063290;93063331;93065017;93065017;93065622;93065622;93067003;93067601;93068044;93068044;93069036;93069036;93069769;93069790;93071777;93071777;93072233;93072233;93072782;93072782	93063246;93063523;93063523;93065081;93065081;93065724;93065722;93067073;93067680;93068128;93068128;93069131;93069131;93069859;93069859;93071872;93071872;93072361;93072361;93073139;93073143	+;+;+;+;+;+;+;+;+;+;+;+;+;+;+;+;+;+;+;+;+	1697	0	0	0	0	0	0
Mab21l4	1;1;1;1;1;1;1;1;1;1;1;1	93079071;93079305;93080639;93080639;93082209;93082209;93083701;93083701;93087323;93087323;93088524;93088611	93079822;93079822;93080995;93080995;93082362;93082362;93083926;93083926;93088072;93088072;93088592;93088670	-;-;-;-;-;-;-;-;-;-;-;-	2368	0	0.091230198	0.021898558	0	0.122687962	0.37308833
Crocc2	1;1;1;1;1;1;1;1;1;1;1;1;1;1;1;1;1;1;1;1;1;1;1;1;1;1;1;1;1;1;1;1	93096447;93107730;93108795;93111087;93112684;93116618;93117247;93117786;93117964;93118195;93118614;93120758;93121296;93121704;93122107;93126189;93129120;93129502;93130442;93133618;93136956;93140508;93141223;93141741;93143102;93143680;93144694;93145478;93151282;93151807;93154323;93156511	93096524;93107880;93108943;93111193;93112825;93116721;93117444;93117882;93118053;93118401;93118813;93120940;93121440;93121850;93122337;93126382;93129247;93129671;93130618;93133731;93137099;93140725;93141382;93141908;93143456;93143858;93144814;93145611;93151380;93151932;93154454;93158794	+;+;+;+;+;+;+;+;+;+;+;+;+;+;+;+;+;+;+;+;+;+;+;+;+;+;+;+;+;+;+;+	7132	0.537742423	1.358032021	1.643214746	2.122792058	1.230210017	0.529907723
Sned1	1;1;1;1;1;1;1;1;1;1;1;1;1;1;1;1;1;1;1;1;1;1;1;1;1;1;1;1;1;1;1;1;1;1;1;1;1;1;1;1;1;1;1;1;1;1;1;1;1;1;1;1;1;1;1;1;1;1;1;1;1;1;1;1;1;1;1;1;1;1;1;1;1;1;1;1;1;1;1;1	93163563;93163573;93183987;93183987;93186688;93186688;93187367;93187367;93189371;93189371;93189826;93189826;93192760;93192760;93193001;93193001;93198864;93198864;93199321;93199321;93199577;93199577;93200214;93200214;93201771;93201771;93202066;93202066;93202153;93202327;93202327;93202327;93203019;93203019;93203019;93208203;93208203;93208203;93208959;93208959;93208959;93208959;93209330;93209374;932…	93163923;93163923;93184274;93184274;93186828;93186828;93187529;93187529;93189496;93189496;93189939;93189939;93192873;93192873;93193114;93193114;93198989;93198989;93199425;93199425;93199690;93199690;93200330;93200330;93201887;93201887;93202182;93202182;93202182;93202440;93202440;93202440;93203192;93203192;93203192;93208316;93208316;93208316;93209072;93209072;93209072;93209072;93209487;93209487;932…	+;+;+;+;+;+;+;+;+;+;+;+;+;+;+;+;+;+;+;+;+;+;+;+;+;+;+;+;+;+;+;+;+;+;+;+;+;+;+;+;+;+;+;+;+;+;+;+;+;+;+;+;+;+;+;+;+;+;+;+;+;+;+;+;+;+;+;+;+;+;+;+;+;+;+;+;+;+;+;+	9491	30.74875019	17.9591321	23.17146635	25.78017664	25.84145869	13.62666264
Mterf4	1;1;1;1;1;1;1;1;1;1;1;1;1;1;1	93226933;93228927;93229150;93229639;93230381;93230440;93230440;93231220;93232330;93232330;93232330;93233547;93233547;93233547;93233547	93229306;93229517;93229382;93230624;93230624;93230624;93230624;93232828;93232828;93232828;93232828;93233586;93233601;93233585;93233637	-;-;-;-;-;-;-;-;-;-;-;-;-;-;-	5271	18.33748342	9.69300516	14.45193496	15.38933839	16.88804569	12.12380175
Pask	1;1;1;1;1;1;1;1;1;1;1;1;1;1;1;1;1;1;1;1;1;1;1;1;1;1;1;1;1;1;1;1;1;1;1;1;1;1;1;1;1;1;1	93236492;93236500;93237560;93237807;93238490;93238490;93238490;93238490;93240518;93240518;93240518;93242003;93242003;93244507;93244507;93244743;93244743;93245550;93247682;93248216;93248216;93248497;93248497;93251924;93251924;93253086;93253086;93254938;93254938;93258477;93258477;93259281;93259281;93262265;93262265;93263332;93263332;93265067;93265067;93265171;93270248;93270980;93270988	93237971;93237971;93237971;93237971;93239066;93238636;93238636;93238636;93240870;93240651;93240651;93242202;93242202;93244641;93244641;93245135;93244868;93247849;93247849;93248397;93248397;93249944;93249944;93252077;93252077;93253254;93253254;93255198;93255198;93258611;93258611;93259421;93259421;93262435;93262435;93263567;93263567;93265302;93265302;93265302;93270511;93271187;93271204	-;-;-;-;-;-;-;-;-;-;-;-;-;-;-;-;-;-;-;-;-;-;-;-;-;-;-;-;-;-;-;-;-;-;-;-;-;-;-;-;-;-;-	9060	0.360384635	2.082438354	2.312333048	0.961589204	1.14799099	2.226560408
Ppp1r7	1;1;1;1;1;1;1;1;1;1;1;1;1;1;1;1;1;1;1;1;1	93270576;93271377;93271429;93273878;93273878;93278047;93278047;93278047;93278671;93278671;93278671;93279048;93279228;93279228;93280239;93280239;93280239;93282051;93285479;93288448;93292612	93271433;93271433;93271433;93274009;93274009;93278102;93278102;93278102;93278736;93278736;93278736;93279358;93279358;93279358;93280302;93280371;93280401;93282167;93285583;93288534;93301211	+;+;+;+;+;+;+;+;+;+;+;+;+;+;+;+;+;+;+;+;+	10495	3.491329879	3.03619662	5.12381608	5.213491986	6.848585829	8.198234398
Ano7	1;1;1;1;1;1;1;1;1;1;1;1;1;1;1;1;1;1;1;1;1;1;1;1;1;1;1;1;1;1;1;1;1;1;1;1;1;1;1;1;1;1;1;1;1;1;1;1;1;1;1	93301652;93301652;93302857;93302857;93304997;93304997;93308137;93308137;93312533;93312533;93313269;93313269;93314957;93314957;93316319;93316319;93318001;93318001;93319123;93319123;93319925;93319925;93322059;93322059;93322270;93322270;93323009;93323009;93323187;93323187;93324999;93324999;93325354;93325354;93326807;93326807;93328166;93328166;93329153;93329153;93329483;93329483;93329583;93329859;933…	93301769;93301769;93302971;93302971;93305054;93305054;93308267;93308267;93312640;93312640;93313405;93313405;93315014;93315014;93316429;93316429;93318166;93318166;93319213;93319213;93320021;93320021;93322202;93322202;93322407;93322407;93323107;93323107;93323289;93323289;93325110;93325110;93325408;93325408;93326904;93326904;93328296;93328296;93329358;93329358;93329625;93329625;93329625;93329949;933…	+;+;+;+;+;+;+;+;+;+;+;+;+;+;+;+;+;+;+;+;+;+;+;+;+;+;+;+;+;+;+;+;+;+;+;+;+;+;+;+;+;+;+;+;+;+;+;+;+;+;+	3984	0.416279058	0.488026601	0.585720471	0.320011688	0.18959971	0.529748803
Hdlbp	1;1;1;1;1;1;1;1;1;1;1;1;1;1;1;1;1;1;1;1;1;1;1;1;1;1;1;1;1;1;1;1;1;1;1;1;1;1;1;1;1;1;1;1;1;1;1;1;1;1;1;1;1;1;1;1;1;1;1;1;1;1;1;1;1;1;1;1;1;1;1;1;1;1;1;1;1;1;1;1;1;1;1;1;1;1;1;1;1;1;1;1;1;1;1;1;1;1;1;1;1;1;1;1;1;1;1;1;1;1;1;1;1;1;1;1	93333662;93335484;93335724;93336091;93336091;93336091;93336411;93336411;93336411;93336673;93336673;93336673;93340085;93340085;93340085;93341213;93341213;93341213;93341549;93341549;93341549;93342534;93342534;93342534;93344223;93344223;93344223;93344894;93344894;93344894;93345190;93345190;93345190;93347791;93347791;93347791;93348806;93348806;93348806;93349065;93349065;93349065;93350986;93350986;933…	93335981;93335981;93335981;93336219;93336219;93336219;93336527;93336527;93336527;93336858;93336858;93336858;93340228;93340228;93340228;93341347;93341347;93341347;93341653;93341653;93341653;93342688;93342688;93342688;93344361;93344361;93344361;93345112;93345112;93345112;93345411;93345411;93345411;93348009;93348009;93348009;93348937;93348937;93348937;93349151;93349151;93349151;93351099;93351099;933…	-;-;-;-;-;-;-;-;-;-;-;-;-;-;-;-;-;-;-;-;-;-;-;-;-;-;-;-;-;-;-;-;-;-;-;-;-;-;-;-;-;-;-;-;-;-;-;-;-;-;-;-;-;-;-;-;-;-;-;-;-;-;-;-;-;-;-;-;-;-;-;-;-;-;-;-;-;-;-;-;-;-;-;-;-;-;-;-;-;-;-;-;-;-;-;-;-;-;-;-;-;-;-;-;-;-;-;-;-;-;-;-;-;-;-;-	11320	117.6769229	95.91717351	193.7995468	147.5353956	106.2367115	94.09665612
Septin2	1;1;1;1;1;1;1;1;1;1;1;1;1;1;1;1;1;1;1;1;1;1;1;1;1;1;1;1;1;1;1;1;1;1;1;1;1;1;1;1;1;1;1;1;1;1;1;1;1;1;1;1;1;1;1;1;1;1;1;1;1;1;1;1;1;1;1;1;1;1;1;1;1;1;1;1;1;1;1;1;1;1;1;1;1;1;1;1;1;1;1;1;1;1;1;1;1;1;1;1;1;1;1;1;1;1;1;1;1;1;1;1;1;1;1;1	93406686;93406712;93406715;93406715;93406715;93406743;93406757;93406781;93406781;93406783;93406830;93406942;93406945;93407186;93407195;93416846;93416846;93416846;93416846;93416846;93416846;93416846;93416850;93416850;93416850;93416850;93418879;93418879;93418879;93418879;93418879;93418879;93418879;93418879;93418879;93418879;93418879;93418879;93418879;93423301;93423301;93423301;93423301;93423301;934…	93406790;93406790;93406790;93406790;93406790;93406790;93406790;93410090;93406902;93406902;93406902;93407036;93407036;93407321;93407288;93416876;93416876;93416876;93416876;93416876;93416876;93416876;93416876;93416876;93416876;93416876;93418999;93418999;93418999;93418999;93418999;93418999;93418999;93418999;93418999;93418999;93418999;93418999;93418999;93423387;93423387;93423387;93423387;93423387;934…	+;+;+;+;+;+;+;+;+;+;+;+;+;+;+;+;+;+;+;+;+;+;+;+;+;+;+;+;+;+;+;+;+;+;+;+;+;+;+;+;+;+;+;+;+;+;+;+;+;+;+;+;+;+;+;+;+;+;+;+;+;+;+;+;+;+;+;+;+;+;+;+;+;+;+;+;+;+;+;+;+;+;+;+;+;+;+;+;+;+;+;+;+;+;+;+;+;+;+;+;+;+;+;+;+;+;+;+;+;+;+;+;+;+;+;+	7979	46.82528989	36.69593599	82.52472323	62.65579385	72.10149032	55.14094958
Farp2	1;1;1;1;1;1;1;1;1;1;1;1;1;1;1;1;1;1;1;1;1;1;1;1;1;1;1;1;1;1;1;1;1;1;1;1;1;1;1;1	93439801;93439834;93456291;93456291;93487958;93487958;93488866;93488866;93491031;93491031;93495139;93495139;93496803;93496803;93497595;93497595;93502093;93502093;93504092;93504092;93504545;93504545;93505370;93505370;93507462;93507462;93527645;93531100;93531932;93533064;93535155;93537698;93540114;93540840;93545274;93546225;93546615;93547876;93548215;93548946	93439906;93439906;93456501;93456501;93488062;93488062;93488908;93488908;93491109;93491109;93495236;93495236;93496917;93496917;93497742;93497742;93502188;93502188;93504255;93504255;93504613;93504613;93505427;93505427;93509018;93507720;93527823;93531189;93532065;93533145;93535392;93537828;93540182;93540929;93545356;93546343;93546772;93547983;93548366;93549698	+;+;+;+;+;+;+;+;+;+;+;+;+;+;+;+;+;+;+;+;+;+;+;+;+;+;+;+;+;+;+;+;+;+;+;+;+;+;+;+	5235	10.13764747	4.305530914	8.479188643	8.331062635	8.058117222	8.681907586
Stk25	1;1;1;1;1;1;1;1;1;1;1;1;1;1;1;1;1;1;1;1;1;1;1;1;1;1;1;1;1;1;1;1;1;1;1;1;1;1;1;1;1	93547473;93549624;93550081;93551118;93551118;93551118;93551118;93552275;93552275;93552275;93552275;93552756;93552756;93552756;93553183;93553183;93553183;93553503;93553503;93553572;93553773;93553773;93553773;93554747;93554747;93555376;93555376;93555376;93555376;93556756;93556756;93556756;93556756;93563020;93563020;93563020;93563020;93563269;93563269;93585779;93586243	93550248;93550248;93550248;93551254;93551254;93551254;93551254;93552346;93552346;93552346;93552346;93553083;93552870;93552870;93553510;93553328;93553328;93553688;93553688;93553688;93554855;93553930;93553930;93554855;93554855;93555432;93555432;93555432;93555432;93556986;93556986;93556986;93556986;93563105;93563105;93563201;93563105;93563351;93563444;93585903;93586381	-;-;-;-;-;-;-;-;-;-;-;-;-;-;-;-;-;-;-;-;-;-;-;-;-;-;-;-;-;-;-;-;-;-;-;-;-;-;-;-;-	5812	22.89044193	15.5247468	20.2533781	19.9070175	24.07379307	23.89910779
Bok	1;1;1;1;1;1;1;1;1;1;1;1;1;1;1;1;1;1;1;1	93613382;93613424;93613985;93614129;93614140;93616879;93616879;93616879;93616930;93621539;93621782;93621782;93621782;93621782;93621782;93622598;93622759;93622759;93622759;93622759	93613576;93613576;93614391;93614391;93614391;93617007;93617007;93617007;93617007;93621690;93621945;93621945;93621945;93621792;93621945;93622662;93623191;93623177;93622932;93623486	+;+;+;+;+;+;+;+;+;+;+;+;+;+;+;+;+;+;+;+	1840	7.041676995	11.15388333	19.64319708	7.304266776	3.442090788	4.801484599
Thap4	1;1;1;1;1;1;1;1;1;1;1;1;1;1;1;1;1;1;1;1;1;1;1;1;1;1;1	93629657;93633109;93633112;93633113;93634956;93642502;93642620;93642620;93642620;93642620;93644354;93644354;93644354;93644354;93652371;93652879;93652879;93652879;93652879;93659579;93677569;93677569;93677569;93677660;93682179;93682179;93682179	93633377;93633377;93633377;93633377;93635136;93642723;93642704;93642723;93642723;93642723;93644463;93644463;93644463;93644463;93653038;93653038;93653038;93653038;93653038;93659648;93677676;93678707;93678707;93678707;93682372;93682586;93682502	-;-;-;-;-;-;-;-;-;-;-;-;-;-;-;-;-;-;-;-;-;-;-;-;-;-;-	6519	3.013090271	3.048787544	3.452279642	4.709998685	5.971830435	7.325760517
Atg4b	1;1;1;1;1;1;1;1;1;1;1;1;1;1;1;1;1;1;1;1;1;1;1;1;1;1;1;1;1;1;1;1;1;1;1;1;1;1;1;1;1;1;1;1;1;1;1;1;1;1;1;1;1;1;1;1;1;1;1;1;1;1	93679222;93682627;93682710;93682757;93682767;93682884;93695775;93695775;93695775;93695775;93695775;93695775;93695799;93695975;93695975;93695975;93695975;93695975;93695975;93701492;93701492;93701492;93701492;93701492;93702855;93702855;93702855;93702855;93702855;93702855;93703350;93703350;93703350;93703350;93706007;93706007;93706007;93708440;93708440;93708440;93712065;93712134;93712134;93712134;937…	93679303;93682776;93682776;93682776;93682776;93683178;93695822;93695876;93695876;93695876;93695876;93695876;93695876;93696046;93696046;93696046;93696046;93696046;93696046;93701590;93701590;93701590;93701590;93701590;93703170;93702956;93702956;93702956;93702956;93702956;93706086;93703422;93703422;93703405;93706086;93706010;93706086;93708633;93708633;93708633;93712212;93712212;93712212;93712212;937…	+;+;+;+;+;+;+;+;+;+;+;+;+;+;+;+;+;+;+;+;+;+;+;+;+;+;+;+;+;+;+;+;+;+;+;+;+;+;+;+;+;+;+;+;+;+;+;+;+;+;+;+;+;+;+;+;+;+;+;+;+;+	8278	7.681977926	3.862394308	5.337174366	6.378739859	6.871806405	6.97272854
[truncated: 55,298 more rows]
